# Supplementary material for: Integrated Quantitative Proteomics and Metabolome Profiling Reveal MSMEG_6171 Overexpression Perturbing Lipid Metabolism of Mycobacterium smegmatis Leading to Increased Vancomycin Resistance
Source: Front Microbiol. 2020 Jul 24;11:1572. doi: 10.3389/fmicb.2020.01572 (PMC7393984; doi:10.3389/fmicb.2020.01572)
Supplement: Supplementary file 3 [file Table_1.XLSX]

## Sheet: Sheet1
Supplemental Table S1. List of strains and primers used in the study
Strains	Description	Antibiotic resistance	Source
		resistance
DH5	E. coli strain used for cloning plasmid constructs		Invitrogen
WT	Wild type M. smegmatis mc2155 strain ATCC, 700084		ATCC,700084
Msm::6171	Msm electroporated with pMV261_MSMEG_6171	Kan, Hyg	This study
MsmΔ6171	Msm MSMEG_6171 knockout strain	Kan	This study
MsmΔ6171::6171	Complementation strain, MsmΔ6171 electroporated with pMV261_ MSMEG_6171	Kan	This study
MsmΔ6171::6171Δ81-316	MsmΔ6171 electroporated with pMV261-MSMEG_6171Δ81-316	Kan	This study
MsmΔ6171::6171Δ1-80	MsmΔ6171 electroporated with pMV261-MSMEG_6171Δ1-80	Kan	This study
MsmΔ6171::6171 S99A,V100A	MsmΔ6171 electroporated with pMV261-MSMEG_6171S99A,V100A	Kan	This study
MsmΔ6171::6171 R249A	MsmΔ6171 electroporated with pMV261-MSMEG_6171R249A	Kan	This study
MsmΔ6171::6171 L279A,D280A	MsmΔ6171 electroporated with pMV261-MSMEG_6171L279A,D280A	Kan	This study
MsmΔ6171::6171-eGFP	MsmΔ6171 electroporated with pMV261-MSMEG_6171-eGFP	Kan	This study
Primers	Sequence (5'→3')
6171F	AGAATTCATGCCGTCGAGTCGTAAGG
6171R	TAAAAGCTTCCGCCGCCTCCCGCACAG
6171UF	CCCAAGCTTATGTAGTCACGCATCCGGTCC
6171UR	GTGATCGGATGCGACGAACCGGGTCTCGACGAGGCACTC
6171DF	GTGATCGGATGCGACGAACCGGGTCTCGACGAGGCACTC
6171DR	TTAATTAACGGTGTTGAGCGCGGCG
61711-80 F	AGAATTCATGCCGTCGAGTCGTAAGG
61711-80 R	TAAAAGCTTCACCGCCCTCGTCGACG
617181-316 F	AGAATTCGGACACCGCGGACCG
617181-316 R	TAAAAGCTTC CGCCGCCTCCCGCAC
6171 S99A,V100A F	GCGGCGAAAGGCGGCGCCGGGGCAGCGGCGTTCGCC
6171 S99A,V100A R	CGACAGGGCAAGCGCGGCGGCGAACGCCGCTGCCCC
6171 R249A F	GCAATCCCAACATCGGTGTGGTGGTGGCCGGTCCGGC
6171 R249A F	CACGCAGACCTCCCGGTGCCGGACCGGCCACCACCA
6171 L279A,D280A F	GCGTCGATGCGTCCGCAGCCCGGTGCCGCCGAGGCA
6171 L279A,D280A R	CAACCCGCCACGTTCGAGTGCCTCGGCGGCACCGGG
pMV261F	GTTGCGTCCGTTTTGAATACC
pMV261R	GTAAGCAGACAGTTTTATTGTTCAT
