# Supplementary material for: Integrated Quantitative Proteomics and Metabolome Profiling Reveal MSMEG_6171 Overexpression Perturbing Lipid Metabolism of Mycobacterium smegmatis Leading to Increased Vancomycin Resistance
Source: Front Microbiol. 2020 Jul 24;11:1572. doi: 10.3389/fmicb.2020.01572 (PMC7393984; doi:10.3389/fmicb.2020.01572)
Supplement: Supplementary file 4 [file Table_2.XLSX]

## Sheet: Msm;;6171 VS Control
Supplemental Table S2. Proteomic data for Msm::6171, Msm∆6171 and WT.
	Abundances (Grouped):WT					Abundances (Grouped): Msm::6171
Accession	WT1	WT2	WT3	WT AVG	CV（%）	EXP1	EXP2	EXP3	EXP AVG	CV（%）	P value	Description	Coverage [%]	Peptides	Unique Peptides	MW [kDa]	Score Sequest HT: Sequest HT	Biological Process	Cellular Component	Molecular Function	Pfam IDs	Entrez Gene ID	Ensembl Gene ID	Gene Symbol	KEGG Pathways
A0R2M2	103	98.2	105.2	102.133	3.5048	96.6	99	97.9	97.8333	1.22799	0	Zinc-type alcohol dehydrogenase-like protein OS=Mycobacterium smegmatis (strain ATCC 700084 / mc(2)155) GN=MSMEG_5164 PE=3 SV=1	24	6	6	35.9	52.04	metabolic process		catalytic activity;metal ion binding	Pf00107, Pf08240, Pf13602	4532065		MSMEG_5164
A0QND6	100.7	100.3	98.8	99.9333	1.00233	101.9	100	98.3	100.067	1.79973	0	DNA polymerase III subunit beta OS=Mycobacterium smegmatis (strain ATCC 700084 / mc(2)155) GN=dnaN PE=1 SV=1	41	14	14	41.3	393.38	metabolic process;response to stimulus	cytoplasm	catalytic activity;DNA binding	Pf00712, Pf02767, Pf02768	4535615	MSMEI_0003	dnaN	DNA replication; Purine metabolism; Pyrimidine metabolism; Metabolic pathways; Mismatch repair; Homologous recombination
A0QND7	98.7	97.4	101.4	99.1667	2.05757	101.8	104.3	96.4	100.833	4.00437	0	6-phosphogluconate dehydrogenase, decarboxylating OS=Mycobacterium smegmatis (strain ATCC 700084 / mc(2)155) GN=MSMEG_0002 PE=4 SV=1	25	7	7	31.5	76.21	metabolic process		catalytic activity	Pf00393, Pf03446	4536178	MSMEI_0004	MSMEI_0004; MSMEG_0002	Biosynthesis of secondary metabolites; Glutathione metabolism; Microbial metabolism in diverse environments; Metabolic pathways; Biosynthesis of antibiotics; Carbon metabolism; Pentose phosphate pathway
A0QND8	91.7	87.4	95.3	91.4667	4.32416	109.5	113.1	102.9	108.5	4.76775	0	DNA replication and repair protein RecF OS=Mycobacterium smegmatis (strain ATCC 700084 / mc(2)155) GN=recF PE=3 SV=1	28	7	7	41.9	35.22	cell communication;metabolic process;response to stimulus	cytoplasm	DNA binding;nucleotide binding	Pf02463, Pf13304, Pf13476	4532650	MSMEI_0005	recF	Homologous recombination
A0QNE0	90.8	90.9	88	89.9	1.83115	111.7	108.1	110.5	110.1	1.66488	0	DNA gyrase subunit B OS=Mycobacterium smegmatis (strain ATCC 700084 / mc(2)155) GN=gyrB PE=1 SV=1	37	25	25	74.5	276.48	metabolic process	chromosome;cytoplasm	catalytic activity;DNA binding;metal ion binding;nucleotide binding	Pf00204, Pf00986, Pf01751, Pf02518	4531510	MSMEI_0007	gyrB
A0QNE2	98.9	96.7	98.2	97.9333	1.1477	95.9	101.4	108.8	102.033	6.34428	0	Uncharacterized protein OS=Mycobacterium smegmatis (strain ATCC 700084 / mc(2)155) GN=MSMEG_0007 PE=4 SV=1	12	3	3	27.2	18.14		membrane		Pf12089	4533293	MSMEI_0009	MSMEI_0009; MSMEG_0007
A0QNE6	99.8	92.5	87.6	93.3	6.58008	114.2	105.2	100.6	106.667	6.48526	0	Ferric enterobactin transport ATP-binding protein FepC OS=Mycobacterium smegmatis (strain ATCC 700084 / mc(2)155) GN=MSMEG_0015 PE=4 SV=1	16	4	4	30.1	14.71			catalytic activity;nucleotide binding	Pf00005, Pf13173, Pf13304, Pf13476, Pf13555	4532202	MSMEI_0016	MSMEG_0015; MSMEI_0016	ABC transporters
A0QNE7	98.8	81.8	83	87.8667	10.7977	109.7	111.9	114.9	112.167	2.32711	0.018	Formyl transferase OS=Mycobacterium smegmatis (strain ATCC 700084 / mc(2)155) GN=MSMEG_0014 PE=4 SV=1	3	1	1	35.6	1.63	metabolic process		catalytic activity	Pf00551, Pf02911	4532530		MSMEG_0014	Aminoacyl-tRNA biosynthesis; One carbon pool by folate
A0QNF2	115.3	107.4	107.1	109.933	4.22992	89.7	92.4	88.1	90.0667	2.41302	0	Periplasmic binding protein OS=Mycobacterium smegmatis (strain ATCC 700084 / mc(2)155) GN=MSMEG_0020 PE=4 SV=1	32	7	7	34	67.08				Pf01497	4537245		MSMEG_0020	ABC transporters
A0QNF5	105.5	100.4	108.6	104.833	3.94956	95.5	94	95.9	95.1333	1.05291	0	Cell wall synthesis protein CwsA OS=Mycobacterium smegmatis (strain ATCC 700084 / mc(2)155) GN=cwsA PE=1 SV=1	35	3	3	14.4	52.14	cell division;regulation of biological process	membrane		Pf10814	4531759	MSMEI_0025	MSMEG_0023; MSMEI_0025
A0QNF6	118.7	113.4	111.8	114.633	3.15053	84.2	86.6	85.3	85.3667	1.40733	0	Peptidyl-prolyl cis-trans isomerase OS=Mycobacterium smegmatis (strain ATCC 700084 / mc(2)155) GN=MSMEG_0024 PE=3 SV=1	47	7	7	18.7	283.64	metabolic process		catalytic activity	Pf00160	4535580	MSMEI_0026	ppiA; MSMEG_0024	Cationic antimicrobial peptide (CAMP) resistance
A0QNF7	102.1	95	99.2	98.7667	3.61436	99.7	104.9	99.1	101.233	3.15071	0	Uncharacterized protein OS=Mycobacterium smegmatis (strain ATCC 700084 / mc(2)155) GN=MSMEG_0025 PE=4 SV=1	21	3	3	14.7	25.59				Pf10756	4536577	MSMEI_0027	MSMEG_0025; MSMEI_0027
A0QNF9	101.2	94.3	99.8	98.4333	3.70543	102.4	100.8	101.4	101.533	0.796084	0	Uncharacterized protein OS=Mycobacterium smegmatis (strain ATCC 700084 / mc(2)155) GN=MSMEG_0027 PE=4 SV=1	14	3	3	26.5	14.3				Pf05949	4535791		MSMEG_0027
A0QNG0	114.3	111.9	111.1	112.433	1.48117	87.8	86.9	88.1	87.6	0.712899	0	Anthranilate synthase component 2 OS=Mycobacterium smegmatis (strain ATCC 700084 / mc(2)155) GN=MSMEG_0029 PE=4 SV=1	26	5	5	23.6	86.94	metabolic process		catalytic activity	Pf00117, Pf07722	4532866	MSMEI_0030	trpG; MSMEG_0029	Folate biosynthesis
A0QNG1	93.1	91.6	93.6	92.7667	1.12199	110.8	105.9	105	107.233	2.91088	0	Serine/threonine-protein kinase PknB OS=Mycobacterium smegmatis (strain ATCC 700084 / mc(2)155) GN=pknB PE=1 SV=1	24	13	13	66.3	120.77	metabolic process	membrane	catalytic activity;metal ion binding;nucleotide binding	Pf00069, Pf03793, Pf07387, Pf07714	4536298	MSMEI_0031	MSMEG_0028; pknB
A0QNG2	95.1	93.1	94.9	94.3667	1.16727	103.9	107.3	105.9	105.7	1.61665	0	Serine/threonine protein kinase PknA OS=Mycobacterium smegmatis (strain ATCC 700084 / mc(2)155) GN=pknA PE=4 SV=1	35	12	12	44.6	231.57	metabolic process	membrane	catalytic activity;enzyme regulator activity;nucleotide binding	Pf00069, Pf01636, Pf07714, Pf14531	4531207	MSMEI_0032	pknA
A0QNG3	86.9	85.2	89.4	87.1667	2.4237	111.2	115.6	111.7	112.833	2.13502	0	Penicillin-binding protein A OS=Mycobacterium smegmatis (strain ATCC 700084 / mc(2)155) GN=pbpA PE=3 SV=1	17	7	7	51.3	39.4	cell organization and biogenesis;metabolic process;regulation of biological process	membrane		Pf00905	4530882	MSMEI_0033	pbpA; MSMEG_0031	Peptidoglycan biosynthesis
A0QNG4	83.2	70.6	86.7	80.1667	10.5627	126.9	114	118.5	119.8	5.46537	0.01	Cell cycle protein, FtsW/RodA/SpoVE family protein OS=Mycobacterium smegmatis (strain ATCC 700084 / mc(2)155) GN=MSMEG_0032 PE=3 SV=1	2	1	1	50.1	0	cell division	membrane		Pf01098	4533758	MSMEI_0034	ftsW; MSMEG_0032
A0QNG5	101.7	94.9	97.4	98	3.50967	98.3	104.3	103.4	102	3.17229	0	Protein phosphatase 2C OS=Mycobacterium smegmatis (strain ATCC 700084 / mc(2)155) GN=MSMEG_0033 PE=4 SV=1	27	11	11	53.3	191.66	metabolic process		catalytic activity	Pf00481, Pf07228, Pf13672	4534494	MSMEI_0035	MSMEG_0033; ppp
A0QNG6	94.9	95.2	94.4	94.8333	0.426164	104.4	105	106.1	105.167	0.819811	0	FHA domain-containing protein FhaB OS=Mycobacterium smegmatis (strain ATCC 700084 / mc(2)155) GN=fhaB PE=1 SV=1	20	3	3	17.1	26.06		membrane	protein binding	Pf00498	4531676	MSMEI_0036	MSMEI_0036; MSMEG_0034
A0QNG7	104.3	106.2	105.2	105.233	0.903172	92.3	98.9	93.1	94.7667	3.80076	0	FHA domain protein OS=Mycobacterium smegmatis (strain ATCC 700084 / mc(2)155) GN=MSMEG_0035 PE=4 SV=1	15	7	7	52	39.91			protein binding	Pf00498, Pf12401	4536357		MSMEG_0035
A0QNH2	108.8	113.9	110.1	110.933	2.38896	88.6	90.4	88.1	89.0333	1.35869	0	TetR-family protein transcriptional regulator OS=Mycobacterium smegmatis (strain ATCC 700084 / mc(2)155) GN=MSMEG_0042 PE=4 SV=1	32	6	6	21.1	28.59	metabolic process;regulation of biological process		DNA binding	Pf00440, Pf13305	4535514	MSMEI_0044	MSMEG_0042; MSMEI_0044
A0QNH4	106.4	102.8	108.9	106.033	2.892	90.3	98.6	93	93.9667	4.50542	0	Putative ESX-1 scaffolding and assembly protein SaeA OS=Mycobacterium smegmatis (strain ATCC 700084 / mc(2)155) GN=saeA PE=4 SV=1	16	8	8	74.9	40.24		cytoplasm			4531639		MSMEG_0044
A0QNH5	92	94.2	95.5	93.9	1.88411	109.9	101.3	107.1	106.1	4.13416	0	Putative ESX-1 scaffolding and assembly protein SaeB OS=Mycobacterium smegmatis (strain ATCC 700084 / mc(2)155) GN=saeB PE=4 SV=1	12	7	7	86.5	37					4534323		MSMEG_0045
A0QNH6	107.6	99	105.3	103.967	4.28247	96.6	101.2	90.2	96	5.75468	0	Putative ESX-1 scaffolding and assembly protein SaeC OS=Mycobacterium smegmatis (strain ATCC 700084 / mc(2)155) GN=saeC PE=4 SV=1	21	6	6	42.1	27.79		cytoplasm			4534000	MSMEI_0048	MSMEG_0046; MSMEI_0048
A0QNH7	91.7	91.3	90.9	91.3	0.438116	108.5	108.9	108.6	108.667	0.191564	0	Uncharacterized protein OS=Mycobacterium smegmatis (strain ATCC 700084 / mc(2)155) GN=MSMEG_0047 PE=4 SV=1	8	2	2	32.2	16.71		membrane			4536994	MSMEI_0049	MSMEI_0049; MSMEG_0047
A0QNH8	85.8	80.6	87.4	84.6	4.20246	112.7	124.7	108.8	115.4	7.18088	0	Pyridoxamine 5'-phosphate oxidase family protein OS=Mycobacterium smegmatis (strain ATCC 700084 / mc(2)155) GN=MSMEG_0048 PE=4 SV=1	25	3	3	18.9	14.06	metabolic process		catalytic activity;nucleotide binding	Pf01243, Pf12900	4536420	MSMEI_0050	MSMEG_0048; MSMEI_0050
A0QNH9	100.5	100.9	90.8	97.4	5.87194	107.7	102.5	97.6	102.6	4.92275	0	Pirin domain protein OS=Mycobacterium smegmatis (strain ATCC 700084 / mc(2)155) GN=MSMEG_0049 PE=3 SV=1	8	3	3	34.2	15.08				Pf02678, Pf05726	4537070	MSMEI_0051	MSMEG_0049; MSMEI_0051
A0QNI0	88.2	89.5	100.5	92.7333	7.28699	103.9	117	101	107.3	7.94471	0.015	Uncharacterized protein OS=Mycobacterium smegmatis (strain ATCC 700084 / mc(2)155) GN=MSMEG_0050 PE=4 SV=1	19	2	2	9.8	0				Pf05103	4534274	MSMEI_0052	MSMEG_0050; MSMEI_0052
A0QNI2	119.5	107.7	98.8	108.667	9.55565	89.6	97.6	86.8	91.3333	6.1366	0	Uncharacterized protein OS=Mycobacterium smegmatis (strain ATCC 700084 / mc(2)155) GN=MSMEG_0052 PE=4 SV=1	14	4	4	27.2	12.77			DNA binding	Pf13560	4536937		MSMEG_0052
A0QNI3	91.8	82.6	80.9	85.1	6.89107	119.6	112.2	113	114.933	3.53353	0	ISMsm2, transposase OS=Mycobacterium smegmatis (strain ATCC 700084 / mc(2)155) GN=MSMEG_0054 PE=4 SV=1	17	7	7	40.4	41.77			catalytic activity;DNA binding	Pf13358, Pf13384, Pf13518, Pf13551, Pf13565	4533735; 4537692; 4533216; 4535835	MSMEI_5518; MSMEI_4411	MSMEG_0054; MSMEG_3510; MSMEI_5518; MSMEI_4411; MSMEG_4522; MSMEG_5669
A0QNI4	93.4	93.8	101.7	96.3	4.86066	103.5	107.7	100	103.733	3.71655	0	Uncharacterized protein OS=Mycobacterium smegmatis (strain ATCC 700084 / mc(2)155) GN=MSMEG_0053 PE=4 SV=1	23	8	8	50	46.49				Pf13614	4536441	MSMEI_0055	MSMEG_0053; MSMEI_0055
A0QNI7	91.9	95.3	94	93.7333	1.83031	102.3	107.4	109.1	106.267	3.33014	0	ESX-1 secretion-associated protein EspG1 OS=Mycobacterium smegmatis (strain ATCC 700084 / mc(2)155) GN=espG1 PE=3 SV=1	32	7	7	30.6	51.99		cytoplasm		Pf14011	4531357		MSMEG_0057
A0QNI8	112.3	108.3	108	109.533	2.19175	86.7	93.2	91.4	90.4333	3.71112	0	Uncharacterized protein OS=Mycobacterium smegmatis (strain ATCC 700084 / mc(2)155) GN=MSMEG_0058 PE=4 SV=1	27	4	4	18.8	32.67					4532540	MSMEI_0059	MSMEI_0059; MSMEG_0058
A0QNI9	101.6	97.9	100.6	100.033	1.91335	101.1	100	98.9	100	1.1	0	ESX-1 secretion system protein EccA1 OS=Mycobacterium smegmatis (strain ATCC 700084 / mc(2)155) GN=eccA1 PE=3 SV=1	24	12	12	62.1	107.58	metabolic process;response to stimulus;transport	cytoplasm	catalytic activity;nucleotide binding;protein binding	Pf00004, Pf01078, Pf05496, Pf07724, Pf07728, Pf13207, Pf13238, Pf13401	4532911		MSMEG_0059
A0QNJ0	102.2	100.9	95.8	99.6333	3.39525	98	104.7	98.6	100.433	3.6912	0	ESX-1 secretion system ATPase EccB1 OS=Mycobacterium smegmatis (strain ATCC 700084 / mc(2)155) GN=eccB1 PE=1 SV=1	14	6	6	51	24.5	transport	membrane	catalytic activity;nucleotide binding	Pf05108, Pf14956	4537565	MSMEI_0061	MSMEG_0060; MSMEI_0061
A0QNJ1	96.8	93.3	93.5	94.5333	2.0792	106.2	106.2	104.1	105.5	1.14923	0	Ftsk/spoiiie family protein OS=Mycobacterium smegmatis (strain ATCC 700084 / mc(2)155) GN=MSMEG_0061 PE=4 SV=1	18	10	10	81	71.14			DNA binding;nucleotide binding	Pf01580, Pf12846	4532900	MSMEI_0062	MSMEI_0062; MSMEG_0061
A0QNJ2	95.7	93.8	91.5	93.6667	2.24538	106.8	106.8	105.4	106.333	0.760148	0	ESX-1 secretion system protein EccCb1 OS=Mycobacterium smegmatis (strain ATCC 700084 / mc(2)155) GN=eccCb1 PE=3 SV=1	21	11	11	65	52.68	transport	cytoplasm	DNA binding;nucleotide binding	Pf01580	4534286	MSMEI_0063	MSMEG_0062; MSMEI_0063
A0QNJ4	77.7	73.8	74.8	75.4333	2.68538	122.9	132.6	118.2	124.567	5.89504	0.002	Ppe family protein OS=Mycobacterium smegmatis (strain ATCC 700084 / mc(2)155) GN=MSMEG_0064 PE=4 SV=1	8	3	3	43.6	2.12				Pf00823	4532706	MSMEI_0065	ppe68; MSMEG_0064
A0QNJ5	76.8	86.3	64.5	75.8667	14.4068	142.9	116.7	112.9	124.167	13.1552	0.001	ESAT-6-like protein EsxB OS=Mycobacterium smegmatis (strain ATCC 700084 / mc(2)155) GN=esxB PE=1 SV=1	13	2	2	10.2	1.93		extracellular		Pf06013	4537352		MSMEG_0065
A0QNJ7	78.5	75.6	81.5	78.5333	3.75655	117.2	121.2	126.1	121.5	3.66879	0	Uncharacterized protein OS=Mycobacterium smegmatis (strain ATCC 700084 / mc(2)155) GN=MSMEG_0067 PE=4 SV=1	42	14	14	50.9	94.92				Pf01656, Pf02374, Pf06564, Pf13614	4534233	MSMEI_0068	MSMEI_0068; MSMEG_0067
A0QNJ8	101.3	104.8	90.1	98.7333	7.77727	105.7	98.5	99.6	101.267	3.83006	0.006	Probable conserved transmembrane protein OS=Mycobacterium smegmatis (strain ATCC 700084 / mc(2)155) GN=MSMEG_0068 PE=4 SV=1	1	1	1	53.5	3.84		membrane		Pf08817	4536592		MSMEG_0068
A0QNJ9	107.9	105.3	87.9	100.367	10.8347	98.4	99.6	100.9	99.6333	1.25493	0	Translation initiation factor IF-2 protein OS=Mycobacterium smegmatis (strain ATCC 700084 / mc(2)155) GN=MSMEG_0069 PE=4 SV=1	17	4	4	24.4	6.66	metabolic process		RNA binding		4534696		MSMEG_0069
A0QNK0	94.4	90.1	95.1	93.2	2.90493	103.9	106.4	110	106.767	2.87214	0	Uncharacterized protein OS=Mycobacterium smegmatis (strain ATCC 700084 / mc(2)155) GN=MSMEG_0070 PE=4 SV=1	34	3	3	11.9	66.14					4535602		MSMEG_0070
A0QNK1	82.9	83.5	79.8	82.0667	2.41972	117	121.1	115.8	117.967	2.35583	0	Uncharacterized protein OS=Mycobacterium smegmatis (strain ATCC 700084 / mc(2)155) GN=MSMEG_0071 PE=4 SV=1	17	11	11	78.2	87.17					4534998		MSMEG_0071
A0QNK2	91	89.2	92.7	90.9667	1.92404	112.7	108.2	106.2	109.033	3.05335	0	IS1549, transposase OS=Mycobacterium smegmatis (strain ATCC 700084 / mc(2)155) GN=MSMEG_0074 PE=4 SV=1	15	6	6	53.6	23.48	metabolic process		catalytic activity;DNA binding	Pf01609	4533835; 4531457; 4536881; 4532003; 4532456		MSMEG_1865; MSMEG_3433; MSMEG_2824; MSMEG_5181; MSMEG_0074
A0QNK4	109.3	110.7	111.1	110.367	0.856385	86.1	92.6	90.3	89.6667	3.67579	0	Antigen MTB48 OS=Mycobacterium smegmatis (strain ATCC 700084 / mc(2)155) GN=MSMEG_0076 PE=1 SV=1	24	9	9	52.1	109.38			protein binding		4533442	MSMEI_0076	MSMEI_0076; MSMEG_0076
A0QNK5	142.8	132.1	106	126.967	14.909	79.4	76	63.8	73.0667	11.2271	0.001	Uncharacterized protein OS=Mycobacterium smegmatis (strain ATCC 700084 / mc(2)155) GN=MSMEG_0077 PE=4 SV=1	16	1	1	10.7	4.43	transport			Pf10824	4534935		MSMEG_0077
A0QNK6	106.8	111.7	110.5	109.667	2.32895	86.8	92.3	91.9	90.3333	3.39463	0	Uncharacterized protein OS=Mycobacterium smegmatis (strain ATCC 700084 / mc(2)155) GN=MSMEG_0078 PE=4 SV=1	19	3	3	20.6	7.16					4534871		MSMEG_0078
A0QNK7	99.6	118.1	110.6	109.433	8.50291	91.9	95.6	84.2	90.5667	6.42155	0.003	Uncharacterized protein OS=Mycobacterium smegmatis (strain ATCC 700084 / mc(2)155) GN=MSMEG_0079 PE=4 SV=1	10	3	3	27.6	1.7		membrane			4534583		MSMEG_0079
A0QNK8	122.4	120.8	108.3	117.167	6.58918	82	85.6	80.8	82.8	3.01691	0	Uncharacterized protein OS=Mycobacterium smegmatis (strain ATCC 700084 / mc(2)155) GN=MSMEG_0080 PE=4 SV=1	6	1	1	18.6	5.84					4534290		MSMEG_0080
A0QNK9	114.8	114.4	105.4	111.533	4.76574	90.6	90.5	84.3	88.4667	4.07926	0	Uncharacterized protein OS=Mycobacterium smegmatis (strain ATCC 700084 / mc(2)155) GN=MSMEG_0081 PE=3 SV=1	50	6	6	12.1	77.41			DNA binding	Pf02575	4537282	MSMEI_0079	MSMEG_0081; MSMEI_0079
A0QNL0	102.4	94.3	99.1	98.6	4.13092	101.4	105.7	97	101.367	4.29145	0	ESX-1 secretion system protein EccE1 OS=Mycobacterium smegmatis (strain ATCC 700084 / mc(2)155) GN=eccE1 PE=3 SV=1	20	8	8	51	52.51	transport	membrane		Pf11203	4535596	MSMEI_0080	MSMEI_0080; MSMEG_0082
A0QNL1	106	110.5	115.2	110.567	4.16071	84.5	90.5	93.4	89.4667	5.0735	0	Mycosin-1 OS=Mycobacterium smegmatis (strain ATCC 700084 / mc(2)155) GN=mycP1 PE=1 SV=1	10	4	4	46.4	8.82	metabolic process	membrane	catalytic activity	Pf00082	4531254	MSMEI_0081	MSMEI_0081; MSMEG_0083
A0QNL2	101	101.6	97.4	100	2.27156	99.2	100.8	100	100	0.8	0	Phosphocarrier protein hpr OS=Mycobacterium smegmatis (strain ATCC 700084 / mc(2)155) GN=MSMEG_0084 PE=4 SV=1	32	2	2	8.4	19.16	metabolic process;transport	cytoplasm	catalytic activity;transporter activity	Pf00381	4532872	MSMEI_0082	MSMEG_0084; MSMEI_0082
A0QNL3	92.5	89.8	89.5	90.6	1.8237	112.8	110	105.4	109.4	3.41527	0	PTS system, Fru family protein, IIABC components OS=Mycobacterium smegmatis (strain ATCC 700084 / mc(2)155) GN=MSMEG_0085 PE=4 SV=1	7	4	4	67.4	17.68	transport	membrane	catalytic activity;transporter activity	Pf00359, Pf02302	4533992	MSMEI_0083	MSMEI_0083; MSMEG_0085	Microbial metabolism in diverse environments; Metabolic pathways; Fructose and mannose metabolism; Phosphotransferase system (PTS)
A0QNL4	96.3	90.5	98.2	95	4.22235	102.7	105.5	106.9	105.033	2.03605	0	1-phosphofructokinase OS=Mycobacterium smegmatis (strain ATCC 700084 / mc(2)155) GN=MSMEG_0086 PE=3 SV=1	29	7	7	32.9	22.44	metabolic process		catalytic activity;nucleotide binding	Pf00294	4537655	MSMEI_0084	MSMEI_0084; MSMEG_0086	Fructose and mannose metabolism
A0QNL5	93.2	90.8	98.5	94.1667	4.18403	108.6	106.3	102.6	105.833	2.86025	0	Glucitol operon repressor OS=Mycobacterium smegmatis (strain ATCC 700084 / mc(2)155) GN=MSMEG_0087 PE=4 SV=1	16	4	3	26.8	31.52	metabolic process;regulation of biological process		DNA binding	Pf00455, Pf08220, Pf08279	4535307	MSMEI_0085	MSMEI_0085; MSMEG_0087
A0QNL6	93.1	85.8	95.9	91.6	5.69258	96.9	119.8	108.4	108.367	10.566	0	Phosphoenolpyruvate-protein phosphotransferase OS=Mycobacterium smegmatis (strain ATCC 700084 / mc(2)155) GN=ptsI PE=3 SV=1	17	7	7	55.4	35.94	metabolic process;transport	cytoplasm	catalytic activity;metal ion binding	Pf00391, Pf02896, Pf05524	4533147		ptsI	Phosphotransferase system (PTS)
A0QNL8	108.9	106.3	86.5	100.567	12.1822	91.1	104.2	103	99.4333	7.28305	0.003	Uncharacterized protein OS=Mycobacterium smegmatis (strain ATCC 700084 / mc(2)155) GN=MSMEG_0090 PE=4 SV=1	3	2	2	75.8	5.1				Pf13515	4531487	MSMEI_0088	MSMEG_0090; MSMEI_0088
A0QNL9	109.4	110.6	108.5	109.5	0.96216	92.6	87	92	90.5333	3.39613	0	Putative transcriptional regulator OS=Mycobacterium smegmatis (strain ATCC 700084 / mc(2)155) GN=MSMEG_0091 PE=4 SV=1	28	6	6	22.1	48.78	metabolic process;regulation of biological process		DNA binding	Pf00440	4536176		MSMEG_0091
A0QNM0	91.7	85.5	84	87.0667	4.68845	109.1	114.9	114.8	112.933	2.93991	0	Probable transcriptional regulatory protein OS=Mycobacterium smegmatis (strain ATCC 700084 / mc(2)155) GN=MSMEG_0092 PE=4 SV=1	48	9	9	23.1	72.2	metabolic process;regulation of biological process		DNA binding	Pf00440	4533383	MSMEI_0090	MSMEG_0092; MSMEI_0090
A0QNM1	103.9	101.6	88.7	98.0667	8.3544	97.3	101.3	107	101.867	4.78544	0	Putative S-adenosyl-L-methionine-dependent methyltransferase MSMEG_0093 OS=Mycobacterium smegmatis (strain ATCC 700084 / mc(2)155) GN=MSMEG_0093 PE=3 SV=2	12	3	3	34.8	17.77	metabolic process		catalytic activity	Pf04072	4531398		MSMEG_0093
A0QNM2	86.5	82.9	78.7	82.7	4.72049	115.4	119.4	117.2	117.333	1.70738	0	Putative S-adenosyl-L-methionine-dependent methyltransferase MSMEG_0095/MSMEI_0092 OS=Mycobacterium smegmatis (strain ATCC 700084 / mc(2)155) GN=MSMEG_0095 PE=3 SV=1	26	8	7	34.5	53.92	metabolic process		catalytic activity	Pf04072	4531416	MSMEI_0092	MSMEG_0095; MSMEI_0092
A0QNM4	76.4	84.6	69.4	76.8	9.90611	132	122.4	115.3	123.233	6.80102	0	Peroxisomal hydratase-dehydrogenase-epimerase OS=Mycobacterium smegmatis (strain ATCC 700084 / mc(2)155) GN=MSMEG_0096 PE=3 SV=1	17	4	4	30	9	metabolic process		catalytic activity	Pf00106, Pf08659, Pf13561	4533910		MSMEG_0096
A0QNM5	94.5	91.8	99.1	95.1333	3.8798	106.1	103.7	104.8	104.867	1.14563	0	Oxidoreductase, zinc-binding dehydrogenase family protein OS=Mycobacterium smegmatis (strain ATCC 700084 / mc(2)155) GN=MSMEG_0097 PE=4 SV=1	45	11	11	32.6	57.97	metabolic process		catalytic activity;metal ion binding	Pf00107, Pf08240	4535982	MSMEI_0094	MSMEI_0094; MSMEG_0097
A0QNM6	120.1	111.5	111.9	114.5	4.23918	82.5	94.1	79.8	85.4667	8.88953	0	Methyltransferase OS=Mycobacterium smegmatis (strain ATCC 700084 / mc(2)155) GN=MSMEG_0098 PE=4 SV=1	40	7	7	25.1	30.23	metabolic process		catalytic activity	Pf01135, Pf01209, Pf02353, Pf08241, Pf08242, Pf12847, Pf13489, Pf13649, Pf13659, Pf13847	4532165	MSMEI_0095	MSMEI_0095; MSMEG_0098
A0QNM8	108.4	106.9	98.8	104.7	4.93247	97.1	97.3	91.5	95.3	3.45479	0	Uncharacterized protein OS=Mycobacterium smegmatis (strain ATCC 700084 / mc(2)155) GN=MSMEG_0101 PE=3 SV=1	21	4	4	20.1	24.69				Pf04264	4533137		MSMEG_0101
A0QNM9	91.2	82.8	85.5	86.5	4.95764	113.1	111.9	115.5	113.5	1.615	0	Phosphotyrosine protein phosphatase ptpb OS=Mycobacterium smegmatis (strain ATCC 700084 / mc(2)155) GN=MSMEG_0100 PE=4 SV=1	23	6	6	29.3	43.49	metabolic process		catalytic activity	Pf13348, Pf13350	4531912	MSMEI_0097	ptbB; MSMEG_0100
A0QNN0	97.8	95.1	95.7	96.2	1.47375	104.9	102.4	104.1	103.8	1.22998	0	Putative acyl-CoA dehydrogenase OS=Mycobacterium smegmatis (strain ATCC 700084 / mc(2)155) GN=MSMEG_0102 PE=3 SV=1	46	16	16	45.4	249.61	metabolic process		catalytic activity;nucleotide binding	Pf00441, Pf02770, Pf02771, Pf08028	4533004		MSMEG_0102	beta-Alanine metabolism; Biosynthesis of secondary metabolites; Biosynthesis of antibiotics; Fatty acid metabolism; Fatty acid degradation; Valine, leucine and isoleucine degradation; Propanoate metabolism; Metabolic pathways; Carbon metabolism
A0QNN3	86	76.1	78.2	80.1	6.51226	104	126.2	129.6	119.933	11.5923	0	DNA-binding response regulator, LuxR family protein OS=Mycobacterium smegmatis (strain ATCC 700084 / mc(2)155) GN=MSMEG_0105 PE=4 SV=1	17	3	3	23.3	5.91	metabolic process;regulation of biological process;response to stimulus		DNA binding	Pf00072, Pf00196, Pf03965, Pf08281, Pf14493	4536254	MSMEI_0101	MSMEG_0105; MSMEI_0101	Two-component system
A0QNN4	94.4	86	106.6	95.6667	10.8274	102	99.5	111.4	104.3	6.01587	0.06	Sensory histidine kinase OS=Mycobacterium smegmatis (strain ATCC 700084 / mc(2)155) GN=MSMEG_0106 PE=4 SV=1	2	1	1	42	5.26	metabolic process	membrane	catalytic activity	Pf02518	4536311	MSMEI_0102	MSMEI_0102; MSMEG_0106
A0QNN5	84.5	82.3	79	81.9333	3.37869	126.1	107	121.1	118.067	8.38908	0.006	Cell envelope-related function transcriptional attenuator common domain OS=Mycobacterium smegmatis (strain ATCC 700084 / mc(2)155) GN=MSMEG_0107 PE=4 SV=1	2	1	1	56.1	2.65				Pf03816, Pf13399	4535185	MSMEI_0103	MSMEI_0103; MSMEG_0107
A0QNN6	93.6	99.8	96.6	96.6667	3.20745	102	106.6	101.4	103.333	2.75311	0	Acyl-CoA dehydrogenase OS=Mycobacterium smegmatis (strain ATCC 700084 / mc(2)155) GN=MSMEG_0108 PE=3 SV=1	30	8	8	40.5	70.4	metabolic process		catalytic activity;nucleotide binding	Pf00441, Pf02770, Pf02771, Pf08028	4535049	MSMEI_0104	MSMEG_0108; MSMEI_0104
A0QNN7	98.1	98.2	98.1	98.1333	0.0588332	100.1	104.5	101	101.867	2.28191	0	NAD(P) transhydrogenase subunit beta OS=Mycobacterium smegmatis (strain ATCC 700084 / mc(2)155) GN=pntB PE=3 SV=1	11	5	1	50.3	79.23	metabolic process	membrane	catalytic activity;nucleotide binding	Pf02233	4537525	MSMEI_0105	MSMEI_0105; pntB	Nicotinate and nicotinamide metabolism; Metabolic pathways
A0QNN8	92.4	92.9	93.5	92.9333	0.592637	107.1	104.8	109.3	107.067	2.10167	0	NAD(P) transhydrogenase, alpha subunit OS=Mycobacterium smegmatis (strain ATCC 700084 / mc(2)155) GN=pntA PE=4 SV=1	30	12	5	52.7	236.52	metabolic process;transport		catalytic activity;transporter activity	Pf01262, Pf05222, Pf12769	4531867	MSMEI_0106	pntA; MSMEI_0106	Nicotinate and nicotinamide metabolism; Metabolic pathways
A0QNN9	110.8	93.5	96.5	100.267	9.22005	98.3	104.3	96.5	99.7	4.0964	0	Putative magnesium transport protein OS=Mycobacterium smegmatis (strain ATCC 700084 / mc(2)155) GN=MSMEG_0111 PE=4 SV=1	13	4	4	37.2	14.07	transport	membrane	transporter activity	Pf01544	4532188		MSMEG_0111
A0QNP1	88.6	83.3	91.3	87.7333	4.63884	98.5	133.1	105.2	112.267	16.3455	0.001	Taurine transport system permease protein TauC OS=Mycobacterium smegmatis (strain ATCC 700084 / mc(2)155) GN=MSMEG_0113 PE=3 SV=1	10	2	2	30.1	5.68	transport	membrane		Pf00528	4532372		MSMEG_0113	ABC transporters; Sulfur metabolism
A0QNP2	74.5	70.6	69.1	71.4	3.90402	127.3	130.8	127.6	128.567	1.50889	0	Extracellular solute-binding protein, family protein 3 OS=Mycobacterium smegmatis (strain ATCC 700084 / mc(2)155) GN=MSMEG_0114 PE=4 SV=1	19	5	5	36	66.7	transport		transporter activity	Pf04069, Pf09084, Pf12974, Pf13379	4533591	MSMEI_0110	MSMEG_0114; MSMEI_0110	Sulfur metabolism; ABC transporters
A0QNP3	65.3	72.6	65	67.6333	6.36354	134.1	125.8	137.2	132.367	4.45305	0	Taurine import ATP-binding protein TauB OS=Mycobacterium smegmatis (strain ATCC 700084 / mc(2)155) GN=MSMEG_0116 PE=4 SV=1	34	8	8	28.6	40.79	regulation of biological process;response to stimulus		catalytic activity;nucleotide binding;transporter activity	Pf00005, Pf01926, Pf08477, Pf13304	4533525	MSMEI_0111	MSMEI_0111; MSMEG_0116	Sulfur metabolism; ABC transporters
A0QNP4	111.7	117	137.6	122.1	11.206	84.9	76	72.7	77.8667	8.10433	0.058	Haloacid dehalogenase, type II OS=Mycobacterium smegmatis (strain ATCC 700084 / mc(2)155) GN=dehII PE=4 SV=1	4	1	1	24.8	0	metabolic process		catalytic activity	Pf00702, Pf06888, Pf13242, Pf13419	4533279	MSMEI_0112	MSMEI_0112; dehII	Chloroalkane and chloroalkene degradation; Chlorocyclohexane and chlorobenzene degradation; Microbial metabolism in diverse environments; Metabolic pathways
A0QNP6	103.4	114.7	104.4	107.5	5.81897	91	94.9	91.7	92.5333	2.24704	0.005	Uncharacterized protein OS=Mycobacterium smegmatis (strain ATCC 700084 / mc(2)155) GN=MSMEG_0118 PE=4 SV=1	8	2	2	18.7	6.43				Pf07336, Pf11706	4533901	MSMEI_0114	MSMEG_0118; MSMEI_0114
A0QNP8	99.5	98.1	101.8	99.8	1.8719	95.6	102.9	102.1	100.2	3.99576	0	Probable transcriptional regulatory protein OS=Mycobacterium smegmatis (strain ATCC 700084 / mc(2)155) GN=MSMEG_0120 PE=4 SV=1	36	6	6	24.7	75.01	metabolic process;regulation of biological process		DNA binding	Pf00440	4537094	MSMEI_0116	MSMEI_0116; MSMEG_0120
A0QNP9	99.1	96.8	97.8	97.9	1.17799	100.3	102.8	103.2	102.1	1.5393	0	Rhamnolipids biosynthesis 3-oxoacyl-[acyl-carrier-protein] reductase OS=Mycobacterium smegmatis (strain ATCC 700084 / mc(2)155) GN=MSMEG_0121 PE=4 SV=1	34	7	7	26.3	23.19	metabolic process		catalytic activity	Pf00106, Pf08659, Pf13561	4534829	MSMEI_0117	MSMEG_0121; MSMEI_0117
A0QNQ3	118.7	118	101.2	112.633	8.79646	76.8	88.3	97.1	87.4	11.6475	0.038	Transcriptional regulator, GntR family protein OS=Mycobacterium smegmatis (strain ATCC 700084 / mc(2)155) GN=MSMEG_0124 PE=4 SV=1	3	1	1	24.7	0	metabolic process;regulation of biological process		DNA binding	Pf00392, Pf02082, Pf07729, Pf08279, Pf14502	4537021	MSMEI_0121	MSMEI_0121; MSMEG_0124
A0QNQ4	103.4	92.1	97.4	97.6333	5.79066	97.3	103.5	106.2	102.333	4.45921	0	Mandelate racemase/muconate lactonizing enzyme OS=Mycobacterium smegmatis (strain ATCC 700084 / mc(2)155) GN=MSMEG_0126 PE=4 SV=1	13	4	4	40.9	9.29	metabolic process		catalytic activity;metal ion binding	Pf01188, Pf02746, Pf13378	4536198	MSMEI_0122	MSMEI_0122; MSMEG_0126	Ascorbate and aldarate metabolism
A0QNQ5	109.9	106.4	114.8	110.367	3.82307	88.7	87.8	92.5	89.6667	2.78215	0	Oxidoreductase, zinc-binding dehydrogenase family protein OS=Mycobacterium smegmatis (strain ATCC 700084 / mc(2)155) GN=MSMEG_0127 PE=4 SV=1	36	7	7	37.3	111.07	metabolic process		catalytic activity	Pf00107, Pf08240	4534581	MSMEI_0124	MSMEG_0127; adhE1	Chloroalkane and chloroalkene degradation; Biosynthesis of secondary metabolites; Tyrosine metabolism; Biosynthesis of antibiotics; Glycolysis / Gluconeogenesis; Degradation of aromatic compounds; Microbial metabolism in diverse environments; Fatty acid degradation; Naphthalene degradation; Metabolic pathways
A0QNQ6	103.3	98.4	102.1	101.267	2.52213	99.2	97.6	99.4	98.7333	0.999234	0	Thioesterase superfamily protein OS=Mycobacterium smegmatis (strain ATCC 700084 / mc(2)155) GN=MSMEG_0128 PE=4 SV=1	20	3	3	16.6	46.12	metabolic process		catalytic activity	Pf01643, Pf03061, Pf13279	4536565	MSMEI_0125	MSMEG_0128; MSMEI_0125
A0QNQ7	104	100.9	101.3	102.067	1.65208	101.2	97.8	94.8	97.9333	3.26966	0	Cyclase/dehydrase family protein OS=Mycobacterium smegmatis (strain ATCC 700084 / mc(2)155) GN=MSMEG_0129 PE=4 SV=1	14	2	2	16	32.37				Pf03364, Pf10604	4537699		MSMEG_0129
A0QNQ9	84.3	82.8	90.8	85.9667	4.94663	102.5	118.1	121.5	114.033	8.88494	0	AMP-binding enzyme, putative OS=Mycobacterium smegmatis (strain ATCC 700084 / mc(2)155) GN=MSMEG_0131 PE=4 SV=1	21	10	10	58.4	70.27	metabolic process		catalytic activity	Pf00501, Pf13193	4532319		MSMEG_0131
A0QNR1	80.5	73.6	88.5	80.8667	9.22106	112.1	128.2	117.1	119.133	6.91691	0.015	ABC-transporter integral membrane protein OS=Mycobacterium smegmatis (strain ATCC 700084 / mc(2)155) GN=MSMEG_0133 PE=4 SV=1	3	1	1	30.8	5.99	transport	membrane		Pf02405	4534877	MSMEI_0130	yrbE1B; MSMEG_0133	ABC transporters
A0QNR3	87.8	82	95.6	88.4667	7.71417	118.7	110.8	105.1	111.533	6.12336	0	Virulence factor Mce family protein OS=Mycobacterium smegmatis (strain ATCC 700084 / mc(2)155) GN=MSMEG_0135 PE=4 SV=1	7	2	2	37.4	7.31				Pf02470, Pf11887	4535097	MSMEI_0132	mce2B; MSMEG_0135	ABC transporters
A0QNR4	90.9	89.6	88.1	89.5333	1.56499	111.4	114.1	106	110.5	3.73241	0	Virulence factor Mce family protein, putative OS=Mycobacterium smegmatis (strain ATCC 700084 / mc(2)155) GN=MSMEG_0136 PE=4 SV=1	8	5	5	54.7	10.03		membrane		Pf02470, Pf11887	4537025	MSMEI_0133	mce1C; MSMEG_0136	ABC transporters
A0QNR5	75.6	81.3	84.4	80.4333	5.54939	119.4	121.5	117.8	119.567	1.55196	0	Virulence factor mce family protein OS=Mycobacterium smegmatis (strain ATCC 700084 / mc(2)155) GN=MSMEG_0137 PE=4 SV=1	5	3	3	58	5.47		membrane	structural molecule activity	Pf02470, Pf04513	4536528	MSMEI_0134	MSMEG_0137; mce2D	ABC transporters
A0QNR7	83.9	79.4	87.7	83.6667	4.96604	113.3	123.5	112.2	116.333	5.35602	0	Mce-family protein mce1f OS=Mycobacterium smegmatis (strain ATCC 700084 / mc(2)155) GN=MSMEG_0139 PE=4 SV=1	9	4	4	54.3	10.63				Pf02470	4531031	MSMEI_0136	MSMEG_0139; MSMEI_0136	ABC transporters
A0QNR8	105.7	97.8	108.5	104	5.33546	99	99.3	89.7	96	5.68544	0	Probable conserved mce associated membrane protein OS=Mycobacterium smegmatis (strain ATCC 700084 / mc(2)155) GN=MSMEG_0140 PE=4 SV=1	21	4	4	21.5	21.97		membrane			4532576	MSMEI_0137	MSMEG_0140; MSMEI_0137
A0QNR9	93.8	95	97.4	95.4	1.92142	102.8	106.9	104	104.567	2.01586	0	Probable conserved mce associated transmembrane protein OS=Mycobacterium smegmatis (strain ATCC 700084 / mc(2)155) GN=MSMEG_0141 PE=4 SV=1	12	4	4	34.8	12.65		membrane		Pf06271	4533952	MSMEI_0138	MSMEI_0138; MSMEG_0141
A0QNS0	94.7	93.2	93.5	93.8	0.846189	119.7	98.7	100.3	106.233	11.004	0	Uncharacterized protein OS=Mycobacterium smegmatis (strain ATCC 700084 / mc(2)155) GN=MSMEG_0142 PE=4 SV=1	13	2	2	20.4	7.41		membrane			4533860	MSMEI_0139	MSMEG_0142; MSMEI_0139
A0QNS1	106.4	105.4	107.5	106.433	0.986906	88.8	96.5	95.5	93.6	4.47317	0	Probable conserved mce associated membrane protein OS=Mycobacterium smegmatis (strain ATCC 700084 / mc(2)155) GN=MSMEG_0143 PE=4 SV=1	7	2	2	32	19.03		membrane		Pf13577	4532295	MSMEI_0140	MSMEI_0140; MSMEG_0143
A0QNS4	102.3	107.8	107.9	106	3.02329	97.3	90.8	94	94.0333	3.45636	0	Mosc domain protein OS=Mycobacterium smegmatis (strain ATCC 700084 / mc(2)155) GN=MSMEG_0146 PE=4 SV=1	9	3	3	29.8	12.91			catalytic activity;metal ion binding	Pf03473, Pf03476	4534370	MSMEI_0143	MSMEG_0146; MSMEI_0143
A0QNS6	91.3	91.7	100.5	94.5	5.50265	100.4	106.9	109.3	105.533	4.36327	0	Transcriptional regulator, TetR family protein OS=Mycobacterium smegmatis (strain ATCC 700084 / mc(2)155) GN=MSMEG_0148 PE=4 SV=1	10	2	2	22.9	8.59	metabolic process;regulation of biological process		DNA binding	Pf00440	4537475		MSMEG_0148
A0QNT1	102.8	93.7	86.4	94.3	8.71309	104.2	109.7	103.2	105.7	3.31126	0	2-dehydropantoate 2-reductase OS=Mycobacterium smegmatis (strain ATCC 700084 / mc(2)155) GN=panE PE=4 SV=1	26	8	8	36	32.83	metabolic process		catalytic activity;nucleotide binding	Pf02558, Pf08546	4533776		panE	Biosynthesis of secondary metabolites; Pantothenate and CoA biosynthesis; Metabolic pathways
A0QNT2	102.3	101.2	95.9	99.8	3.42885	95.2	105.5	99.9	100.2	5.14626	0	Pyruvate kinase OS=Mycobacterium smegmatis (strain ATCC 700084 / mc(2)155) GN=pyk PE=3 SV=1	10	5	4	50.2	13.24	metabolic process		catalytic activity;metal ion binding	Pf00224, Pf02887, Pf03328	4535708	MSMEI_0151	pyk	Purine metabolism; Pyruvate metabolism; Biosynthesis of secondary metabolites; Glycolysis / Gluconeogenesis; Microbial metabolism in diverse environments; Metabolic pathways; Biosynthesis of amino acids; Biosynthesis of antibiotics; Carbon metabolism
A0QNT6	67.4	73.1	68.3	69.6	4.40275	148.8	120.2	122.2	130.4	12.244	0	Formyl-CoA:oxalate CoA-transferase OS=Mycobacterium smegmatis (strain ATCC 700084 / mc(2)155) GN=frc PE=3 SV=1	16	7	7	46.1	25.9	metabolic process		catalytic activity	Pf02515	4535711		MSMEG_0158
A0QNU4	101.3	100.4	104.7	102.133	2.22052	95.9	102.2	95.5	97.8667	3.84002	0	GntR-family protein transcriptional regulator OS=Mycobacterium smegmatis (strain ATCC 700084 / mc(2)155) GN=MSMEG_0166 PE=4 SV=1	18	4	4	27	48.91	metabolic process;regulation of biological process		DNA binding	Pf00392, Pf07729, Pf12802, Pf13412, Pf13545	4537580		MSMEG_0166
A0QNU9	93.8	92.3	101.7	95.9333	5.26416	96.4	107.3	108.5	104.067	6.40607	0.03	Histone deacetylase superfamily protein OS=Mycobacterium smegmatis (strain ATCC 700084 / mc(2)155) GN=MSMEG_0171 PE=4 SV=1	3	1	1	33.7	1.78				Pf00850	4533586		MSMEG_0171
A0QNV0	113.9	122.6	117.8	118.1	3.68988	71.1	100.3	74.4	81.9333	19.5175	0	Probable conserved transmembrane protein, putative OS=Mycobacterium smegmatis (strain ATCC 700084 / mc(2)155) GN=MSMEG_0172 PE=4 SV=1	9	2	2	21.3	4.33		membrane			4533695		MSMEG_0172
A0QNV7	93.6	94.3	92.3	93.4	1.08661	104.5	110.8	104.5	106.6	3.41211	0	Transcriptional regulator, GntR family protein OS=Mycobacterium smegmatis (strain ATCC 700084 / mc(2)155) GN=MSMEG_0179 PE=4 SV=1	37	6	6	24.5	45.99	metabolic process;regulation of biological process		DNA binding	Pf00392, Pf01325, Pf07729	4534859	MSMEI_0175	MSMEI_0175; MSMEG_0179
A0QNV8	100.9	98.6	100.8	100.1	1.2987	97.5	104.7	97.5	99.9	4.16108	0	Putative HTH-type transcriptional regulator OS=Mycobacterium smegmatis (strain ATCC 700084 / mc(2)155) GN=MSMEG_0180 PE=4 SV=1	33	4	4	18.1	16.58	metabolic process;regulation of biological process		DNA binding	Pf00440	4531589	MSMEI_0176	MSMEI_0176; MSMEG_0180
A0QNW1	106.5	102.4	97.6	102.167	4.36012	98.6	98.3	96.6	97.8333	1.10247	0.001	Transferase OS=Mycobacterium smegmatis (strain ATCC 700084 / mc(2)155) GN=MSMEG_0184 PE=4 SV=1	5	2	2	62.3	3.5	metabolic process		catalytic activity	Pf01019	4533091		MSMEG_0184	Cyanoamino acid metabolism; Glutathione metabolism; Taurine and hypotaurine metabolism; Metabolic pathways
A0QNW5	100.9	82.8	95.3	93	9.96409	97.4	110.1	113.5	107	7.93072	0.052	MarR-family protein transcriptional regulator OS=Mycobacterium smegmatis (strain ATCC 700084 / mc(2)155) GN=MSMEG_0188 PE=4 SV=1	6	1	1	16.5	1.65	metabolic process;regulation of biological process		DNA binding	Pf01047, Pf12802, Pf13463	4533215		MSMEG_0188
A0QNW6	109.2	112	106.7	109.3	2.42581	88.9	93.7	89.5	90.7	2.88351	0	Acetyltransferase OS=Mycobacterium smegmatis (strain ATCC 700084 / mc(2)155) GN=MSMEG_0187 PE=4 SV=1	23	5	5	17.7	27.71			catalytic activity	Pf00583, Pf13508, Pf13527, Pf13673, Pf14542	4534774		MSMEG_0187
A0QNX0	100.5	101.8	90.6	97.6333	6.27412	96.7	113.6	96.8	102.367	9.50356	0	Transcriptional regulator, RpiR family protein OS=Mycobacterium smegmatis (strain ATCC 700084 / mc(2)155) GN=MSMEG_0192 PE=4 SV=1	10	3	3	31.6	5.75	metabolic process;regulation of biological process		DNA binding	Pf01380, Pf01418, Pf13580	4537013		MSMEG_0192
A0QNX1	91.1	85.4	95.2	90.5667	5.43436	101.2	113.1	114	109.433	6.5286	0.052	N-acetylmuramic acid 6-phosphate etherase OS=Mycobacterium smegmatis (strain ATCC 700084 / mc(2)155) GN=murQ PE=3 SV=1	2	1	1	30.6	1.8	metabolic process		catalytic activity	Pf01380, Pf13580	4533731	MSMEI_0188	murQ; MSMEI_0188	Amino sugar and nucleotide sugar metabolism; Metabolic pathways
A0QNX2	96	108.3	98	100.767	6.55004	105.3	96.1	96.3	99.2333	5.29544	0	Serine esterase, cutinase family protein OS=Mycobacterium smegmatis (strain ATCC 700084 / mc(2)155) GN=MSMEG_0194 PE=4 SV=1	13	2	2	24	19.37	metabolic process		catalytic activity	Pf01083	4533676	MSMEI_0189	MSMEG_0194; cut1
A0QNX9	97.2	93.2	105.2	98.5333	6.20105	106.4	99.5	98.4	101.433	4.27501	0	IS1096, tnpA protein OS=Mycobacterium smegmatis (strain ATCC 700084 / mc(2)155) GN=MSMEG_0202 PE=4 SV=1	10	4	4	48.8	10.94				Pf01610, Pf03050, Pf14690	4534999; 4533045; 4533026; 4536673; 4532020; 4536179; 4535031; 4535894; 4534849; 4532367; 4535395; 4536729; 4531837; 4533320; 4532582; 4535053; 4535271; 4536157; 4532983; 4534792; 4535006; 4532118; 4532988; 4530866		MSMEG_3697; MSMEG_6148; MSMEG_5094; MSMEG_1003; MSMEG_4926; MSMEG_1258; MSMEG_3166; MSMEG_1059; MSMEG_6462; MSMEG_2828; MSMEG_5378; MSMEG_0802; MSMEG_2339; MSMEG_2003; MSMEG_4945; MSMEG_0397; MSMEG_0202; MSMEG_6697; MSMEG_1404; MSMEG_6155; MSMEG_6161; MSMEG_4403; MSMEG_4790; MSMEG_2283
A0QNY0	76	62.6	61.5	66.7	12.1031	138.3	130	131.7	133.333	3.28833	0	IS1096, tnpR protein OS=Mycobacterium smegmatis (strain ATCC 700084 / mc(2)155) GN=MSMEG_0203 PE=4 SV=1	23	5	5	25.9	50.27				Pf07929	4532997; 4535620; 4536135; 4532153; 4535784; 4535589; 4533487; 4535017; 4531727; 4531011; 4535364; 4532529; 4534082; 4532417; 4531931; 4536824; 4532411; 4535634; 4536465; 4537616; 4535973		MSMEG_3696; MSMEG_5093; MSMEG_2002; MSMEG_4946; MSMEG_0203; MSMEG_4402; MSMEG_6149; MSMEG_1257; MSMEG_5379; MSMEG_2282; MSMEG_6463; MSMEG_0398; MSMEG_1405; MSMEG_6156; MSMEG_3165; MSMEG_0801; MSMEG_6162; MSMEG_1002; MSMEG_4791; MSMEG_4927; MSMEG_2829
A0QNY3	89.5	92.1	98.9	93.5	5.1913	89.4	126.9	103.1	106.467	17.8228	0.017	MarR-family protein transcriptional regulator OS=Mycobacterium smegmatis (strain ATCC 700084 / mc(2)155) GN=MSMEG_0207 PE=4 SV=1	5	1	1	15.7	1.88	metabolic process;regulation of biological process		DNA binding	Pf01047, Pf01978, Pf12802, Pf12840, Pf13463, Pf13814	4533501	MSMEI_0199	MSMEG_0207; MSMEI_0199
A0QNY6	98.1	97.9	106.6	100.867	4.92355	94.1	89.6	113.8	99.1667	12.9792	0.003	Ribonuclease inhibitor OS=Mycobacterium smegmatis (strain ATCC 700084 / mc(2)155) GN=MSMEG_0209 PE=4 SV=1	21	2	2	10	3.44				Pf01337	4534314	MSMEI_0202	MSMEI_0202; MSMEG_0209
A0QNY8	100.9	96.7	96.2	97.9333	2.63582	101.5	103.4	101.4	102.1	1.10376	0	ABC transporter, ATP-binding protein OS=Mycobacterium smegmatis (strain ATCC 700084 / mc(2)155) GN=MSMEG_0211 PE=4 SV=1	20	13	13	84.1	65.85			catalytic activity;nucleotide binding;protein binding	Pf00005, Pf00684, Pf13304	4530862	MSMEI_0204	MSMEI_0204; MSMEG_0211
A0QNY9	107.7	104	117.2	109.633	6.21076	85.1	94.6	91.4	90.3667	5.34883	0	Lyase OS=Mycobacterium smegmatis (strain ATCC 700084 / mc(2)155) GN=MSMEG_0212 PE=4 SV=1	26	3	3	15.3	8.38	metabolic process		catalytic activity	Pf00903, Pf12681	4532255	MSMEI_0205	MSMEI_0205; MSMEG_0212
A0QNZ1	110.5	98.7	100.3	103.167	6.20456	94.7	93.9	102	96.8667	4.60794	0	L-sorbosone dehydrogenase OS=Mycobacterium smegmatis (strain ATCC 700084 / mc(2)155) GN=MSMEG_0214 PE=4 SV=1	13	4	4	44.5	26.74	metabolic process		catalytic activity	Pf07995, Pf08450	4531055	MSMEI_0207	MSMEG_0214; MSMEI_0207
A0QNZ2	104.5	105.4	105.1	105	0.436436	95.8	93.7	95.5	95	1.19556	0	YhhW family protein OS=Mycobacterium smegmatis (strain ATCC 700084 / mc(2)155) GN=MSMEG_0215 PE=3 SV=1	32	5	5	25.5	58.22				Pf02678	4537419	MSMEI_0208	MSMEG_0215; MSMEI_0208
A0QNZ3	96.1	95.6	102.6	98.1	3.98076	96.8	104.5	104.4	101.9	4.33465	0	3-hydroxyacyl-CoA dehydrogenase OS=Mycobacterium smegmatis (strain ATCC 700084 / mc(2)155) GN=MSMEG_0216 PE=4 SV=1	41	10	10	27	176.85	metabolic process		catalytic activity	Pf00106, Pf13561	4533309		MSMEG_0216
A0QNZ4	107.2	108.5	89.1	101.6	10.674	95.1	97.2	103	98.4333	4.15699	0	Alcohol dehydrogenase B OS=Mycobacterium smegmatis (strain ATCC 700084 / mc(2)155) GN=MSMEG_0217 PE=3 SV=1	7	3	3	39.5	12.27	metabolic process		catalytic activity;metal ion binding	Pf00107, Pf08240	4535822	MSMEI_0210	adhB; MSMEG_0217	Chloroalkane and chloroalkene degradation; Tyrosine metabolism; Degradation of aromatic compounds; Biosynthesis of secondary metabolites; Glycolysis / Gluconeogenesis; Microbial metabolism in diverse environments; Metabolic pathways; Fatty acid degradation; Methane metabolism; Biosynthesis of antibiotics; Carbon metabolism; Naphthalene degradation
A0QNZ6	81.3	81.2	90.3	84.2667	6.20086	115.9	116	115.4	115.767	0.277675	0	RNA polymerase sigma factor OS=Mycobacterium smegmatis (strain ATCC 700084 / mc(2)155) GN=MSMEG_0219 PE=3 SV=1	20	6	6	37.8	13.92	metabolic process;regulation of biological process;transport		DNA binding	Pf02136, Pf04542, Pf04545, Pf08281, Pf12680, Pf13577	4533155		MSMEG_0219
A0QNZ7	104.4	100.7	109	104.7	3.97147	95.6	96.5	93.8	95.3	1.44257	0	Monoacylglycerol lipase OS=Mycobacterium smegmatis (strain ATCC 700084 / mc(2)155) GN=MSMEG_0220 PE=1 SV=1	46	11	11	29.9	113.97	metabolic process	membrane	catalytic activity	Pf00326, Pf00561, Pf12146, Pf12695, Pf12697	4532461	MSMEI_0213	MSMEI_0213; MSMEG_0220
A0QNZ8	87.1	93.4	101	93.8333	7.41754	101	106.4	111.2	106.2	4.80503	0	Secreted protein OS=Mycobacterium smegmatis (strain ATCC 700084 / mc(2)155) GN=MSMEG_0221 PE=4 SV=1	17	4	4	33.6	23.64					4534154		MSMEG_0221
A0QNZ9	93.6	91.1	98.8	94.5	4.15672	101.1	110	105.4	105.5	4.21881	0	Uncharacterized protein OS=Mycobacterium smegmatis (strain ATCC 700084 / mc(2)155) GN=MSMEG_0222 PE=4 SV=1	24	5	4	26.6	16.41				Pf10979	4533970	MSMEI_0215	MSMEG_0222; MSMEI_0215
A0QP00	112.1	103.6	98.6	104.767	6.51467	99.7	90	96.2	95.3	5.15449	0.003	Uncharacterized protein OS=Mycobacterium smegmatis (strain ATCC 700084 / mc(2)155) GN=MSMEG_0223 PE=4 SV=1	11	2	2	17.5	6.21					4533477	MSMEI_0216	MSMEG_0223; MSMEI_0216
A0QP01	100.3	101	106.4	102.567	3.25463	93.8	97.7	100.8	97.4333	3.60001	0	O-methyltransferase MdmC OS=Mycobacterium smegmatis (strain ATCC 700084 / mc(2)155) GN=MSMEG_0224 PE=4 SV=1	43	7	7	23.1	193.64	metabolic process		catalytic activity	Pf01135, Pf01209, Pf01596, Pf03602, Pf08704, Pf09445, Pf12847, Pf13578, Pf13847	4532629	MSMEI_0217	MSMEI_0217; MSMEG_0224
A0QP02	87.6	88.6	81	85.7333	4.81676	121.9	111.7	109.1	114.233	5.92261	0	MmpL4 protein OS=Mycobacterium smegmatis (strain ATCC 700084 / mc(2)155) GN=MSMEG_0225 PE=4 SV=1	10	8	7	105.5	32.78		membrane		Pf03176	4537380	MSMEI_0218	mmpL5; MSMEG_0225
A0QP04	89.4	86.6	91.7	89.2333	2.86225	118.3	116.3	97.8	110.8	10.201	0	Transcriptional regulator, TetR family protein OS=Mycobacterium smegmatis (strain ATCC 700084 / mc(2)155) GN=MSMEG_0227 PE=4 SV=1	19	3	3	20.7	7.65	metabolic process;regulation of biological process		DNA binding	Pf00440	4531090	MSMEI_0220	MSMEG_0227; MSMEI_0220
A0QP06	100.6	98.8	100.2	99.8667	0.946425	100.9	99.1	100.4	100.133	0.92792	0	Dihydroxy-acid dehydratase OS=Mycobacterium smegmatis (strain ATCC 700084 / mc(2)155) GN=ilvD PE=3 SV=1	37	20	20	59.9	528.65	metabolic process		catalytic activity;metal ion binding	Pf00920	4534428	MSMEI_0222	ilvD	Biosynthesis of secondary metabolites; Metabolic pathways; Biosynthesis of amino acids; Pantothenate and CoA biosynthesis; Biosynthesis of antibiotics; 2-Oxocarboxylic acid metabolism; Valine, leucine and isoleucine biosynthesis
A0QP07	118	119.6	106	114.533	6.49004	84.6	86.2	85.6	85.4667	0.945738	0	Uncharacterized protein OS=Mycobacterium smegmatis (strain ATCC 700084 / mc(2)155) GN=MSMEG_0230 PE=4 SV=1	32	3	3	10.8	14.65	regulation of biological process		DNA binding;metal ion binding	Pf02583	4534215	MSMEI_0223	MSMEI_0223; MSMEG_0230
A0QP08	115.6	114.4	119.6	116.533	2.33645	84.5	83.5	82.5	83.5	1.1976	0	Uncharacterized protein OS=Mycobacterium smegmatis (strain ATCC 700084 / mc(2)155) GN=MSMEG_0231 PE=4 SV=1	17	2	2	10.4	71.99				Pf01910	4536158	MSMEI_0224	MSMEI_0224; MSMEG_0231
A0QP10	116.7	120.3	99.8	112.267	9.74953	94.6	84	84.6	87.7333	6.78678	0	Lipoprotein Lpps OS=Mycobacterium smegmatis (strain ATCC 700084 / mc(2)155) GN=MSMEG_0233 PE=4 SV=1	16	5	5	37.2	63.35			catalytic activity	Pf03734	4533551		MSMEG_0233
A0QP11	113	110.3	109.6	110.967	1.61793	90.7	88.8	87.6	89.0333	1.75565	0	Metallopeptidase OS=Mycobacterium smegmatis (strain ATCC 700084 / mc(2)155) GN=MSMEG_0234 PE=4 SV=1	31	19	19	74.1	287.16	metabolic process		catalytic activity	Pf01431, Pf05649	4537325	MSMEI_0227	MSMEG_0234; MSMEI_0227
A0QP12	85.5	83.5	84.9	84.6333	1.21267	113.6	114.4	118.1	115.367	2.08093	0	Probable conserved membrane protein OS=Mycobacterium smegmatis (strain ATCC 700084 / mc(2)155) GN=MSMEG_0235 PE=4 SV=1	22	3	3	22.4	6.21		membrane			4532088		MSMEG_0235
A0QP13	96.3	89.8	96.1	94.0667	3.92955	106.3	103.3	108.2	105.933	2.33212	0	Putative conserved transmembrane protein OS=Mycobacterium smegmatis (strain ATCC 700084 / mc(2)155) GN=MSMEG_0236 PE=4 SV=1	33	6	6	24	54.83		membrane			4532450	MSMEI_0229	MSMEI_0229; MSMEG_0236
A0QP15	93.1	91	88.5	90.8667	2.53437	110.3	108.8	108.3	109.133	0.953726	0	O-acetylhomoserine/O-acetylserine sulfhydrylase OS=Mycobacterium smegmatis (strain ATCC 700084 / mc(2)155) GN=MSMEG_0238 PE=4 SV=1	43	7	7	17.4	72.74				Pf13380	4535748	MSMEI_0231	MSMEG_0238; MSMEI_0231
A0QP16	93.9	94	99.7	95.8667	3.46329	104.3	104.3	103.8	104.133	0.277217	0	O-acetylhomoserine/O-acetylserine sulfhydrylase OS=Mycobacterium smegmatis (strain ATCC 700084 / mc(2)155) GN=MSMEG_0239 PE=3 SV=1	28	9	9	45.4	112.77	metabolic process		catalytic activity	Pf00155, Pf00266, Pf01041, Pf01053, Pf02347	4536579	MSMEI_0232	MSMEI_0232; MSMEG_0239	Cysteine and methionine metabolism; Metabolic pathways
A0QP17	92.1	92.1	92.8	92.3333	0.437702	108.6	109	105.3	107.633	1.88659	0	Uncharacterized protein OS=Mycobacterium smegmatis (strain ATCC 700084 / mc(2)155) GN=MSMEG_0240 PE=4 SV=1	13	3	3	22.7	18.78					4531151		MSMEG_0240
A0QP18	85.6	88.5	93.8	89.3	4.65635	110.1	111.3	110.7	110.7	0.542005	0	Mycolic acid-containing lipids exporter MmpL11 OS=Mycobacterium smegmatis (strain ATCC 700084 / mc(2)155) GN=mmpL11 PE=3 SV=1	10	9	9	102.6	25.59	cell organization and biogenesis;transport	membrane	transporter activity	Pf00873, Pf03176, Pf12349	4537596	MSMEI_0234	mmpL11; MSMEG_0241
A0QP19	108.5	85	103.6	99.0333	12.5187	112.8	97.1	93.1	101	10.3099	0.016	Uncharacterized protein OS=Mycobacterium smegmatis (strain ATCC 700084 / mc(2)155) GN=MSMEG_0242 PE=4 SV=1	6	1	1	19.1	2.35	transport				4535124	MSMEI_0235	MSMEI_0235; MSMEG_0242
A0QP20	69.8	78.9	78.4	75.7	6.75781	112.2	123.5	137.1	124.267	10.033	0	Uncharacterized protein OS=Mycobacterium smegmatis (strain ATCC 700084 / mc(2)155) GN=MSMEG_0243 PE=4 SV=1	17	3	3	11.7	9.48					4535563		MSMEG_0243
A0QP21	90	84.6	87.6	87.4	3.09559	111.3	111.7	114.7	112.567	1.65086	0	Two component response transcriptional regulatory protein prra OS=Mycobacterium smegmatis (strain ATCC 700084 / mc(2)155) GN=MSMEG_0244 PE=4 SV=1	34	7	7	27	37.95	metabolic process;regulation of biological process;response to stimulus		DNA binding	Pf00072, Pf00486	4531753		MSMEG_0244
A0QP22	95.1	84.4	90.2	89.9	5.95807	112.2	114.2	103.9	110.1	4.96066	0	Sensor-type histidine kinase PrrB OS=Mycobacterium smegmatis (strain ATCC 700084 / mc(2)155) GN=MSMEG_0246 PE=4 SV=1	15	5	5	47.4	19.93	metabolic process;regulation of biological process;response to stimulus	membrane	catalytic activity;nucleotide binding;receptor activity;signal transducer activity	Pf00512, Pf02518	4536279	MSMEI_0238	MSMEG_0246; MSMEI_0238
A0QP24	81.7	80.2	84.3	82.0667	2.52776	120	116.7	117.1	117.933	1.52707	0	Secreted peptidase OS=Mycobacterium smegmatis (strain ATCC 700084 / mc(2)155) GN=MSMEG_0247 PE=4 SV=1	12	3	3	42.4	9.65				Pf01551	4532618		MSMEG_0247
A0QP25	79.8	82.7	92.7	85.0667	7.9559	123.3	102.7	118.9	114.967	9.43635	0.015	Uncharacterized protein OS=Mycobacterium smegmatis (strain ATCC 700084 / mc(2)155) GN=MSMEG_0248 PE=4 SV=1	3	1	1	39.1	2.06		membrane		Pf03706	4536727	MSMEI_0241	MSMEI_0241; MSMEG_0248
A0QP26	91.1	91.7	93.7	92.1667	1.47708	106.5	110.9	106.1	107.833	2.46986	0	Integral membrane protein OS=Mycobacterium smegmatis (strain ATCC 700084 / mc(2)155) GN=MSMEG_0249 PE=4 SV=1	6	2	2	39.5	28.07		membrane		Pf01594	4534476	MSMEI_0242	MSMEG_0249; MSMEI_0242
A0QP27	92.4	94.5	95.7	94.2	1.77317	107.1	105.6	104.7	105.8	1.14597	0	Membrane protein, MmpL family protein OS=Mycobacterium smegmatis (strain ATCC 700084 / mc(2)155) GN=MSMEG_0250 PE=4 SV=1	30	24	24	109.3	232.95		membrane		Pf03176, Pf13493	4533839	MSMEI_0243	MSMEG_0250; mmpL3
A0QP28	96.5	88.6	85.9	90.3333	6.09795	112.7	105	111.3	109.667	3.74008	0	Uncharacterized protein OS=Mycobacterium smegmatis (strain ATCC 700084 / mc(2)155) GN=MSMEG_0251 PE=4 SV=1	26	5	5	25.2	13.32				Pf01936	4535632		MSMEG_0251
A0QP29	84.4	81.7	83.4	83.1667	1.64133	117.4	116.6	116.6	116.867	0.39522	0	tRNA (guanine-N(7)-)-methyltransferase OS=Mycobacterium smegmatis (strain ATCC 700084 / mc(2)155) GN=trmB PE=3 SV=1	23	4	4	26.5	5.05	metabolic process		catalytic activity	Pf01596, Pf02390, Pf05175, Pf08242, Pf12847, Pf13578, Pf13659, Pf13847	4535198		trmB
A0QP31	101.5	94.4	93.7	96.5333	4.47045	98.7	113.1	98.7	103.5	8.0327	0	Uncharacterized protein OS=Mycobacterium smegmatis (strain ATCC 700084 / mc(2)155) GN=MSMEG_0254 PE=4 SV=1	6	3	3	52.6	9.12		membrane			4532318	MSMEI_0247	MSMEI_0247; MSMEG_0254
A0QP32	85.9	87.3	83.7	85.6333	2.11921	119.6	110.2	113.3	114.367	4.18821	0	Phosphoenolpyruvate carboxykinase [GTP] OS=Mycobacterium smegmatis (strain ATCC 700084 / mc(2)155) GN=pckG PE=1 SV=1	41	21	21	67.3	253.99	metabolic process	cytoplasm	catalytic activity;metal ion binding;nucleotide binding	Pf00821	4531575	MSMEI_0248	MSMEG_0255; pckG	Citrate cycle (TCA cycle); Pyruvate metabolism; Biosynthesis of secondary metabolites; Glycolysis / Gluconeogenesis; Microbial metabolism in diverse environments; Metabolic pathways; Biosynthesis of antibiotics
A0QP34	99.7	91.2	102.5	97.8	6.0171	95.6	106.7	104.2	102.167	5.69917	0	Acyl-CoA synthase OS=Mycobacterium smegmatis (strain ATCC 700084 / mc(2)155) GN=MSMEG_0257 PE=4 SV=1	10	4	4	55.6	22.17	metabolic process		catalytic activity	Pf00501, Pf13193	4534287	MSMEI_0250	fadD4; MSMEG_0257
A0QP35	99.8	88	102.9	96.9	8.11345	102.5	104.4	102.5	103.133	1.06364	0	Enoyl-CoA hydratase/isomerase OS=Mycobacterium smegmatis (strain ATCC 700084 / mc(2)155) GN=MSMEG_0259 PE=4 SV=1	23	5	5	32.2	11.55	metabolic process		catalytic activity	Pf00378	4532516		MSMEG_0259
A0QP37	92.3	91.9	94.9	93.0333	1.75088	104.9	112.8	103.2	106.967	4.78918	0	DNA-binding protein OS=Mycobacterium smegmatis (strain ATCC 700084 / mc(2)155) GN=MSMEG_0260 PE=4 SV=1	27	6	6	29.7	22.12			DNA binding	Pf01381	4535930		MSMEG_0260
A0QP38	99	91.7	97.1	95.9333	3.9478	106	101.6	104.5	104.033	2.15009	0	p40 protein OS=Mycobacterium smegmatis (strain ATCC 700084 / mc(2)155) GN=MSMEG_0261 PE=4 SV=1	23	9	9	35	52.24				Pf01575	4531835	MSMEI_0254	MSMEI_0254; MSMEG_0261
A0QP39	111.3	99.4	97.5	102.733	7.28053	98.8	100.2	92.8	97.2667	4.04154	0	Uncharacterized protein OS=Mycobacterium smegmatis (strain ATCC 700084 / mc(2)155) GN=MSMEG_0262 PE=4 SV=1	8	3	3	37.6	1.86	metabolic process		catalytic activity	Pf02515	4533022		MSMEG_0262
A0QP40	99.1	92.2	104.2	98.5	6.11417	99	104.2	101.2	101.467	2.57251	0	Amidohydrolase 3 OS=Mycobacterium smegmatis (strain ATCC 700084 / mc(2)155) GN=MSMEG_0263 PE=4 SV=1	22	7	7	45.4	27.89			catalytic activity	Pf07969, Pf13594	4535355	MSMEI_0256	MSMEI_0256; MSMEG_0263
A0QP44	107.3	108.4	102.1	105.933	3.17654	77.5	110.2	94.4	94.0333	17.3907	0.046	Esterase OS=Mycobacterium smegmatis (strain ATCC 700084 / mc(2)155) GN=MSMEG_0267 PE=4 SV=1	2	1	1	36.3	0	metabolic process		catalytic activity	Pf00135, Pf00326, Pf00975, Pf02230, Pf07859, Pf10340, Pf12695, Pf12740	4531219		MSMEG_0267
A0QP45	101.4	94.2	95.6	97.0667	3.93287	98.6	110.3	99.9	102.933	6.23	0	Transcriptional regulator, GntR family protein OS=Mycobacterium smegmatis (strain ATCC 700084 / mc(2)155) GN=MSMEG_0268 PE=4 SV=1	27	6	6	27.8	25.82	metabolic process;regulation of biological process		DNA binding	Pf00392, Pf02082, Pf07702, Pf12840	4533722		MSMEG_0268
A0QP46	111.9	104.5	102.6	106.333	4.62093	96.4	95.4	89.2	93.6667	4.16416	0	3-oxoacyl-[acyl-carrier-protein] reductase OS=Mycobacterium smegmatis (strain ATCC 700084 / mc(2)155) GN=MSMEG_0269 PE=4 SV=1	24	7	7	26.8	29.29	metabolic process		catalytic activity	Pf00106, Pf01073, Pf01370, Pf02737, Pf08659, Pf13561	4531547	MSMEI_0262	MSMEI_0262; MSMEG_0269	Biotin metabolism; Metabolic pathways; Fatty acid biosynthesis; Fatty acid metabolism; Biosynthesis of unsaturated fatty acids
A0QP47	104.6	100	104.9	103.167	2.66221	94	96.4	100.1	96.8333	3.17349	0	Aminoglycoside phosphotransferase OS=Mycobacterium smegmatis (strain ATCC 700084 / mc(2)155) GN=MSMEG_0270 PE=4 SV=1	36	8	8	37.6	60.84	metabolic process		catalytic activity	Pf01636	4536001	MSMEI_0263	MSMEG_0270; MSMEI_0263
A0QP49	116	106.6	104.3	108.967	5.68858	80.8	106.8	85.5	91.0333	15.2198	0.026	Propanediol utilization protein PduA OS=Mycobacterium smegmatis (strain ATCC 700084 / mc(2)155) GN=MSMEG_0272 PE=1 SV=1	10	1	1	9.3	1.66				Pf00936	4532935	MSMEI_0265	MSMEI_0265; MSMEG_0272
A0QP51	105.8	94.8	86.6	95.7333	10.0633	99.3	114.3	99.3	104.3	8.30322	0.035	Uncharacterized protein OS=Mycobacterium smegmatis (strain ATCC 700084 / mc(2)155) GN=MSMEG_0274 PE=4 SV=1	4	1	1	18.6	0					4531449		MSMEG_0274
A0QP57	97.9	92.7	103.9	98.1667	5.70943	97.7	104.7	103.1	101.833	3.60184	0.014	Alpha/beta hydrolase fold OS=Mycobacterium smegmatis (strain ATCC 700084 / mc(2)155) GN=MSMEG_0280 PE=4 SV=1	5	2	2	32	0	metabolic process		catalytic activity	Pf00135, Pf07859	4531026	MSMEI_0273	MSMEG_0280; MSMEI_0273
A0QP59	112.7	94.1	107.8	104.867	9.1933	89.3	105	91.1	95.1333	9.03159	0.021	Uncharacterized protein OS=Mycobacterium smegmatis (strain ATCC 700084 / mc(2)155) GN=MSMEG_0282 PE=4 SV=1	10	1	1	11.6	2.39					4536846	MSMEI_0275	MSMEI_0275; MSMEG_0282
A0QP61	83.8	85.3	80	83.0333	3.29014	120.7	119.7	110.4	116.933	4.85754	0.03	Ribosyldihydronicotinamide dehydrogenase (Quinone) OS=Mycobacterium smegmatis (strain ATCC 700084 / mc(2)155) GN=MSMEG_0284 PE=4 SV=1	3	1	1	29.2	4.05	metabolic process		catalytic activity	Pf02525	4536095	MSMEI_0277	MSMEG_0284; MSMEI_0277	Biosynthesis of secondary metabolites; Ubiquinone and other terpenoid-quinone biosynthesis
A0QP62	87.5	92.4	104.5	94.8	9.23041	105.8	102.9	106.8	105.167	1.92615	0.003	Transcriptional regulator TetR family protein OS=Mycobacterium smegmatis (strain ATCC 700084 / mc(2)155) GN=MSMEG_0285 PE=4 SV=1	11	2	2	21.3	2.61	metabolic process;regulation of biological process		DNA binding	Pf00440	4536059		MSMEG_0285
A0QP66	61.6	59.8	65	62.1333	4.25006	149	127.3	137.4	137.9	7.87428	0.002	Alpha/beta hydrolase fold family protein OS=Mycobacterium smegmatis (strain ATCC 700084 / mc(2)155) GN=MSMEG_0289 PE=4 SV=1	5	2	2	40	7.92	metabolic process		catalytic activity	Pf00135, Pf00326, Pf03583, Pf07859, Pf12695	4531400		MSMEG_0289
A0QP67	100.1	95.1	98.8	98	2.64717	99.5	104.6	101.8	101.967	2.50482	0	Diacylglycerol O-acyltransferase OS=Mycobacterium smegmatis (strain ATCC 700084 / mc(2)155) GN=MSMEG_0290 PE=3 SV=1	13	5	5	52.6	22.38	metabolic process		catalytic activity	Pf03007, Pf06974	4537035	MSMEI_0283	MSMEG_0290; MSMEI_0283
A0QP68	103.5	129.2	104.3	112.333	13.0081	87.1	99.5	76.4	87.6667	13.1868	0.014	Dioxygenase, TauD/TfdA family protein OS=Mycobacterium smegmatis (strain ATCC 700084 / mc(2)155) GN=MSMEG_0291 PE=4 SV=1	4	1	1	31	2.14	metabolic process		catalytic activity	Pf02668	4531037	MSMEI_0284	MSMEG_0291; MSMEI_0284
A0QP73	97	90.7	95.3	94.3333	3.45514	107.5	105.7	103.8	105.667	1.751	0	Transcriptional regulator, MarR family protein OS=Mycobacterium smegmatis (strain ATCC 700084 / mc(2)155) GN=MSMEG_0296 PE=4 SV=1	47	6	6	16.7	24.89	metabolic process;regulation of biological process		DNA binding	Pf01047, Pf09012, Pf12802, Pf12840, Pf13412, Pf13463	4534392	MSMEI_0289	MSMEG_0296; MSMEI_0289
A0QP78	105	103.1	103.6	103.9	0.947917	104.5	94.6	89.1	96.0667	8.12359	0	Oxidoreductase, FAD-binding OS=Mycobacterium smegmatis (strain ATCC 700084 / mc(2)155) GN=MSMEG_0301 PE=4 SV=1	26	9	7	47.1	65.68	metabolic process		catalytic activity;nucleotide binding	Pf01565, Pf02913	4531768	MSMEI_0294	MSMEG_0301; MSMEI_0294	Biosynthesis of secondary metabolites; Microbial metabolism in diverse environments; Metabolic pathways; Glyoxylate and dicarboxylate metabolism; Biosynthesis of antibiotics
A0QP80	93.6	88.8	98.8	93.7333	5.3357	106.4	103.5	108.8	106.233	2.49821	0.001	Peptidase, S9A/B/C families OS=Mycobacterium smegmatis (strain ATCC 700084 / mc(2)155) GN=MSMEG_0302 PE=4 SV=1	4	2	2	44.5	1.62	metabolic process		catalytic activity	Pf00135, Pf00326, Pf07859, Pf12695	4534561	MSMEI_0296	MSMEG_0302; MSMEI_0296
A0QP81	101.3	101	100.4	100.9	0.45417	99.2	102.3	95.7	99.0667	3.33313	0	Acyl-CoA synthase OS=Mycobacterium smegmatis (strain ATCC 700084 / mc(2)155) GN=MSMEG_0304 PE=4 SV=1	16	7	7	58.6	17.83	metabolic process		catalytic activity	Pf00501, Pf13193	4535969		MSMEG_0304
A0QP82	93.5	95.3	90.6	93.1333	2.5462	108.5	103.1	109.1	106.9	3.09125	0	Acyltransferase domain protein OS=Mycobacterium smegmatis (strain ATCC 700084 / mc(2)155) GN=MSMEG_0305 PE=4 SV=1	9	2	2	29	4.62	metabolic process		catalytic activity	Pf01553	4532846	MSMEI_0298	MSMEI_0298; MSMEG_0305
A0QP84				#DIV/0!	#DIV/0!				#DIV/0!	#DIV/0!	0.062	Transcriptional regulator, AraC family protein OS=Mycobacterium smegmatis (strain ATCC 700084 / mc(2)155) GN=MSMEG_0307 PE=4 SV=1	3	1	1	33.5	1.69	metabolic process;regulation of biological process		DNA binding	Pf12833	4535152		MSMEG_0307
A0QP86	80.7	85.9	79.4	82	4.19448	115.1	117.1	121.8	118	2.91481	0	Aldehyde dehydrogenase family protein OS=Mycobacterium smegmatis (strain ATCC 700084 / mc(2)155) GN=MSMEG_0309 PE=3 SV=1	11	6	6	52.3	40.93	metabolic process		catalytic activity	Pf00171	4535417		MSMEG_0309
A0QP87	83.5	97.4	91.5	90.8	7.68325	109.3	106.3	112	109.2	2.61109	0.035	Glycosyltransferase OS=Mycobacterium smegmatis (strain ATCC 700084 / mc(2)155) GN=MSMEG_0311 PE=4 SV=1	2	1	1	43	3.51			catalytic activity	Pf00534, Pf13439, Pf13579, Pf13692	4535866	MSMEI_0304	MSMEI_0304; MSMEG_0311
A0QP88	113.3	116.6	115.3	115.067	1.44466	80.8	89.5	84.6	84.9667	5.13328	0	2-dehydro-3-deoxyphosphogluconate aldolase/4-hydroxy-2-oxoglutarate aldolase OS=Mycobacterium smegmatis (strain ATCC 700084 / mc(2)155) GN=eda PE=4 SV=1	18	5	5	21.5	37.02	metabolic process		catalytic activity	Pf01081	4535550	MSMEI_0305	MSMEI_0305; eda	Microbial metabolism in diverse environments; Metabolic pathways; Glyoxylate and dicarboxylate metabolism; Carbon metabolism; Pentose phosphate pathway
A0QP89	76.1	82.7	71.7	76.8333	7.20592	128.7	120.5	120.3	123.167	3.89152	0	Phosphogluconate dehydratase OS=Mycobacterium smegmatis (strain ATCC 700084 / mc(2)155) GN=edd PE=3 SV=1	13	7	7	63.3	14.85	metabolic process		catalytic activity	Pf00920	4533971	MSMEI_0306	edd; MSMEI_0306	Microbial metabolism in diverse environments; Metabolic pathways; Carbon metabolism; Pentose phosphate pathway
A0QP90	86.1	83.1	84.3	84.5	1.78694	109.8	123.1	113.6	115.5	5.93121	0	Glucose-6-phosphate 1-dehydrogenase OS=Mycobacterium smegmatis (strain ATCC 700084 / mc(2)155) GN=zwf PE=1 SV=1	12	6	6	54.6	13.72	metabolic process		catalytic activity;nucleotide binding	Pf00479, Pf02781	4537542	MSMEI_0307	zwf; MSMEI_0307	Biosynthesis of secondary metabolites; Glutathione metabolism; Microbial metabolism in diverse environments; Metabolic pathways; Biosynthesis of antibiotics; Carbon metabolism; Pentose phosphate pathway
A0QP91	98.5	96.2	105.1	99.9333	4.62297	101.3	98.1	100.8	100.067	1.72029	0	Putative NagC regulator OS=Mycobacterium smegmatis (strain ATCC 700084 / mc(2)155) GN=MSMEG_0316 PE=4 SV=1	10	3	3	41.1	14.21	regulation of biological process		DNA binding	Pf00480, Pf12840, Pf13404, Pf13412	4534009		MSMEG_0316
A0QP92	95.3	110	128.4	111.233	14.9096	75.4	109.8	81.1	88.7667	20.7702	0.052	Probable conserved transmembrane protein OS=Mycobacterium smegmatis (strain ATCC 700084 / mc(2)155) GN=MSMEG_0315 PE=4 SV=1	1	1	1	55.6	0		membrane			4533314	MSMEI_0309	MSMEG_0315; MSMEI_0309
A0QP93	100.5	100.5	103.7	101.567	1.81902	98	99.4	98	98.4667	0.820877	0	Uncharacterized protein OS=Mycobacterium smegmatis (strain ATCC 700084 / mc(2)155) GN=MSMEG_0317 PE=4 SV=1	46	13	13	43.2	192.29		membrane		Pf11271	4536620		MSMEG_0317
A0QP96	98.5	100.8	93.9	97.7333	3.59479	85.7	112	109.1	102.267	14.1006	0	Putative phosphotriesterase OS=Mycobacterium smegmatis (strain ATCC 700084 / mc(2)155) GN=MSMEG_0320 PE=3 SV=1	20	6	6	35.8	16.76	metabolic process		catalytic activity;metal ion binding	Pf02126	4534398	MSMEI_0313	MSMEG_0320; MSMEI_0313
A0QP97	88.1	86.3	86.9	87.1	1.05226	112.2	108.9	117.7	112.933	3.93648	0	Transcriptional regulator OS=Mycobacterium smegmatis (strain ATCC 700084 / mc(2)155) GN=MSMEG_0321 PE=4 SV=1	14	11	10	98.7	23.42	metabolic process;regulation of biological process		DNA binding;protein binding	Pf00196, Pf13191	4534898	MSMEI_0314	MSMEG_0321; MSMEI_0314
A0QPA8	77.5	78.8	84.8	80.3667	4.84531	117.4	121.3	120.2	119.633	1.68081	0	Carboxyl transferase domain protein OS=Mycobacterium smegmatis (strain ATCC 700084 / mc(2)155) GN=MSMEG_0333 PE=4 SV=1	3	2	2	57.2	7.96			catalytic activity	Pf01039	4535910	MSMEI_0326	MSMEG_0333; pccB-1
A0QPA9	87.7	87.1	82.9	85.9	3.04463	119.3	110.5	112.5	114.1	4.04297	0	Acetyl-/propionyl-coenzyme A carboxylase alpha chain OS=Mycobacterium smegmatis (strain ATCC 700084 / mc(2)155) GN=MSMEG_0334 PE=4 SV=1	18	9	9	71.1	23.02			catalytic activity;metal ion binding;nucleotide binding	Pf00289, Pf00364, Pf01071, Pf02785, Pf02786, Pf07478, Pf13437, Pf13533, Pf13535, Pf15632	4532399		MSMEG_0334
A0QPB0	87.4	78.4	76	80.6	7.45657	118.3	127.6	112.4	119.433	6.41623	0.01	Enoyl-CoA hydratase/isomerase OS=Mycobacterium smegmatis (strain ATCC 700084 / mc(2)155) GN=MSMEG_0335 PE=4 SV=1	5	1	1	26.9	2.89	metabolic process		catalytic activity	Pf00378	4534100	MSMEI_0328	MSMEG_0335; MSMEI_0328
A0QPB1				#DIV/0!	#DIV/0!				#DIV/0!	#DIV/0!	0.03	Uncharacterized protein OS=Mycobacterium smegmatis (strain ATCC 700084 / mc(2)155) GN=MSMEG_0336 PE=4 SV=1	4	1	1	29	2.01			metal ion binding	Pf11716	4534665	MSMEI_0329	MSMEI_0329; MSMEG_0336
A0QPB2	97.3	87.7	90	91.6667	5.46798	108.8	106.9	109.3	108.333	1.16883	0	Uncharacterized protein OS=Mycobacterium smegmatis (strain ATCC 700084 / mc(2)155) GN=MSMEG_0337 PE=4 SV=1	5	3	3	62.9	3.01				Pf07287	4537607	MSMEI_0330	MSMEI_0330; MSMEG_0337
A0QPB3	83.6	80.3	86.6	83.5	3.77388	111.7	115.3	122.5	116.5	4.72025	0	Acyl-CoA dehydrogenase fadE12 OS=Mycobacterium smegmatis (strain ATCC 700084 / mc(2)155) GN=MSMEG_0338 PE=3 SV=1	21	7	7	40.6	27.96	metabolic process		catalytic activity;nucleotide binding	Pf00441, Pf02770, Pf02771, Pf08028	4535785	MSMEI_0331	MSMEG_0338; fadE12
A0QPB5	96.2	87.5	88.1	90.6	5.36315	105.4	116.3	106.6	109.433	5.46168	0.002	Enoyl-CoA hydratase/isomerase family protein OS=Mycobacterium smegmatis (strain ATCC 700084 / mc(2)155) GN=MSMEG_0340 PE=4 SV=1	4	1	1	26.7	5.73	metabolic process		catalytic activity	Pf00378	4530852		MSMEG_0340
A0QPB8	100.8	107.2	96.6	101.533	5.2573	108.8	93.1	93.6	98.5	9.05946	0.03	TetR-family protein transcriptional regulator OS=Mycobacterium smegmatis (strain ATCC 700084 / mc(2)155) GN=MSMEG_0343 PE=4 SV=1	4	1	1	23.4	2.04	metabolic process;regulation of biological process		DNA binding	Pf00440	4533254	MSMEI_0336	MSMEG_0343; MSMEI_0336
A0QPD1	118.6	117.5	125.6	120.567	3.64409	80.3	79.6	78.5	79.4667	1.14183	0	Acetyltransferase OS=Mycobacterium smegmatis (strain ATCC 700084 / mc(2)155) GN=MSMEG_0356 PE=4 SV=1	27	2	2	10.4	27.87			catalytic activity	Pf14542	4531672		MSMEG_0356
A0QPD3	45.1	58.6	60	54.5667	15.0792	107.7	170.7	157.9	145.433	22.8963	0	R2-like ligand binding oxidase OS=Mycobacterium smegmatis (strain ATCC 700084 / mc(2)155) GN=nrdB PE=3 SV=1	11	4	4	36	3.78	metabolic process		catalytic activity;metal ion binding	Pf00268	4534928	MSMEI_0351	nrdB; MSMEG_0358	Purine metabolism; Pyrimidine metabolism; Metabolic pathways
A0QPD4	96.6	96.4	96.6	96.5333	0.119617	104.7	101.1	104.5	103.433	1.95604	0	Alpha-(1->3)-arabinofuranosyltransferase OS=Mycobacterium smegmatis (strain ATCC 700084 / mc(2)155) GN=aftD PE=1 SV=1	9	10	10	148.3	51.05	cell organization and biogenesis;metabolic process	membrane	catalytic activity	Pf00754, Pf11847	4533183	MSMEI_0352	MSMEI_0352; MSMEG_0359
A0QPD6	81.8	84.9	89.2	85.3	4.3566	122.2	116	105.8	114.667	7.22172	0	Glycosyl hydrolase family protein 3 OS=Mycobacterium smegmatis (strain ATCC 700084 / mc(2)155) GN=MSMEG_0361 PE=1 SV=1	18	5	5	39.1	47.93	metabolic process		catalytic activity	Pf00933	4534680	MSMEI_0354	MSMEI_0354; MSMEG_0361	Amino sugar and nucleotide sugar metabolism; Metabolic pathways; beta-Lactam resistance
A0QPD7	112.3	109.6	115.4	112.433	2.58135	87.4	87.7	87.7	87.6	0.197723	0	Amidohydrolase 2 OS=Mycobacterium smegmatis (strain ATCC 700084 / mc(2)155) GN=MSMEG_0362 PE=4 SV=1	24	7	7	41.7	28.03			catalytic activity	Pf04909	4533547		MSMEG_0362
A0QPD8	113.8	108.6	119	113.8	4.56942	82.9	87.6	88	86.1667	3.29139	0	TetR-family protein regulatory protein OS=Mycobacterium smegmatis (strain ATCC 700084 / mc(2)155) GN=MSMEG_0363 PE=4 SV=1	41	6	6	23.1	35.74	metabolic process;regulation of biological process		DNA binding	Pf00440	4536989		MSMEG_0363
A0QPE0	98.2	93	95.6	95.6	2.71967	108.2	104.8	100.2	104.4	3.84576	0	Uncharacterized protein OS=Mycobacterium smegmatis (strain ATCC 700084 / mc(2)155) GN=MSMEG_0365 PE=4 SV=1	6	3	3	66.2	9.7	cell organization and biogenesis			Pf06013, Pf06259, Pf14817	4534421	MSMEI_0358	MSMEG_0365; MSMEI_0358
A0QPE1	104.1	95.4	105.4	101.633	5.34984	98.1	97.1	99.9	98.3667	1.44248	0	Uncharacterized protein OS=Mycobacterium smegmatis (strain ATCC 700084 / mc(2)155) GN=MSMEG_0366 PE=4 SV=1	30	3	3	18.6	58.8					4533000	MSMEI_0359	MSMEI_0359; MSMEG_0366
A0QPE2	86.9	80.3	90.7	85.9667	6.1215	110.7	118.2	113.2	114.033	3.34886	0	O-demethylpuromycin-O-methyltransferase OS=Mycobacterium smegmatis (strain ATCC 700084 / mc(2)155) GN=MSMEG_0367 PE=4 SV=1	11	4	4	38.7	14.4	metabolic process		catalytic activity	Pf00891, Pf08242	4535833		MSMEG_0367
A0QPE3	81.5	77.1	78.4	79	2.86143	121.4	123.3	118.2	120.967	2.13072	0	Uncharacterized protein OS=Mycobacterium smegmatis (strain ATCC 700084 / mc(2)155) GN=MSMEG_0368 PE=4 SV=1	30	12	12	53.7	57.33				Pf11855	4533459	MSMEI_0361	MSMEI_0361; MSMEG_0368
A0QPE4	88.6	90.1	92.3	90.3333	2.06015	110.3	114.4	104.3	109.667	4.63194	0	Uncharacterized protein OS=Mycobacterium smegmatis (strain ATCC 700084 / mc(2)155) GN=MSMEG_0369 PE=4 SV=1	41	9	9	27.7	46.2				Pf13835	4532693	MSMEI_0362	MSMEG_0369; MSMEI_0362
A0QPE5	80.1	82.7	76.8	79.8667	3.70231	124.1	117.3	119	120.133	2.94575	0	Uncharacterized protein OS=Mycobacterium smegmatis (strain ATCC 700084 / mc(2)155) GN=MSMEG_0370 PE=4 SV=1	28	27	27	124.4	204.74	metabolic process;response to stimulus			Pf13555, Pf13558	4533889	MSMEI_0363	MSMEI_0363; MSMEG_0370
A0QPE6	93	94.5	96.9	94.8	2.07514	103.6	108.3	103.7	105.2	2.55242	0	MaoC like domain protein OS=Mycobacterium smegmatis (strain ATCC 700084 / mc(2)155) GN=MSMEG_0371 PE=4 SV=1	31	8	8	30.8	57.77	metabolic process		catalytic activity	Pf01575, Pf13452	4537127	MSMEI_0364	MSMEG_0371; MSMEI_0364
A0QPE7	95.4	96	93.1	94.8333	1.6142	104.1	104.8	106.6	105.167	1.22634	0	Oxidoreductase, short chain dehydrogenase/reductase family protein OS=Mycobacterium smegmatis (strain ATCC 700084 / mc(2)155) GN=MSMEG_0372 PE=1 SV=1	58	22	22	46.5	254.17	metabolic process		catalytic activity;nucleotide binding	Pf00106, Pf08659, Pf13561	4536408	MSMEI_0365	fabG; fabG4	Biotin metabolism; Metabolic pathways; Fatty acid biosynthesis; Fatty acid metabolism; Biosynthesis of unsaturated fatty acids
A0QPE8	104.4	106.3	107.6	106.1	1.51682	95.2	95.4	91.2	93.9333	2.52226	0	3-ketoacyl-CoA thiolase OS=Mycobacterium smegmatis (strain ATCC 700084 / mc(2)155) GN=MSMEG_0373 PE=3 SV=1	21	11	11	45.2	162.77	metabolic process		catalytic activity	Pf00108, Pf02803	4535040	MSMEI_0366	fadA2; MSMEG_0373	Tryptophan metabolism; Benzoate degradation; Two-component system; Valine, leucine and isoleucine degradation; Pyruvate metabolism; Lysine degradation; Biosynthesis of secondary metabolites; Butanoate metabolism; Synthesis and degradation of ketone bodies; Propanoate metabolism; Microbial metabolism in diverse environments; Metabolic pathways; Fatty acid degradation; Glyoxylate and dicarboxylate …
A0QPF0	98	101.3	93.9	97.7333	3.79318	93.4	126.5	86.7	102.2	20.8507	0.006	Phospholipase D family protein OS=Mycobacterium smegmatis (strain ATCC 700084 / mc(2)155) GN=MSMEG_0375 PE=4 SV=1	4	2	2	59.7	0			catalytic activity	Pf13091	4534902		MSMEG_0375
A0QPF6	74.2	70.6	74.4	73.0667	2.92683	125.2	128.7	126.8	126.9	1.38073	0	Mmp14a protein OS=Mycobacterium smegmatis (strain ATCC 700084 / mc(2)155) GN=mmpl4a PE=4 SV=1	12	10	10	104.3	35.87		membrane		Pf03176	4534470	MSMEI_0374	mmpS4; MSMEG_0381
A0QPF7	77.7	76	74.6	76.1	2.03997	130.9	122.8	117.9	123.867	5.30031	0	Mmpl4b OS=Mycobacterium smegmatis (strain ATCC 700084 / mc(2)155) GN=mmpL4b PE=4 SV=1	12	10	10	107.5	57.91		membrane		Pf03176	4532509	MSMEI_0375	MSMEG_0382; mmpL4b
A0QPF9	102.7	99.9	98.5	100.367	2.13072	97.5	100.6	100.8	99.6333	1.85703	0	Glucose-1-phosphate thymidylyltransferase OS=Mycobacterium smegmatis (strain ATCC 700084 / mc(2)155) GN=rmlA PE=1 SV=1	31	7	7	31.3	26.36	metabolic process		catalytic activity;metal ion binding	Pf00483, Pf01128, Pf12804	4531375	MSMEI_0377	rfbA; rmlA	Polyketide sugar unit biosynthesis; Acarbose and validamycin biosynthesis; Metabolic pathways; Biosynthesis of antibiotics; Streptomycin biosynthesis
A0QPG0	90.2	85.5	85.2	86.9667	3.22441	103.1	117.2	118.7	113	7.61628	0	Putative glycosyl transferase OS=Mycobacterium smegmatis (strain ATCC 700084 / mc(2)155) GN=MSMEG_0385 PE=4 SV=1	12	4	3	45.5	18.27	metabolic process		catalytic activity	Pf03033	4537068		MSMEG_0385
A0QPG1	101.1	93.5	96.9	97.1667	3.91802	105.2	102	101.4	102.867	1.98594	0	NAD dependent epimerase/dehydratase family protein OS=Mycobacterium smegmatis (strain ATCC 700084 / mc(2)155) GN=MSMEG_0386 PE=4 SV=1	37	9	9	41.1	82.96	metabolic process	membrane	catalytic activity	Pf00106, Pf01073, Pf01370, Pf02719, Pf04321, Pf07993, Pf13460, Pf13950	4534922		MSMEG_0386	Polyketide sugar unit biosynthesis; Biosynthesis of antibiotics
A0QPG2	110	103.6	107.4	107	3.00813	94.1	97.6	87.4	93.0333	5.57111	0	Rmt2 protein OS=Mycobacterium smegmatis (strain ATCC 700084 / mc(2)155) GN=MSMEG_0387 PE=4 SV=1	41	9	9	28	108.86	metabolic process		catalytic activity	Pf01596, Pf01728, Pf08242, Pf12847, Pf13578, Pf13659, Pf13847	4537497		MSMEG_0387
A0QPG3	96	85.9	96.5	92.8	6.44483	109.9	106.5	105.3	107.233	2.22512	0	Macrocin-O-methyltransferase OS=Mycobacterium smegmatis (strain ATCC 700084 / mc(2)155) GN=tylF PE=4 SV=1	40	8	8	27	53.21	metabolic process		catalytic activity	Pf05711, Pf13578	4536181		tylF
A0QPG4	97.9	93.3	95.7	95.6333	2.40578	102.7	107.4	103	104.367	2.52113	0	Gtf1 OS=Mycobacterium smegmatis (strain ATCC 700084 / mc(2)155) GN=gtf1 PE=4 SV=1	19	8	7	46.5	38.39	metabolic process		catalytic activity	Pf03033	4531902	MSMEI_0382	MSMEI_0382; MSMEG_0389
A0QPG5	69.8	68.5	76.2	71.5	5.76488	116.7	133.7	135.1	128.5	7.97124	0.005	Putative acyltransferase OS=Mycobacterium smegmatis (strain ATCC 700084 / mc(2)155) GN=MSMEG_0390 PE=4 SV=1	3	1	1	39.7	5.56		membrane	catalytic activity	Pf01757	4537309		MSMEG_0390
A0QPG6	106.6	99.6	101.2	102.467	3.57958	96.3	101.9	94.3	97.5	4.04056	0	Rmt3 protein OS=Mycobacterium smegmatis (strain ATCC 700084 / mc(2)155) GN=MSMEG_0391 PE=4 SV=1	15	5	5	29.5	24.11				Pf05711, Pf13578	4530873		MSMEG_0391
A0QPG7	89	93.1	89.2	90.4333	2.5561	108.5	113.3	106.8	109.533	3.07756	0	Putative glycosyl transferase OS=Mycobacterium smegmatis (strain ATCC 700084 / mc(2)155) GN=MSMEG_0392 PE=4 SV=1	11	5	5	55.3	20.56	metabolic process		catalytic activity	Pf03033	4530881		MSMEG_0392
A0QPG9	117.1	111.1	109.8	112.667	3.45622	87.4	90.3	84.3	87.3333	3.43575	0	Uncharacterized protein OS=Mycobacterium smegmatis (strain ATCC 700084 / mc(2)155) GN=MSMEG_0394 PE=4 SV=1	92	8	8	9.2	82.27					4532967	MSMEI_0387	MSMEI_0387; MSMEG_0394
A0QPH5	75.5	73.3	76	74.9333	1.91694	127.9	120.7	126.5	125.033	3.05319	0	Peptide synthetase OS=Mycobacterium smegmatis (strain ATCC 700084 / mc(2)155) GN=MSMEG_0400 PE=3 SV=1	22	45	40	260.9	330.2	metabolic process		catalytic activity	Pf00501, Pf00550, Pf00668, Pf13193, Pf13745	4536315		MSMEG_0400
A0QPH6	77.4	70.8	72.5	73.5667	4.65816	127.7	126.3	125.3	126.433	0.953501	0	Putative non-ribosomal peptide synthase OS=Mycobacterium smegmatis (strain ATCC 700084 / mc(2)155) GN=MSMEG_0401 PE=4 SV=1	21	17	17	108.2	121.63				Pf00550, Pf00668, Pf13745	4537449		MSMEG_0401
A0QPI4	87.1	86.2	85.6	86.3	0.874836	120.2	108.6	112.3	113.7	5.21141	0	Condensation domain protein OS=Mycobacterium smegmatis (strain ATCC 700084 / mc(2)155) GN=MSMEG_0409 PE=4 SV=1	23	9	9	51.7	73.55				Pf00668	4531818		MSMEG_0409
A0QPI9	105.7	87.5	92.9	95.3667	9.80151	100.2	112.1	101.5	104.6	6.24057	0	Oxidoreductase, 2OG-Fe(II) oxygenase family protein OS=Mycobacterium smegmatis (strain ATCC 700084 / mc(2)155) GN=MSMEG_0414 PE=3 SV=1	17	4	4	36.6	8.21	metabolic process		catalytic activity;metal ion binding	Pf03171, Pf14226	4533084		MSMEG_0414
A0QPJ0	87.9	85.1	86	86.3333	1.65574	110.5	117.1	113.3	113.633	2.91517	0	NADH-fmn oxidoreductase OS=Mycobacterium smegmatis (strain ATCC 700084 / mc(2)155) GN=MSMEG_0415 PE=4 SV=1	29	3	3	16.9	31.33			nucleotide binding	Pf01613	4537062	MSMEI_0405	MSMEI_0405; MSMEG_0415
A0QPJ1	106.3	108.8	108.7	107.933	1.31136	91.1	98.6	86.5	92.0667	6.63394	0	Uncharacterized protein OS=Mycobacterium smegmatis (strain ATCC 700084 / mc(2)155) GN=MSMEG_0416 PE=4 SV=1	53	4	4	6.1	13.09					4536841		MSMEG_0416
A0QPJ2	83.5	84.3	90	85.9333	4.12468	101.6	125	115.7	114.1	10.3258	0	Succinate dehydrogenase OS=Mycobacterium smegmatis (strain ATCC 700084 / mc(2)155) GN=MSMEG_0417 PE=4 SV=1	10	2	2	28.8	11.73	metabolic process		catalytic activity	Pf13085, Pf13183	4533264	MSMEI_0407	MSMEG_0417; MSMEI_0407	Oxidative phosphorylation; Citrate cycle (TCA cycle); Biosynthesis of secondary metabolites; Butanoate metabolism; Microbial metabolism in diverse environments; Metabolic pathways; Biosynthesis of antibiotics; Carbon metabolism
A0QPJ3	84.4	79.9	96.5	86.9333	9.87546	96.4	127.7	115.1	113.067	13.9287	0	Succinate dehydrogenase flavoprotein subunit OS=Mycobacterium smegmatis (strain ATCC 700084 / mc(2)155) GN=MSMEG_0418 PE=4 SV=1	10	8	8	70	10.56	metabolic process		catalytic activity	Pf00890, Pf01266, Pf02910, Pf03486, Pf07992	4537065	MSMEI_0408	sdhA; MSMEI_0408	Oxidative phosphorylation; Citrate cycle (TCA cycle); Biosynthesis of secondary metabolites; Butanoate metabolism; Microbial metabolism in diverse environments; Metabolic pathways; Biosynthesis of antibiotics; Carbon metabolism
A0QPJ5	77.7	85.5	64.9	76.0333	13.6791	99.6	143.8	128.4	123.933	18.1033	0.001	Uncharacterized protein OS=Mycobacterium smegmatis (strain ATCC 700084 / mc(2)155) GN=MSMEG_0420 PE=4 SV=1	31	3	3	11.1	2.6					4536443	MSMEI_0410	MSMEG_0420; MSMEI_0410
A0QPJ7	113	118.3	118.4	116.567	2.65018	79.5	87.2	83.6	83.4333	4.6177	0	Transferase OS=Mycobacterium smegmatis (strain ATCC 700084 / mc(2)155) GN=MSMEG_0422 PE=4 SV=1	53	11	11	26.7	116.81	metabolic process		catalytic activity	Pf00463, Pf13714	4535340	MSMEI_0411	MSMEG_0422; MSMEI_0411
A0QPJ9	140.9	119.3	102.2	120.8	16.0543	80.8	78.5	78.4	79.2333	1.71354	0	Hsp20/alpha crystallin family protein OS=Mycobacterium smegmatis (strain ATCC 700084 / mc(2)155) GN=MSMEG_0424 PE=3 SV=1	37	5	5	16.2	16.13				Pf00011	4537438		MSMEG_0424
A0QPK1	80.4	79.3	83.3	81	2.55111	107.5	126.4	123	118.967	8.46866	0.009	Transcriptional regulator, GntR family protein OS=Mycobacterium smegmatis (strain ATCC 700084 / mc(2)155) GN=MSMEG_0426 PE=4 SV=1	4	1	1	49.4	2.71	metabolic process;regulation of biological process		catalytic activity;DNA binding	Pf00155, Pf00392	4533223	MSMEI_0415	MSMEI_0415; MSMEG_0426
A0QPL0	110	101.1	109.9	107	4.77551	76.4	108	94.7	93.0333	17.0539	0	Allophanate hydrolase subunit 2 OS=Mycobacterium smegmatis (strain ATCC 700084 / mc(2)155) GN=MSMEG_0435 PE=1 SV=1	23	6	6	31.2	19.68			catalytic activity	Pf02626	4532597	MSMEI_0424	MSMEG_0435; MSMEI_0424
A0QPL1	110.4	105.7	112.2	109.433	3.06679	80.9	95.3	95.5	90.5667	9.24421	0	Allophanate hydrolase subunit 1 OS=Mycobacterium smegmatis (strain ATCC 700084 / mc(2)155) GN=MSMEG_0436 PE=1 SV=1	14	2	2	22.6	38.52			catalytic activity	Pf02682	4534541	MSMEI_0425	MSMEG_0436; MSMEI_0425
A0QPL2	106.8	110.1	113.4	110.1	2.99728	94.8	84.6	90.3	89.9	5.68604	0.022	Conserved hypothetical integral membrane protein OS=Mycobacterium smegmatis (strain ATCC 700084 / mc(2)155) GN=MSMEG_0437 PE=4 SV=1	3	1	1	24.4	0				Pf02592	4531034	MSMEI_0426	MSMEI_0426; MSMEG_0437
A0QPL3	91.5	90.7	103.4	95.2	7.47129	102.1	106.7	105.6	104.8	2.29206	0	Periplasmic binding protein OS=Mycobacterium smegmatis (strain ATCC 700084 / mc(2)155) GN=MSMEG_0438 PE=1 SV=1	17	5	5	33.6	29.48				Pf01497	4531961	MSMEI_0427	MSMEI_0427; MSMEG_0438	ABC transporters
A0QPL6	91.3	101.2	98.3	96.9333	5.25055	108.1	105.8	95.2	103.033	6.67808	0	Uncharacterized protein OS=Mycobacterium smegmatis (strain ATCC 700084 / mc(2)155) GN=MSMEG_0441 PE=4 SV=1	15	3	3	26.5	29.94			metal ion binding	Pf07398, Pf11716	4532604	MSMEI_0429	MSMEI_0429; MSMEG_0441
A0QPL7				#DIV/0!	#DIV/0!				#DIV/0!	#DIV/0!	0.017	Tetracyclin repressor, C-all-alpha domain protein OS=Mycobacterium smegmatis (strain ATCC 700084 / mc(2)155) GN=MSMEG_0442 PE=4 SV=1	5	1	1	21.6	0	regulation of biological process;response to stimulus		DNA binding	Pf00440, Pf02909	4533617	MSMEI_0430	MSMEG_0442; MSMEI_0430
A0QPL8	76.5	67.3	80.8	74.8667	9.21187	127.5	125.9	121.9	125.1	2.30571	0	Hydrolase, carbon-nitrogen family protein OS=Mycobacterium smegmatis (strain ATCC 700084 / mc(2)155) GN=MSMEG_0443 PE=4 SV=1	10	3	3	35.5	7.63	metabolic process		catalytic activity	Pf00795	4532643		MSMEG_0443	Arginine and proline metabolism; Metabolic pathways
A0QPL9	86.9	104.8	79.5	90.4	14.3895	113.2	114.8	100.7	109.567	7.04623	0	Agmatine deiminase OS=Mycobacterium smegmatis (strain ATCC 700084 / mc(2)155) GN=MSMEG_0444 PE=4 SV=1	4	1	1	36.4	3.71	metabolic process		catalytic activity	Pf04371	4531412	MSMEI_0432	MSMEI_0432; MSMEG_0444	Arginine and proline metabolism; Metabolic pathways
A0QPM0	88.8	89.1	91.3	89.7333	1.52122	108.5	107.3	115	110.267	3.75713	0	Amidohydrolase family protein OS=Mycobacterium smegmatis (strain ATCC 700084 / mc(2)155) GN=MSMEG_0445 PE=4 SV=1	18	7	7	58.3	61.35			catalytic activity	Pf07969, Pf13147, Pf13594	4535560	MSMEI_0433	MSMEI_0433; MSMEG_0445
A0QPM1	91.5	96.4	101.7	96.5333	5.2845	116.6	98.1	95.7	103.467	11.0537	0	Putrescine importer OS=Mycobacterium smegmatis (strain ATCC 700084 / mc(2)155) GN=MSMEG_0446 PE=4 SV=1	3	1	1	47.3	2.51	transport	membrane	transporter activity	Pf00324, Pf13520	4535890	MSMEI_0434	MSMEG_0446; MSMEI_0434
A0QPM3	104.5	111.8	103.8	106.7	4.15237	92.7	93.8	93.4	93.3	0.596759	0.008	Transcriptional regulator, MarR family protein OS=Mycobacterium smegmatis (strain ATCC 700084 / mc(2)155) GN=MSMEG_0448 PE=4 SV=1	7	1	1	16.7	2.15	metabolic process;regulation of biological process		DNA binding	Pf01047, Pf03551, Pf12802, Pf13463	4532585	MSMEI_0436	MSMEI_0436; MSMEG_0448
A0QPM6	85.3	85.3	106.2	92.2667	13.078	111.1	109	103.1	107.733	3.84996	0	Oxidoreductase, FAD-linked OS=Mycobacterium smegmatis (strain ATCC 700084 / mc(2)155) GN=MSMEG_0451 PE=4 SV=1	59	3	3	8.7	12.41					4533153	MSMEI_0438	MSMEI_0438; MSMEG_0451
A0QPM8	107	93.1	109.1	103.067	8.4363	87.6	95.5	107.7	96.9333	10.4467	0.001	Gluconokinase OS=Mycobacterium smegmatis (strain ATCC 700084 / mc(2)155) GN=aroK PE=3 SV=1	16	2	2	18.6	5.34	metabolic process		catalytic activity;nucleotide binding	Pf01202, Pf13189, Pf13207, Pf13238, Pf13401, Pf13671	4534028	MSMEI_0440	aroK; MSMEI_0440	Biosynthesis of secondary metabolites; Microbial metabolism in diverse environments; Metabolic pathways; Biosynthesis of antibiotics; Carbon metabolism; Pentose phosphate pathway
A0QPM9	102	91.1	89.1	94.0667	7.38079	113.8	100.7	103.4	105.967	6.52742	0	GntR-family protein transcriptional regulator OS=Mycobacterium smegmatis (strain ATCC 700084 / mc(2)155) GN=MSMEG_0454 PE=4 SV=1	9	2	2	26	2.86	metabolic process;regulation of biological process		DNA binding	Pf07729	4533399	MSMEI_0441	MSMEG_0454; MSMEI_0441
A0QPN0	65.6	70.9	71	69.1667	4.46635	125.3	132.9	134.2	130.8	3.6753	0	Aldehyde dehydrogenase OS=Mycobacterium smegmatis (strain ATCC 700084 / mc(2)155) GN=MSMEG_0455 PE=4 SV=1	21	8	8	50.1	41.52	metabolic process		catalytic activity	Pf00171	4535806	MSMEI_0442	MSMEG_0455; MSMEI_0442	Pentose and glucuronate interconversions; Tryptophan metabolism; Chloroalkane and chloroalkene degradation; Glycerolipid metabolism; Limonene and pinene degradation; Valine, leucine and isoleucine degradation; Pyruvate metabolism; Lysine degradation; Biosynthesis of secondary metabolites; beta-Alanine metabolism; Glycolysis / Gluconeogenesis; Microbial metabolism in diverse environments; Arginine…
A0QPN1	68.4	68.6	70.1	69.0333	1.34595	133.2	127.4	132.4	131	2.39942	0	Topoisomerase subunit TopoM OS=Mycobacterium smegmatis (strain ATCC 700084 / mc(2)155) GN=topoM PE=1 SV=1	39	24	24	77.2	132	metabolic process	chromosome	catalytic activity;DNA binding;nucleotide binding	Pf00521, Pf03989	4531732	MSMEI_0443	MSMEG_0456; MSMEI_0443
A0QPN2	69.5	65.6	68.4	67.8333	2.96433	137.3	124.8	134.5	132.2	4.96197	0	Topoisomerase subunit TopoN OS=Mycobacterium smegmatis (strain ATCC 700084 / mc(2)155) GN=topoN PE=1 SV=2	19	12	12	74.4	93.35	metabolic process		catalytic activity;DNA binding;nucleotide binding	Pf00204, Pf00986, Pf01751, Pf02518, Pf13589	4534241		MSMEG_0457
A0QPN3	88.8	93.5	89.5	90.6	2.79883	107.6	115.9	104.7	109.4	5.31345	0.033	Two-component system sensor kinase OS=Mycobacterium smegmatis (strain ATCC 700084 / mc(2)155) GN=MSMEG_0458 PE=4 SV=1	2	1	1	44.8	0	metabolic process;regulation of biological process;response to stimulus	membrane	catalytic activity;protein binding;receptor activity;signal transducer activity	Pf02518, Pf07730, Pf13796	4534883		MSMEG_0458
A0QPN5	114.1	77.6	96.5	96.0667	19.0012	108.9	106.5	96.3	103.9	6.43916	0.055	Alpha/beta hydrolase fold OS=Mycobacterium smegmatis (strain ATCC 700084 / mc(2)155) GN=MSMEG_0460 PE=4 SV=1	3	1	1	35	0			catalytic activity	Pf00561, Pf12146, Pf12695, Pf12697	4531810		MSMEG_0460
A0QPN6	100.4	102.3	100.7	101.133	1.00999	89.1	102.2	105.3	98.8667	8.6976	0.011	CinZ protein OS=Mycobacterium smegmatis (strain ATCC 700084 / mc(2)155) GN=MSMEG_0461 PE=4 SV=1	5	1	1	21.9	2.96				Pf01205, Pf09186	4532776	MSMEI_0448	MSMEG_0461; MSMEI_0448
A0QPP0	110.5	112.2	112.9	111.867	1.10331	89.2	87.7	87.6	88.1667	1.01658	0	Phosphomethylpyrimidine kinase OS=Mycobacterium smegmatis (strain ATCC 700084 / mc(2)155) GN=MSMEG_0464 PE=4 SV=1	45	8	8	28	96.03	metabolic process		catalytic activity;nucleotide binding	Pf00294, Pf01256, Pf08543	4536806	MSMEI_0452	MSMEI_0452; MSMEG_0464	Vitamin B6 metabolism; Metabolic pathways
A0QPP1	57.9	60.2	60.7	59.6	2.50557	137.1	147	137.1	140.4	4.07106	0	Uncharacterized protein OS=Mycobacterium smegmatis (strain ATCC 700084 / mc(2)155) GN=MSMEG_0466 PE=4 SV=1	5	1	1	31.1	11.27				Pf14247	4536220	MSMEI_0453	MSMEG_0466; MSMEI_0453
A0QPP3	117.1	103.8	103.2	108.033	7.2734	88.3	93.8	93.8	91.9667	3.4528	0	Transcriptional regulatory protein PadR OS=Mycobacterium smegmatis (strain ATCC 700084 / mc(2)155) GN=MSMEG_0469 PE=4 SV=1	15	4	4	32.2	23.56	metabolic process;regulation of biological process		catalytic activity;DNA binding	Pf00583, Pf01047, Pf03551, Pf03965, Pf09420, Pf12802, Pf13412, Pf13463, Pf13508, Pf13601, Pf13673	4533072	MSMEI_0455	MSMEI_0455; MSMEG_0469
A0QPP5	106.3	113.6	111.1	110.333	3.36244	87	91.6	90.5	89.7	2.67791	0	Transcriptional regulator LysR family protein OS=Mycobacterium smegmatis (strain ATCC 700084 / mc(2)155) GN=MSMEG_0471 PE=4 SV=1	8	2	2	31.6	7.77	metabolic process;regulation of biological process		DNA binding	Pf00126, Pf03466	4533915	MSMEI_0457	MSMEI_0457; MSMEG_0471
A0QPQ5	105	98.9	90.5	98.1333	7.41882	98.4	106.6	100.6	101.867	4.16644	0	Transcriptional regulator, GntR family protein OS=Mycobacterium smegmatis (strain ATCC 700084 / mc(2)155) GN=MSMEG_0480 PE=4 SV=1	20	4	4	24.2	33.7	metabolic process;regulation of biological process		DNA binding	Pf00392, Pf07729	4535138	MSMEI_0467	MSMEI_0467; MSMEG_0480
A0QPQ9	93.5	88.8	97	93.1	4.41956	116	101.2	103.4	106.867	7.4727	0	Formamidase OS=Mycobacterium smegmatis (strain ATCC 700084 / mc(2)155) GN=MSMEG_0484 PE=4 SV=1	5	2	2	39.2	9.48			catalytic activity	Pf03069	4536497	MSMEI_0471	MSMEI_0471; MSMEG_0484	Cyanoamino acid metabolism; Glyoxylate and dicarboxylate metabolism; Carbon metabolism; Nitrogen metabolism
A0QPR6	104.3	102.2	94.7	100.4	5.02667	99.8	100.6	98.5	99.6333	1.06377	0	Transcriptional regulator, LacI family protein OS=Mycobacterium smegmatis (strain ATCC 700084 / mc(2)155) GN=MSMEG_0491 PE=1 SV=1	22	6	6	35.7	23.87	metabolic process;regulation of biological process		DNA binding	Pf00356, Pf00532, Pf13377, Pf13407	4531255	MSMEI_0478	MSMEI_0478; MSMEG_0491
A0QPS5	93.3	87.3	109.1	96.5667	11.6615	107.3	105.9	97.1	103.433	5.34578	0.005	Glucosamine-6-phosphate deaminase OS=Mycobacterium smegmatis (strain ATCC 700084 / mc(2)155) GN=MSMEG_0501 PE=3 SV=1	7	2	1	26.3	5.86	metabolic process		catalytic activity	Pf01182	4537678	MSMEI_0488	MSMEI_0488; MSMEG_0501	Amino sugar and nucleotide sugar metabolism; Metabolic pathways
A0QPS6	100.2	95.5	95.3	97	2.85885	100.9	103.9	104.2	103	1.77168	0	Glucosidase OS=Mycobacterium smegmatis (strain ATCC 700084 / mc(2)155) GN=MSMEG_0502 PE=3 SV=1	17	7	7	49.7	28.39	metabolic process		catalytic activity	Pf02056, Pf11975	4537332	MSMEI_0489	MSMEG_0502; MSMEI_0489	Glycolysis / Gluconeogenesis; Starch and sucrose metabolism
A0QPS7	104.2	90	100.9	98.3667	7.55463	96.4	102.9	105.7	101.667	4.69288	0.006	DeoR-family protein transcriptional regulator OS=Mycobacterium smegmatis (strain ATCC 700084 / mc(2)155) GN=MSMEG_0503 PE=4 SV=1	5	2	2	27.6	3.59	metabolic process;regulation of biological process		catalytic activity;DNA binding	Pf00455, Pf01022, Pf01527, Pf08220, Pf08279, Pf12728, Pf12840, Pf13404, Pf13412	4532987	MSMEI_0490	MSMEI_0490; MSMEG_0503
A0QPS8	106.8	90	101.4	99.4	8.62848	90.8	108.1	102.9	100.6	8.82343	0.016	Carbohydrate kinase OS=Mycobacterium smegmatis (strain ATCC 700084 / mc(2)155) GN=MSMEG_0504 PE=3 SV=1	3	1	1	34.1	1.84	metabolic process		catalytic activity	Pf00294	4537214	MSMEI_0491	MSMEI_0491; MSMEG_0504
A0QPS9	103.5	101.1	107.7	104.1	3.20909	92.9	94.6	100.3	95.9333	4.0403	0	Probable sugar ABC transporter, substrate-binding protein, putative OS=Mycobacterium smegmatis (strain ATCC 700084 / mc(2)155) GN=MSMEG_0505 PE=4 SV=1	14	6	6	48.1	21.45	transport		transporter activity	Pf01547, Pf13416	4535670		MSMEG_0505	ABC transporters
A0QPT2	103.8	100.5	96.7	100.333	3.54113	106.7	98	94.2	99.6333	6.43165	0	Glycerol-phosphate porter OS=Mycobacterium smegmatis (strain ATCC 700084 / mc(2)155) GN=MSMEG_0508 PE=3 SV=1	10	2	2	38.5	6.7	transport		catalytic activity;nucleotide binding;transporter activity	Pf00005, Pf08402, Pf13173, Pf13207, Pf13401	4536801	MSMEI_0495	MSMEG_0508; MSMEI_0495	ABC transporters
A0QPT3	98.6	101	90.3	96.6333	5.81017	99.8	104.3	106	103.367	3.0993	0	Transcriptional regulatory protein OS=Mycobacterium smegmatis (strain ATCC 700084 / mc(2)155) GN=MSMEG_0509 PE=4 SV=1	20	5	5	27.5	9.99	metabolic process;regulation of biological process		DNA binding	Pf00455, Pf08220, Pf08279, Pf12840, Pf13412	4531947	MSMEI_0496	MSMEG_0509; MSMEI_0496
A0QPT9	101.2	89.2	92.3	94.2333	6.61043	97	112.9	107.3	105.733	7.62763	0	Probable sugar transporter sugar binding lipoprotein OS=Mycobacterium smegmatis (strain ATCC 700084 / mc(2)155) GN=MSMEG_0515 PE=4 SV=1	7	3	3	45.5	1.89	transport		transporter activity	Pf01547, Pf13416	4531300	MSMEI_0502	MSMEI_0502; MSMEG_0515
A0QPU4	94.5	93.5	90.7	92.9	2.12031	110.7	108.1	102.6	107.133	3.86025	0	Porin MspB OS=Mycobacterium smegmatis (strain ATCC 700084 / mc(2)155) GN=mspB PE=1 SV=1	12	2	2	22.4	6.57	transport	extracellular;membrane	transporter activity	Pf09203	4531530	MSMEI_0507	MSMEG_0520; MSMEI_0507
A0QPU6	94.8	93.4	86.3	91.5	4.98078	109	109.3	107.1	108.467	1.09991	0	DNA-binding protein OS=Mycobacterium smegmatis (strain ATCC 700084 / mc(2)155) GN=MSMEG_0523 PE=4 SV=1	19	5	5	33.2	16.32			DNA binding		4537505	MSMEI_0509	MSMEI_0509; MSMEG_0523
A0QPV3	44.1	47	56.4	49.1667	13.0777	143.9	152	156.7	150.867	4.29175	0	Short chain dehydrogenase OS=Mycobacterium smegmatis (strain ATCC 700084 / mc(2)155) GN=MSMEG_0530 PE=4 SV=1	23	4	4	24.8	15.38				Pf00106, Pf08659	4532930	MSMEI_0515	MSMEG_0530; MSMEI_0515
A0QPV4	101.7	101.3	102.3	101.767	0.494585	98	96.7	100	98.2333	1.69222	0	Putative acyl-CoA dehydrogenase OS=Mycobacterium smegmatis (strain ATCC 700084 / mc(2)155) GN=MSMEG_0531 PE=3 SV=1	30	11	11	43.9	140.68	metabolic process		catalytic activity;nucleotide binding	Pf00441, Pf02770, Pf02771, Pf08028	4535532	MSMEI_0516	MSMEG_0531; MSMEI_0516
A0QPV5	104.6	101.3	99.8	101.9	2.40982	99.2	100.2	95	98.1333	2.81171	0	Transcriptional regulator, TetR family protein OS=Mycobacterium smegmatis (strain ATCC 700084 / mc(2)155) GN=MSMEG_0532 PE=4 SV=1	28	7	7	22.5	29.01	metabolic process;regulation of biological process		DNA binding	Pf00440	4536725		MSMEG_0532
A0QPV8	108.2	107.1	111.5	108.933	2.10205	95	89.1	89.1	91.0667	3.74052	0	GntR-family protein transcriptional regulator OS=Mycobacterium smegmatis (strain ATCC 700084 / mc(2)155) GN=MSMEG_0535 PE=4 SV=1	38	7	7	23.5	26.08	metabolic process;regulation of biological process		DNA binding	Pf00392, Pf07729	4536056		MSMEG_0535
A0QPV9	93.8	96.4	81.1	90.4333	9.05283	107.3	113.7	107.7	109.567	3.27212	0	Intracellular protease, PfpI family protein OS=Mycobacterium smegmatis (strain ATCC 700084 / mc(2)155) GN=MSMEG_0536 PE=4 SV=1	35	6	6	20	36.31	metabolic process		catalytic activity	Pf01965, Pf13278	4532482	MSMEI_0521	MSMEI_0521; MSMEG_0536
A0QPW0	130	107.5	119.9	119.133	9.45963	89.2	73.4	80	80.8667	9.81316	0	Uncharacterized protein OS=Mycobacterium smegmatis (strain ATCC 700084 / mc(2)155) GN=MSMEG_0537 PE=4 SV=1	32	4	3	16.7	50.57		membrane			4531536	MSMEI_0522	MSMEG_0537; MSMEI_0522
A0QPW1	127	123.1	107.6	119.233	8.60644	85.9	73.6	82.8	80.7667	7.92051	0	Regulatory protein, MarR OS=Mycobacterium smegmatis (strain ATCC 700084 / mc(2)155) GN=MSMEG_0538 PE=4 SV=1	20	3	3	17.8	32.84	metabolic process;regulation of biological process		DNA binding	Pf01047, Pf09821, Pf12802, Pf13463, Pf13601	4535333	MSMEI_0523	MSMEG_0538; MSMEI_0523
A0QPW2	102.3	101.8	102.6	102.233	0.395316	93.9	100.7	98.7	97.7667	3.57459	0	Transcriptional regulator, Crp/Fnr family protein OS=Mycobacterium smegmatis (strain ATCC 700084 / mc(2)155) GN=MSMEG_0539 PE=4 SV=1	54	9	9	24.8	144.14	metabolic process;regulation of biological process		DNA binding	Pf00027, Pf00325, Pf13545	4536525	MSMEI_0524	MSMEI_0524; MSMEG_0539
A0QPW3	109.5	127.6	109.5	115.533	9.04504	82.5	85	85.8	84.4333	2.03881	0	Transcriptional regulator, putative OS=Mycobacterium smegmatis (strain ATCC 700084 / mc(2)155) GN=MSMEG_0540 PE=4 SV=1	14	3	3	22.5	14.07				Pf04299	4537022	MSMEI_0525	MSMEI_0525; MSMEG_0540
A0QPW5	94	92	92.4	92.8	1.14041	114.9	100.7	106	107.2	6.69371	0	Antar domain protein OS=Mycobacterium smegmatis (strain ATCC 700084 / mc(2)155) GN=MSMEG_0542 PE=4 SV=1	29	6	6	26.1	44.97	metabolic process;regulation of biological process		protein binding;RNA binding	Pf03861, Pf08447	4532981		MSMEG_0542
A0QPW6	109.9	94.4	100.5	101.6	7.68536	96.4	101.2	97.6	98.4	2.53862	0	Transcriptional regulator OS=Mycobacterium smegmatis (strain ATCC 700084 / mc(2)155) GN=MSMEG_0544 PE=4 SV=1	25	5	5	33.4	14.96	metabolic process;regulation of biological process		DNA binding	Pf00126, Pf03466	4535598	MSMEI_0528	MSMEI_0528; MSMEG_0544
A0QPW9	137.5	154.5	146.9	146.3	5.82083	57.5	53.6	50	53.7	6.9851	0	Uncharacterized protein OS=Mycobacterium smegmatis (strain ATCC 700084 / mc(2)155) GN=MSMEG_0546 PE=4 SV=1	15	3	3	30.1	19.63	metabolic process		catalytic activity	Pf05724, Pf08241, Pf08242, Pf12847, Pf13649, Pf13847	4534373	MSMEI_0531	MSMEG_0546; MSMEI_0531
A0QPX0	103.9	107	131.1	114	13.0613	88.7	90	79.3	86	6.78914	0	Chromosome replication initiation inhibitor protein OS=Mycobacterium smegmatis (strain ATCC 700084 / mc(2)155) GN=MSMEG_0548 PE=4 SV=1	12	3	3	31.9	9.96	metabolic process;regulation of biological process		DNA binding	Pf00126, Pf03466	4531574	MSMEI_0532	MSMEG_0548; MSMEI_0532
A0QPX1	96.2	84	86.8	89	7.18047	109.2	115.7	108	110.967	3.73343	0	ISMsm5, transposase OS=Mycobacterium smegmatis (strain ATCC 700084 / mc(2)155) GN=MSMEG_0547 PE=4 SV=1	23	8	8	39.6	51.94	metabolic process		DNA binding	Pf00665, Pf13011, Pf13358, Pf13384, Pf13518, Pf13551, Pf13565	4536149; 4535636	MSMEI_0533; MSMEI_6411	MSMEG_0547; MSMEI_0533; MSMEG_6589; MSMEI_6411
A0QPX2	107.8	103.9	108.9	106.867	2.4586	100.6	90.2	88.6	93.1333	6.99602	0.034	ABC transporter, permease protein OS=Mycobacterium smegmatis (strain ATCC 700084 / mc(2)155) GN=MSMEG_0549 PE=3 SV=1	4	1	1	25.5	2.3	transport	membrane		Pf00528	4533329	MSMEI_0534	MSMEI_0534; MSMEG_0549	Sulfur metabolism; ABC transporters
A0QPX3	88.2	86	90	88.0667	2.27479	111.3	112.5	112.1	111.967	0.545707	0	Sulfonate binding protein OS=Mycobacterium smegmatis (strain ATCC 700084 / mc(2)155) GN=MSMEG_0550 PE=4 SV=1	33	7	7	34.5	146	transport	membrane	catalytic activity;transporter activity	Pf00497, Pf04069, Pf09084, Pf12974, Pf13379	4533861	MSMEI_0535	MSMEG_0550; MSMEI_0535	Sulfur metabolism; ABC transporters
A0QPX4	76.4	79.4	79	78.2667	2.08123	121.5	124.4	119.4	121.767	2.06185	0	ABC nitrate/sulfonate/bicarbonate transporter, ATPase subunit OS=Mycobacterium smegmatis (strain ATCC 700084 / mc(2)155) GN=MSMEG_0551 PE=3 SV=1	56	10	10	28.2	69.55	transport	membrane	catalytic activity;nucleotide binding;transporter activity	Pf00005	4532252	MSMEI_0536	MSMEI_0536; MSMEG_0551	Sulfur metabolism; ABC transporters
A0QPX5	108.5	114.5	121.4	114.8	5.62302	81.6	88.9	85.2	85.2333	4.2825	0	Uncharacterized protein OS=Mycobacterium smegmatis (strain ATCC 700084 / mc(2)155) GN=MSMEG_0552 PE=4 SV=1	31	4	4	17.7	29.16				Pf02566	4533913	MSMEI_0537	MSMEI_0537; MSMEG_0552
A0QPX6	85.3	83.5	76.6	81.8	5.61416	124.2	121.7	108.7	118.2	7.04032	0.005	Probable sugar ABC transporter, substrate-binding protein, putative OS=Mycobacterium smegmatis (strain ATCC 700084 / mc(2)155) GN=MSMEG_0553 PE=4 SV=1	4	2	2	47.1	4.47	transport		transporter activity	Pf01547, Pf13416	4532081		MSMEG_0553
A0QPY2	142	179	111.5	144.167	23.4466	57.1	58.8	51.6	55.8333	6.74045	0	Conserved domain protein OS=Mycobacterium smegmatis (strain ATCC 700084 / mc(2)155) GN=MSMEG_0559 PE=4 SV=1	40	3	3	7.1	16.4	regulation of biological process	cytoplasm	DNA binding	Pf00313, Pf08206	4534189	MSMEI_0544	MSMEG_0559; cspA
A0QPY4	101.9	96.1	98.6	98.8667	2.94253	97.8	105.4	100.2	101.133	3.84148	0	Putative TetR family protein receptor protein OS=Mycobacterium smegmatis (strain ATCC 700084 / mc(2)155) GN=MSMEG_0561 PE=4 SV=1	7	1	1	24.2	5.14	regulation of biological process		DNA binding	Pf00440, Pf02909	4533968		MSMEG_0561
A0QPY5	96	95.6	93.5	95.0333	1.41306	108.6	109.7	96.7	105	6.86574	0	Uncharacterized protein OS=Mycobacterium smegmatis (strain ATCC 700084 / mc(2)155) GN=MSMEG_0563 PE=4 SV=1	16	3	3	26.9	17.88					4535429	MSMEI_0547	MSMEI_0547; MSMEG_0563
A0QPY6	98.5	95.8	101.8	98.7	3.04458	103.1	100	100.8	101.3	1.58869	0	Uncharacterized protein OS=Mycobacterium smegmatis (strain ATCC 700084 / mc(2)155) GN=MSMEG_0562 PE=4 SV=1	12	4	4	34	35.72				Pf05661	4532401	MSMEI_0548	MSMEG_0562; MSMEI_0548
A0QPY7	98	89	91.3	92.7667	5.04041	107.9	112	101.8	107.233	4.78636	0	Xanthine/uracil permease OS=Mycobacterium smegmatis (strain ATCC 700084 / mc(2)155) GN=MSMEG_0564 PE=4 SV=1	4	2	2	48.2	13.45	transport	membrane	transporter activity	Pf00860	4536569	MSMEI_0549	MSMEI_0549; MSMEG_0564
A0QQ02	110.2	120.7	116.4	115.767	4.55967	81.3	94.1	77.2	84.2	10.4695	0	Uncharacterized protein OS=Mycobacterium smegmatis (strain ATCC 700084 / mc(2)155) GN=MSMEG_0580 PE=4 SV=1	12	3	3	28.6	27.36				Pf13622	4537315	MSMEI_0564	MSMEG_0580; MSMEI_0564
A0QQ03	99.8	83.1	134.2	105.7	24.6508	87.6	136.1	59.1	94.2667	41.2983	0.031	Helix-turn-helix, Fis-type OS=Mycobacterium smegmatis (strain ATCC 700084 / mc(2)155) GN=MSMEG_0579 PE=4 SV=1	2	1	1	52.7	2				Pf07905, Pf09862, Pf13556	4534132	MSMEI_0565	MSMEI_0565; MSMEG_0579
A0QQ04	88.1	91	80.3	86.4667	6.39996	142.7	95	102.8	113.5	22.5435	0	4-aminobutyrate transaminase OS=Mycobacterium smegmatis (strain ATCC 700084 / mc(2)155) GN=gabT PE=1 SV=1	13	4	3	46.5	24.5	metabolic process		catalytic activity	Pf00202	4536614	MSMEI_0566	gabT	Valine, leucine and isoleucine degradation; Alanine, aspartate and glutamate metabolism; beta-Alanine metabolism; Butanoate metabolism; Propanoate metabolism; Microbial metabolism in diverse environments; Metabolic pathways
A0QQ05	90.6	101.8	81.3	91.2333	11.251	131.7	96.9	97.8	108.8	18.2326	0	Succinic semialdehyde dehydrogenase OS=Mycobacterium smegmatis (strain ATCC 700084 / mc(2)155) GN=MSMEG_0582 PE=3 SV=1	3	2	1	50	3.57	metabolic process		catalytic activity	Pf00171	4532999	MSMEI_0567	MSMEG_0582; MSMEI_0567	Tyrosine metabolism; Lysine degradation; Alanine, aspartate and glutamate metabolism; Butanoate metabolism; Microbial metabolism in diverse environments; Nicotinate and nicotinamide metabolism; Metabolic pathways
A0QQ09	145.4	137.5	141	141.3	2.80151	62.9	56.2	56.9	58.6667	6.27757	0	Stas domain, putative OS=Mycobacterium smegmatis (strain ATCC 700084 / mc(2)155) GN=MSMEG_0586 PE=4 SV=1	10	2	2	13.6	8.62				Pf01740	4531556		MSMEG_0586
A0QQ12	104.9	112.2	124.6	113.9	8.744	79.6	99.6	79.1	86.1	13.5819	0.001	L-rhamnose isomerase OS=Mycobacterium smegmatis (strain ATCC 700084 / mc(2)155) GN=rhaI PE=4 SV=1	5	2	2	42.2	4.36	metabolic process		catalytic activity;metal ion binding	Pf06134	4531985	MSMEI_0573	rhaI; MSMEI_0573	Pentose and glucuronate interconversions; Microbial metabolism in diverse environments; Fructose and mannose metabolism
A0QQ13	119.5	99.8	104.6	107.967	9.51447	99.7	96.9	79.5	92.0333	11.8915	0	Rhamnulose-1-phosphate aldolase/alcohol dehydrogenase OS=Mycobacterium smegmatis (strain ATCC 700084 / mc(2)155) GN=rhaD PE=4 SV=1	5	3	3	72.3	14.54	metabolic process		catalytic activity	Pf00106, Pf00596, Pf01370, Pf08659, Pf13460, Pf13561	4535126		rhaD
A0QQ15	92.2	93.5	96.4	94.0333	2.28663	107.4	106.5	104	105.967	1.66244	0	Putative rhamnose catabolism operon transcriptional regulator OS=Mycobacterium smegmatis (strain ATCC 700084 / mc(2)155) GN=MSMEG_0592 PE=4 SV=1	16	5	5	35.1	8.92	metabolic process;regulation of biological process		catalytic activity;DNA binding	Pf00532, Pf13377, Pf13407	4531584	MSMEI_0576	MSMEI_0576; MSMEG_0592
A0QQ16	108.4	109.8	108.2	108.8	0.801268	93.8	93	86.7	91.1667	4.26567	0	Uncharacterized protein OS=Mycobacterium smegmatis (strain ATCC 700084 / mc(2)155) GN=MSMEG_0593 PE=4 SV=1	24	5	5	22.6	68.75				Pf02589	4532518		MSMEG_0593
A0QQ17	117.1	114.5	109.6	113.733	3.34847	91.2	84.1	83.6	86.3	4.9257	0	Iron-sulfur cluster binding protein OS=Mycobacterium smegmatis (strain ATCC 700084 / mc(2)155) GN=MSMEG_0594 PE=4 SV=1	27	14	14	53	72.08	metabolic process			Pf02589, Pf11870, Pf12838, Pf13183, Pf13187, Pf13237, Pf13484, Pf13534, Pf13746	4537688	MSMEI_0578	MSMEI_0578; MSMEG_0594
A0QQ18	117.1	104.1	98.8	106.667	8.82761	98.6	92.8	88.5	93.3	5.43251	0	Glycolate oxidase OS=Mycobacterium smegmatis (strain ATCC 700084 / mc(2)155) GN=MSMEG_0595 PE=4 SV=1	23	6	6	26.2	14.26	metabolic process		catalytic activity	Pf02754	4536035	MSMEI_0579	MSMEG_0595; MSMEI_0579
A0QQ19	95.9	94	96.4	95.4333	1.32682	106.5	102.9	104.3	104.567	1.7355	0.002	Bacterial regulatory protein, GntR family protein OS=Mycobacterium smegmatis (strain ATCC 700084 / mc(2)155) GN=MSMEG_0596 PE=4 SV=1	9	2	2	24	2.61	metabolic process;regulation of biological process		DNA binding	Pf00392, Pf07729, Pf14502	4537090	MSMEI_0580	MSMEG_0596; MSMEI_0580
A0QQ21	93.3	95.2	99.6	96.0333	3.3651	100.1	111	100.8	103.967	5.86832	0	Uncharacterized protein OS=Mycobacterium smegmatis (strain ATCC 700084 / mc(2)155) GN=MSMEG_0597 PE=4 SV=1	16	5	5	47.6	16.14	metabolic process		catalytic activity	Pf01896	4533453		MSMEG_0597
A0QQ22	82.5	80.8	85.2	82.8333	2.6787	108.5	121.5	121.5	117.167	6.40588	0	Acyl-CoA synthase OS=Mycobacterium smegmatis (strain ATCC 700084 / mc(2)155) GN=MSMEG_0599 PE=4 SV=1	32	14	14	59.2	61.39	metabolic process		catalytic activity	Pf00501, Pf13193	4531275		MSMEG_0599
A0QQ23	107.3	109.2	104.5	107	2.20964	94.1	92.2	92.7	93	1.05902	0	Dehydrogenase OS=Mycobacterium smegmatis (strain ATCC 700084 / mc(2)155) GN=MSMEG_0600 PE=4 SV=1	17	4	4	27.6	24.67	metabolic process		catalytic activity	Pf00106, Pf08659, Pf13561	4537453	MSMEI_0584	MSMEG_0600; MSMEI_0584
A0QQ26	83.9	82.1	89.4	85.1333	4.46719	110.4	110.5	123.7	114.867	6.65994	0	Putative acyl-CoA dehydrogenase OS=Mycobacterium smegmatis (strain ATCC 700084 / mc(2)155) GN=MSMEG_0603 PE=4 SV=1	24	12	11	78.7	44.45	metabolic process		catalytic activity;nucleotide binding	Pf00441, Pf02770, Pf02771	4533536	MSMEI_0587	fadE6; MSMEG_0603
A0QQ27	99.2	98.3	103.4	100.3	2.71399	89.1	98.3	111.7	99.7	11.3991	0	Glyoxylate reductase OS=Mycobacterium smegmatis (strain ATCC 700084 / mc(2)155) GN=MSMEG_0604 PE=3 SV=1	6	2	2	34.7	8.28	metabolic process		catalytic activity;nucleotide binding	Pf00389, Pf02826	4535024	MSMEI_0588	MSMEI_0588; MSMEG_0604
A0QQ28	96.2	95.1	96.9	96.0667	0.944529	97.3	104.2	110.4	103.967	6.30309	0	Uncharacterized protein OS=Mycobacterium smegmatis (strain ATCC 700084 / mc(2)155) GN=MSMEG_0605 PE=4 SV=1	10	4	4	40.7	10.07				Pf12697	4530921		MSMEG_0605
A0QQ29	116.3	107.9	97.6	107.267	8.73158	87.5	99	91.6	92.7	6.28736	0	Transcriptional regulator, TetR family protein OS=Mycobacterium smegmatis (strain ATCC 700084 / mc(2)155) GN=MSMEG_0606 PE=4 SV=1	12	2	2	23.4	7.56	metabolic process;regulation of biological process		DNA binding	Pf00440	4536115	MSMEI_0590	MSMEI_0590; MSMEG_0606
A0QQ30	83	91.6	86.8	87.1333	4.94607	113.1	112	113.5	112.867	0.688197	0	Glyoxalase family protein OS=Mycobacterium smegmatis (strain ATCC 700084 / mc(2)155) GN=MSMEG_0608 PE=3 SV=1	24	3	3	21.7	25.62	metabolic process		catalytic activity;metal ion binding	Pf00903, Pf12681, Pf13669	4534915	MSMEI_0591	MSMEI_0591; MSMEG_0608
A0QQ31	122.1	119.7	115.1	118.967	2.99004	80	80.6	82.4	81	1.54197	0	S-adenosyl-L-methionine-dependent methyltransferase OS=Mycobacterium smegmatis (strain ATCC 700084 / mc(2)155) GN=MSMEG_0607 PE=3 SV=1	18	4	4	30.2	13.82	metabolic process		catalytic activity	Pf04072	4531088		MSMEG_0607
A0QQ32	105.6	94.9	109.3	103.267	7.24163	93.4	98.1	98.6	96.7	2.9667	0	Helix-turn-helix domain protein OS=Mycobacterium smegmatis (strain ATCC 700084 / mc(2)155) GN=MSMEG_0609 PE=4 SV=1	10	2	2	32.3	7.4			DNA binding	Pf01381, Pf13560	4537667	MSMEI_0593	MSMEI_0593; MSMEG_0609
A0QQ35	105.1	114	108.6	109.233	4.10468	80.2	96.9	95.2	90.7667	10.1253	0.061	Transcriptional regulator, TetR family protein OS=Mycobacterium smegmatis (strain ATCC 700084 / mc(2)155) GN=MSMEG_0612 PE=4 SV=1	4	1	1	22	0	metabolic process;regulation of biological process		DNA binding		4537045	MSMEI_0596	MSMEI_0596; MSMEG_0612
A0QQ36	63.6	61.1	50.7	58.4667	11.7012	144.4	148.4	131.8	141.533	6.12105	0	Uncharacterized protein OS=Mycobacterium smegmatis (strain ATCC 700084 / mc(2)155) GN=MSMEG_0613 PE=4 SV=1	11	3	3	34.1	13.98				Pf09995	4536600	MSMEI_0597	MSMEI_0597; MSMEG_0613
A0QQ37	123.4	102.8	104.1	110.1	10.4782	81.7	103.6	84.4	89.9	13.2827	0	Putative S-adenosyl-L-methionine-dependent methyltransferase MSMEG_0614/MSMEI_0598 OS=Mycobacterium smegmatis (strain ATCC 700084 / mc(2)155) GN=MSMEG_0614 PE=3 SV=1	8	3	1	32.6	19.43	metabolic process		catalytic activity	Pf04072	4531128	MSMEI_0598	MSMEI_0598; MSMEG_0614
A0QQ38	90	79.8	82.1	83.9667	6.37167	117.6	123	107.4	116	6.82941	0	ESX-3 secretion system protein EccA3 OS=Mycobacterium smegmatis (strain ATCC 700084 / mc(2)155) GN=eccA3 PE=3 SV=2	7	3	3	66.2	7.25	metabolic process;response to stimulus	cytoplasm	catalytic activity;nucleotide binding;protein binding	Pf00004, Pf01078, Pf05496, Pf07728, Pf13207, Pf13238, Pf13401	4535974	MSMEI_0599	MSMEI_0599; MSMEG_0615
A0QQ39	88	82.5	76.9	82.4667	6.73008	113.5	128.8	110.4	117.567	8.37912	0.006	ESX-3 secretion system ATPase EccB3 OS=Mycobacterium smegmatis (strain ATCC 700084 / mc(2)155) GN=eccB3 PE=3 SV=1	3	1	1	53.6	3.99	transport	membrane	catalytic activity;nucleotide binding	Pf05108	4531181	MSMEI_0600	MSMEI_0600; MSMEG_0616
A0QQ40	86.2	79.7	78.2	81.3667	5.22628	120.4	120	115.5	118.633	2.29354	0	ESX-3 secretion system protein EccC3 OS=Mycobacterium smegmatis (strain ATCC 700084 / mc(2)155) GN=eccC3 PE=3 SV=1	7	8	8	144.6	26.72	transport	membrane	DNA binding;nucleotide binding	Pf01580	4537422	MSMEI_0601	MSMEG_0617; MSMEI_0601
A0QQ46	67.2	62.9	58.8	62.9667	6.67083	140.6	132.2	138.4	137.067	3.1779	0	ESX-3 secretion system protein EccD3 OS=Mycobacterium smegmatis (strain ATCC 700084 / mc(2)155) GN=eccD3 PE=3 SV=1	8	3	3	48.2	19.24	transport	membrane		Pf08817	4536194	MSMEI_0607	MSMEI_0607; snm
A0QQ47	116.9	105.4	97.7	106.667	9.05857	95.5	99	85.4	93.3	7.56899	0.011	Subtilase family protein OS=Mycobacterium smegmatis (strain ATCC 700084 / mc(2)155) GN=MSMEG_0624 PE=1 SV=1	4	2	2	46.4	1.7	metabolic process	membrane	catalytic activity	Pf00082	4535326	MSMEI_0608	MSMEI_0608; MSMEG_0624
A0QQ48	82.4	68.7	74.5	75.2	9.14464	132.1	130	112.4	124.833	8.66648	0	ESX-3 secretion system protein EccE3 OS=Mycobacterium smegmatis (strain ATCC 700084 / mc(2)155) GN=eccE3 PE=3 SV=1	12	3	3	33.2	5.79	transport	membrane		Pf11203	4536438	MSMEI_0609	MSMEI_0609; MSMEG_0626
A0QQ49	99.9	96.8	98.3	98.3333	1.57654	99	106.5	99.7	101.733	4.07228	0	Uncharacterized protein OS=Mycobacterium smegmatis (strain ATCC 700084 / mc(2)155) GN=MSMEG_0625 PE=4 SV=1	15	4	4	44.8	13.51	metabolic process		catalytic activity	Pf00326, Pf00561, Pf09752, Pf12695, Pf12697	4533486	MSMEI_0610	MSMEI_0610; MSMEG_0625
A0QQ51	106.4	107.3	102.1	105.267	2.64005	90.6	98.6	95.1	94.7667	4.23187	0	Amidohydrolase family protein OS=Mycobacterium smegmatis (strain ATCC 700084 / mc(2)155) GN=MSMEG_0628 PE=4 SV=1	17	4	4	33.4	61.62			catalytic activity	Pf04909, Pf13147	4532575	MSMEI_0612	MSMEG_0628; MSMEI_0612
A0QQ52	124.2	112	117.2	117.8	5.19702	86.5	79.9	80.2	82.2	4.53398	0	Trans-aconitate 2-methyltransferase OS=Mycobacterium smegmatis (strain ATCC 700084 / mc(2)155) GN=MSMEG_0629 PE=4 SV=1	26	6	6	28.5	22.17	metabolic process		catalytic activity	Pf05175, Pf08241, Pf08242, Pf12847, Pf13489, Pf13649, Pf13659, Pf13679, Pf13847	4532284	MSMEI_0613	MSMEG_0629; tam
A0QQ54	115.6	108.9	104.1	109.533	5.27337	89.8	89.2	92.3	90.4333	1.81811	0	Uncharacterized protein OS=Mycobacterium smegmatis (strain ATCC 700084 / mc(2)155) GN=MSMEG_0632 PE=4 SV=1	18	3	3	17.8	18.05					4536232	MSMEI_0616	MSMEG_0632; MSMEI_0616
A0QQ56	95	94.1	92.1	93.7333	1.5836	107.3	105.3	106.2	106.267	0.942596	0	PAP2 superfamily protein OS=Mycobacterium smegmatis (strain ATCC 700084 / mc(2)155) GN=MSMEG_0633 PE=4 SV=1	15	7	7	51.9	41.7	metabolic process		catalytic activity	Pf00781, Pf01569	4533327	MSMEI_0618	MSMEG_0633; MSMEI_0618	Peptidoglycan biosynthesis
A0QQ58	92.5	89.1	86.4	89.3333	3.42166	101.9	119.2	110.7	110.6	7.82137	0	Uncharacterized protein OS=Mycobacterium smegmatis (strain ATCC 700084 / mc(2)155) GN=MSMEG_0636 PE=4 SV=1	51	6	6	18.5	25.6				Pf12680, Pf13474, Pf13577	4531082	MSMEI_0620	MSMEG_0636; MSMEI_0620
A0QQ59	95.2	91.8	79.3	88.7667	9.43234	113	110.5	110.3	111.267	1.3521	0	Iron-sulfur binding oxidoreductase OS=Mycobacterium smegmatis (strain ATCC 700084 / mc(2)155) GN=MSMEG_0637 PE=4 SV=1	20	9	9	55.7	56.21	metabolic process		catalytic activity;nucleotide binding	Pf00070, Pf00355, Pf00890, Pf01266, Pf01494, Pf01593, Pf01946, Pf03486, Pf07992, Pf12831, Pf13450	4532154	MSMEI_0621	MSMEG_0637; MSMEI_0621
A0QQ60	93.8	95	106.1	98.3	6.89887	94.5	106.5	104.1	101.7	6.24366	0	Conserved hypothetical proline and threonine rich protein OS=Mycobacterium smegmatis (strain ATCC 700084 / mc(2)155) GN=MSMEG_0638 PE=4 SV=1	5	3	3	65.7	11.72				Pf00012	4532827	MSMEI_0622	MSMEG_0638; MSMEI_0622
A0QQ61	105.3	105.5	109.3	106.7	2.11236	94.1	95.3	90.4	93.2667	2.73847	0	Oligopeptide transport ATP-binding protein AppF OS=Mycobacterium smegmatis (strain ATCC 700084 / mc(2)155) GN=MSMEG_0639 PE=3 SV=1	32	9	9	37	81.45	metabolic process;transport		catalytic activity;nucleotide binding	Pf00005, Pf00006, Pf02456, Pf08352, Pf13304	4535451	MSMEI_0623	MSMEI_0623; MSMEG_0639	Quorum sensing; ABC transporters; beta-Lactam resistance
A0QQ62	103	103	101.3	102.433	0.95818	96.6	99.5	96.6	97.5667	1.71607	0	Oligopeptide transport ATP-binding protein OppD OS=Mycobacterium smegmatis (strain ATCC 700084 / mc(2)155) GN=MSMEG_0640 PE=3 SV=1	50	15	14	36	211.73	transport		catalytic activity;DNA binding;nucleotide binding;transporter activity	Pf00005, Pf01580, Pf08352, Pf13304	4531211	MSMEI_0624	MSMEG_0640; MSMEI_0624	Quorum sensing
A0QQ63	125.7	106.4	102.7	111.6	11.0666	88.2	95.7	81.3	88.4	8.14715	0.017	Binding-protein-dependent transport systems inner membrane component OS=Mycobacterium smegmatis (strain ATCC 700084 / mc(2)155) GN=MSMEG_0641 PE=3 SV=1	5	2	2	35.1	7.02	transport	membrane		Pf00528	4532194	MSMEI_0625	MSMEG_0641; MSMEI_0625	Quorum sensing
A0QQ64	113.5	111.1	109.6	111.4	1.76592	91.5	87.1	87.1	88.5667	2.86828	0	Hypothetical ABC transporter permease protein YliD OS=Mycobacterium smegmatis (strain ATCC 700084 / mc(2)155) GN=MSMEG_0642 PE=3 SV=1	5	2	2	36.2	20.42	transport	membrane		Pf00528, Pf12911	4531093	MSMEI_0626	MSMEG_0642; MSMEI_0626	Quorum sensing
A0QQ65	98.8	96.2	101.7	98.9	2.78196	99.3	102.4	101.7	101.133	1.60761	0	Extracellular solute-binding protein, family protein 5, putative OS=Mycobacterium smegmatis (strain ATCC 700084 / mc(2)155) GN=MSMEG_0643 PE=4 SV=1	27	16	16	60.5	355.38	transport			Pf00496	4534918	MSMEI_0627	MSMEI_0627; MSMEG_0643	Quorum sensing
A0QQ67	91.7	92.2	91.6	91.8333	0.350042	112.8	109.7	102	108.167	5.14102	0	Putative beta-1,3-glucanase OS=Mycobacterium smegmatis (strain ATCC 700084 / mc(2)155) GN=MSMEG_0645 PE=4 SV=1	15	4	4	30.6	22.3	metabolic process		catalytic activity	Pf00722	4535764		MSMEG_0645
A0QQ76	104.8	108	113.6	108.8	4.09394	86.1	98	89.4	91.1667	6.73882	0	Glucose 1-dehydrogenase, putative OS=Mycobacterium smegmatis (strain ATCC 700084 / mc(2)155) GN=MSMEG_0655 PE=4 SV=1	25	5	5	26.5	15.35	metabolic process		catalytic activity	Pf00106, Pf13561	4536125	MSMEI_0638	MSMEG_0655; MSMEI_0638	Biotin metabolism; Metabolic pathways; Fatty acid biosynthesis; Fatty acid metabolism; Biosynthesis of unsaturated fatty acids
A0QQ77	119.2	114.9	111.9	115.333	3.18142	86.6	87	80.4	84.6667	4.37061	0	Transcriptional regulator, TetR family protein OS=Mycobacterium smegmatis (strain ATCC 700084 / mc(2)155) GN=MSMEG_0656 PE=4 SV=1	29	6	6	21.5	15.65	metabolic process;regulation of biological process		DNA binding	Pf00440	4535941	MSMEI_0639	MSMEG_0656; MSMEI_0639
A0QQ83				#DIV/0!	#DIV/0!				#DIV/0!	#DIV/0!	0.003	Polyamine-transporting ATPase OS=Mycobacterium smegmatis (strain ATCC 700084 / mc(2)155) GN=MSMEG_0662 PE=3 SV=1	5	2	1	40.6	6.47	transport	membrane	catalytic activity;nucleotide binding;transporter activity	Pf00005, Pf08402	4536429	MSMEI_0645	MSMEG_0662; MSMEI_0645	ABC transporters
A0QQ84	105.1	91.9	101.2	99.4	6.82253	100.9	105.1	95.9	100.633	4.57681	0.026	TetR-family protein transcriptional regulator OS=Mycobacterium smegmatis (strain ATCC 700084 / mc(2)155) GN=MSMEG_0663 PE=4 SV=1	3	1	1	26.2	7.74	metabolic process;regulation of biological process		DNA binding	Pf00440, Pf13977	4534736	MSMEI_0646	MSMEI_0646; MSMEG_0663
A0QQ85	76.8	84.1	84.1	81.6667	5.1608	109.3	129.1	116.5	118.3	8.47166	0	FAD dependent oxidoreductase OS=Mycobacterium smegmatis (strain ATCC 700084 / mc(2)155) GN=MSMEG_0664 PE=4 SV=1	5	2	2	59.6	12.86	metabolic process		catalytic activity;nucleotide binding	Pf00890, Pf01134, Pf01266, Pf01494, Pf01593, Pf01946, Pf03486, Pf07992, Pf08659, Pf12831, Pf13450	4534093	MSMEI_0647	MSMEI_0647; MSMEG_0664
A0QQ87	75.9	67.7	84.2	75.9333	10.8649	118.1	125.3	128.9	124.1	4.43118	0	Sarcosine oxidase subunit beta, putative OS=Mycobacterium smegmatis (strain ATCC 700084 / mc(2)155) GN=MSMEG_0665 PE=4 SV=1	10	2	2	42.4	7.64	metabolic process		catalytic activity	Pf01266	4532818	MSMEI_0649	MSMEI_0649; MSMEG_0665	Glycine, serine and threonine metabolism; Metabolic pathways
A0QQ91	118.1	95	99.3	104.133	11.7975	110.2	80.4	97	95.8667	15.5761	0.025	Uncharacterized protein OS=Mycobacterium smegmatis (strain ATCC 700084 / mc(2)155) GN=MSMEG_0669 PE=4 SV=1	8	1	1	18.7	0					4536962		MSMEG_0669
A0QQ92	102	91.1	91.1	94.7333	6.64298	106.1	104.2	105.5	105.267	0.92266	0	S-(Hydroxymethyl)glutathione dehydrogenase OS=Mycobacterium smegmatis (strain ATCC 700084 / mc(2)155) GN=MSMEG_0671 PE=3 SV=1	6	2	2	41.2	6.04	metabolic process		catalytic activity;metal ion binding	Pf00107, Pf03486, Pf08240, Pf13478	4533379	MSMEI_0654	MSMEG_0671; MSMEI_0654
A0QQ93	119.6	102.6	106	109.4	8.22263	82.7	95.6	93.6	90.6333	7.66038	0	Uncharacterized protein OS=Mycobacterium smegmatis (strain ATCC 700084 / mc(2)155) GN=MSMEG_0672 PE=4 SV=1	22	5	5	23.2	25.79			protein binding	Pf13185	4533858		MSMEG_0672
A0QQ95				#DIV/0!	#DIV/0!				#DIV/0!	#DIV/0!	0.006	ErfK/YbiS/YcfS/YnhG family protein OS=Mycobacterium smegmatis (strain ATCC 700084 / mc(2)155) GN=MSMEG_0674 PE=4 SV=1	4	1	1	35.5	2.9			catalytic activity	Pf03734	4533443		MSMEG_0674
A0QQ98	108	105.1	102.4	105.167	2.66301	94.2	89.6	100.7	94.8333	5.88088	0	dCTP deaminase OS=Mycobacterium smegmatis (strain ATCC 700084 / mc(2)155) GN=dcd PE=1 SV=1	7	2	1	20.6	11.71	metabolic process		catalytic activity	Pf00692, Pf06559	4535809	MSMEI_0661	dcd	Pyrimidine metabolism; Metabolic pathways
A0QQ99	113.5	90.4	102.6	102.167	11.311	85.9	112.4	95.2	97.8333	13.7426	0	Uncharacterized protein OS=Mycobacterium smegmatis (strain ATCC 700084 / mc(2)155) GN=MSMEG_0679 PE=4 SV=1	4	1	1	56.3	4.49		membrane			4532440		MSMEG_0679
A0QQA1	89.1	84.7	93.6	89.1333	4.99263	101.6	117.7	113.4	110.9	7.51674	0	p450 heme-thiolate protein OS=Mycobacterium smegmatis (strain ATCC 700084 / mc(2)155) GN=MSMEG_0681 PE=3 SV=1	22	9	9	46.1	53.74	metabolic process		catalytic activity;metal ion binding	Pf00067	4535356		MSMEG_0681
A0QQA2	99.7	93.2	99.4	97.4333	3.7659	95.4	110.8	101.5	102.567	7.56114	0	Uncharacterized protein OS=Mycobacterium smegmatis (strain ATCC 700084 / mc(2)155) GN=MSMEG_0682 PE=4 SV=1	24	7	7	27.3	52.33			metal ion binding	Pf07398, Pf11716	4536747	MSMEI_0665	MSMEI_0665; MSMEG_0682
A0QQA3	99.7	97.5	118.5	105.233	10.9678	84.9	99.5	99.9	94.7667	9.01913	0	Uncharacterized protein OS=Mycobacterium smegmatis (strain ATCC 700084 / mc(2)155) GN=MSMEG_0683 PE=4 SV=1	34	3	3	12.7	47.7				Pf12680, Pf13474	4534246	MSMEI_0666	MSMEG_0683; MSMEI_0666
A0QQA4	74.7	79.5	79.7	77.9667	3.63076	129.8	123.5	112.7	122	7.08862	0	Aldehyde oxidase and xanthine dehydrogenase, molybdopterin binding OS=Mycobacterium smegmatis (strain ATCC 700084 / mc(2)155) GN=MSMEG_0684 PE=4 SV=1	5	3	3	74.7	9.55	metabolic process		catalytic activity	Pf02738	4535153	MSMEI_0667	MSMEI_0667; MSMEG_0684	Purine metabolism; Microbial metabolism in diverse environments; Metabolic pathways
A0QQA5	90.4	80.1	83.9	84.8	6.14227	117	122.1	106.5	115.2	6.90473	0	Oxidoreductase, molybdopterin-binding subunit OS=Mycobacterium smegmatis (strain ATCC 700084 / mc(2)155) GN=MSMEG_0685 PE=4 SV=1	18	5	5	35.2	11.02	metabolic process		catalytic activity;nucleotide binding	Pf00941, Pf03450	4532674	MSMEI_0668	MSMEG_0685; MSMEI_0668	Purine metabolism; Microbial metabolism in diverse environments; Metabolic pathways
A0QQA6	100.9	93.9	85.1	93.3	8.48561	106.8	110.5	102.9	106.733	3.56069	0	Oxidoreductase OS=Mycobacterium smegmatis (strain ATCC 700084 / mc(2)155) GN=MSMEG_0686 PE=4 SV=1	10	2	2	18.4	7.04	metabolic process		catalytic activity;metal ion binding	Pf00111, Pf01799, Pf13085	4531551	MSMEI_0669	MSMEI_0669; MSMEG_0686	Purine metabolism; Microbial metabolism in diverse environments; Metabolic pathways
A0QQA8	126.3	133	120.3	126.533	5.02098	77.3	69.3	73.8	73.4667	5.45881	0	Aspartate aminotransferase OS=Mycobacterium smegmatis (strain ATCC 700084 / mc(2)155) GN=MSMEG_0688 PE=4 SV=1	20	9	9	47.2	39.4	metabolic process		catalytic activity	Pf00155, Pf00266, Pf01041, Pf01053, Pf01212, Pf04864	4534978		MSMEG_0688	Alanine, aspartate and glutamate metabolism; Biosynthesis of secondary metabolites; 2-Oxocarboxylic acid metabolism; Arginine biosynthesis; Biosynthesis of antibiotics; Valine, leucine and isoleucine biosynthesis; Biosynthesis of amino acids; Metabolic pathways
A0QQB0	95.7	97.7	100.8	98.0667	2.62036	103.6	99.2	102.9	101.9	2.32023	0	Iron-sulfur cluster-binding protein OS=Mycobacterium smegmatis (strain ATCC 700084 / mc(2)155) GN=MSMEG_0690 PE=4 SV=1	18	19	19	110.8	234.1		membrane		Pf00037, Pf02754, Pf03699, Pf12797, Pf12798, Pf12838, Pf13183, Pf13187, Pf13237	4536518	MSMEI_0673	MSMEI_0673; MSMEG_0690
A0QQB1	92.7	89.6	96.2	92.8333	3.55693	110.3	105.9	105.3	107.167	2.54751	0	Putative transcriptional regulatory protein OS=Mycobacterium smegmatis (strain ATCC 700084 / mc(2)155) GN=MSMEG_0691 PE=4 SV=1	24	18	17	87.1	64.26	metabolic process;regulation of biological process		DNA binding;protein binding	Pf00196, Pf08281, Pf13191	4532097	MSMEI_0674	MSMEG_0691; MSMEI_0674
A0QQB2	99.9	100.1	106.3	102.1	3.56384	95.7	98.3	99.5	97.8333	1.98553	0	Uncharacterized protein OS=Mycobacterium smegmatis (strain ATCC 700084 / mc(2)155) GN=MSMEG_0692 PE=4 SV=1	17	6	6	59.5	102.12					4533955	MSMEI_0675	MSMEI_0675; MSMEG_0692
A0QQB3	103.8	99.4	101.8	101.667	2.16691	93.4	120.2	81.4	98.3333	20.2016	0.058	Uncharacterized protein OS=Mycobacterium smegmatis (strain ATCC 700084 / mc(2)155) GN=MSMEG_0693 PE=4 SV=1	4	1	1	18.7	0					4533976		MSMEG_0693
A0QQB4	102.3	102	104.5	102.933	1.32614	97.2	93.9	100.1	97.0667	3.1959	0	Isoniazid inductible protein IniA OS=Mycobacterium smegmatis (strain ATCC 700084 / mc(2)155) GN=MSMEG_0695 PE=4 SV=1	28	15	15	65.9	77.16			catalytic activity	Pf00350	4536942		MSMEG_0695
A0QQB5	89.3	91.3	84.1	88.2333	4.21227	95.3	125.6	114.3	111.733	13.7042	0	Alanine-rich protein OS=Mycobacterium smegmatis (strain ATCC 700084 / mc(2)155) GN=MSMEG_0696 PE=4 SV=1	21	2	2	12.1	10.6		membrane		Pf12277	4535648	MSMEI_0679	MSMEI_0679; MSMEG_0696
A0QQB6	93	99.7	89.4	94.0333	5.55885	97.8	112.5	107.5	105.933	7.05555	0	Integral membrane protein OS=Mycobacterium smegmatis (strain ATCC 700084 / mc(2)155) GN=MSMEG_0697 PE=4 SV=1	13	2	2	14.3	7.1				Pf07332	4533514	MSMEI_0680	MSMEG_0697; MSMEI_0680
A0QQB7	109.4	108.6	97.5	105.167	6.32479	95.3	95.2	94	94.8333	0.762831	0	Isoniazid inductible protein IniC OS=Mycobacterium smegmatis (strain ATCC 700084 / mc(2)155) GN=MSMEG_0698 PE=4 SV=1	29	15	15	54	52.69		membrane	nucleotide binding	Pf00350, Pf01926, Pf05049	4532716	MSMEI_0681	MSMEG_0698; iniC
A0QQC1	117.7	113.7	110.1	113.833	3.33975	86.7	87.5	84.3	86.1667	1.93269	0	Monooxygenase OS=Mycobacterium smegmatis (strain ATCC 700084 / mc(2)155) GN=MSMEG_0702 PE=4 SV=1	45	9	9	33.4	140.79	metabolic process		catalytic activity	Pf00296	4535971	MSMEI_0685	MSMEI_0685; MSMEG_0702
A0QQC2	105.4	103.8	115.9	108.367	6.06545	94.9	90.9	89	91.6	3.28782	0	Uncharacterized protein OS=Mycobacterium smegmatis (strain ATCC 700084 / mc(2)155) GN=MSMEG_0703 PE=4 SV=1	57	10	10	22.4	103.57			metal ion binding	Pf11716	4531908	MSMEI_0686	MSMEI_0686; MSMEG_0703
A0QQC7	103.7	100.9	94	99.5333	5.01573	96.8	104.6	100	100.467	3.90267	0	Transcriptional regulator, LysR family protein OS=Mycobacterium smegmatis (strain ATCC 700084 / mc(2)155) GN=MSMEG_0708 PE=4 SV=1	20	7	7	34.2	17.64	metabolic process;regulation of biological process		DNA binding	Pf00126, Pf03466	4536462	MSMEI_0691	MSMEI_0691; MSMEG_0708
A0QQC8	102.5	103.1	99.4	101.667	1.95323	90.7	97.7	106.5	98.3	8.05399	0	Chaperone protein DnaK OS=Mycobacterium smegmatis (strain ATCC 700084 / mc(2)155) GN=dnaK PE=1 SV=1	70	43	43	66.6	1464.27	cell organization and biogenesis;metabolic process		nucleotide binding;protein binding	Pf00012, Pf06723	4532040	MSMEI_0692	dnaK	RNA degradation; Tuberculosis
A0QQC9	114.3	110.8	110.3	111.8	1.94942	87.9	89.6	87.2	88.2333	1.39883	0	Protein GrpE OS=Mycobacterium smegmatis (strain ATCC 700084 / mc(2)155) GN=grpE PE=3 SV=1	65	10	10	23	286.7	metabolic process;regulation of biological process	cytoplasm	enzyme regulator activity;nucleotide binding;protein binding	Pf01025	4535347	MSMEI_0693	grpE
A0QQD0	108.2	102.5	103	104.567	3.01862	92.8	95.9	97.6	95.4333	2.55025	0	Chaperone protein DnaJ OS=Mycobacterium smegmatis (strain ATCC 700084 / mc(2)155) GN=dnaJ PE=3 SV=1	22	10	10	41.1	86.54	metabolic process;response to stimulus	cytoplasm	metal ion binding;nucleotide binding;protein binding	Pf00226, Pf00684, Pf01556	4534931	MSMEI_0694	dnaJ; dnaJ1
A0QQD1	91.2	74.5	71.9	79.2	13.2239	123.2	124.2	115	120.8	4.17862	0	Transcriptional regulator, MerR family protein OS=Mycobacterium smegmatis (strain ATCC 700084 / mc(2)155) GN=MSMEG_0713 PE=4 SV=1	58	6	6	13.6	31.94	regulation of biological process		DNA binding	Pf00376, Pf13411, Pf13591	4535613	MSMEI_0695	hspR; MSMEG_0713
A0QQD2	105.1	102.6	102.9	103.533	1.31845	95.2	94.8	99.5	96.5	2.70027	0	Transcriptional regulator, TetR family protein OS=Mycobacterium smegmatis (strain ATCC 700084 / mc(2)155) GN=MSMEG_0712 PE=4 SV=1	23	5	5	22.2	16.15	metabolic process;regulation of biological process		DNA binding	Pf00440	4533055	MSMEI_0696	MSMEI_0696; MSMEG_0712
A0QQD7	112.4	113.5	106.7	110.867	3.29235	82.5	93.9	91	89.1333	6.64713	0	Aldose 1-epimerase subfamily protein OS=Mycobacterium smegmatis (strain ATCC 700084 / mc(2)155) GN=MSMEG_0717 PE=4 SV=1	4	1	1	31.8	22.49	metabolic process		catalytic activity	Pf01263	4531752	MSMEI_0701	MSMEG_0717; MSMEI_0701
A0QQD8	99.1	98.6	104.6	100.767	3.30383	100.7	99.6	97.4	99.2333	1.69326	0	Flavohemoprotein OS=Mycobacterium smegmatis (strain ATCC 700084 / mc(2)155) GN=MSMEG_0719 PE=3 SV=1	39	12	12	42.4	82.25	metabolic process;transport		catalytic activity;metal ion binding;transporter activity	Pf00042, Pf00175, Pf00970	4537164		MSMEG_0719
A0QQE2	91.3	96.3	96.9	94.8333	3.24214	106.6	106.8	102.1	105.167	2.52713	0	IS1137, transposase orfA OS=Mycobacterium smegmatis (strain ATCC 700084 / mc(2)155) GN=MSMEG_0724 PE=4 SV=1	39	4	4	12	18.59	metabolic process		catalytic activity;DNA binding	Pf01527	4533100; 4532519	MSMEI_2611; MSMEI_1680; MSMEI_0707	MSMEI_1680; MSMEI_0707; MSMEI_2611; MSMEG_0724; MSMEG_2676
A0QQE7	92.1	93.7	95.1	93.6333	1.60318	111.5	98.2	109.4	106.367	6.72209	0.006	Uncharacterized protein OS=Mycobacterium smegmatis (strain ATCC 700084 / mc(2)155) GN=MSMEG_0729 PE=4 SV=1	6	2	2	23.6	0		membrane		Pf11139	4531938		MSMEG_0729
A0QQE8	95.9	98.1	97.4	97.1333	1.15715	96.4	113.8	98.4	102.867	9.25587	0	Oleandomycin glycosyltransferase OS=Mycobacterium smegmatis (strain ATCC 700084 / mc(2)155) GN=MSMEG_0730 PE=4 SV=1	10	3	3	43.2	16.28	metabolic process		catalytic activity	Pf00201, Pf04101, Pf13528	4537056		MSMEG_0730
A0QQE9	84.5	89	89.5	87.6667	3.1412	110.5	110.6	115.9	112.333	2.75006	0.008	Uncharacterized protein OS=Mycobacterium smegmatis (strain ATCC 700084 / mc(2)155) GN=MSMEG_0731 PE=4 SV=1	3	1	1	22.9	0					4535960	MSMEI_0715	MSMEG_0731; MSMEI_0715
A0QQF0	104.9	104.6	103.5	104.333	0.706497	94.6	95.9	96.5	95.6667	1.01525	0	Chaperone protein ClpB OS=Mycobacterium smegmatis (strain ATCC 700084 / mc(2)155) GN=clpB PE=3 SV=1	56	49	46	92.8	732.74	metabolic process;response to stimulus	cytoplasm	catalytic activity;nucleotide binding	Pf00004, Pf02861, Pf07724, Pf07728, Pf10431, Pf13191, Pf13401	4531654	MSMEI_0716	MSMEG_0732; clpB
A0QQF4	96.4	99.6	91.2	95.7333	4.42844	102.7	102.4	107.6	104.233	2.8009	0	Uncharacterized protein OS=Mycobacterium smegmatis (strain ATCC 700084 / mc(2)155) GN=MSMEG_0736 PE=4 SV=1	34	10	10	31.2	110.67		membrane			4532545	MSMEI_0720	MSMEI_0720; MSMEG_0736
A0QQF5	127.9	120.1	91.9	113.3	16.7157	86.2	87.8	86.1	86.7	1.10028	0.016	Dehydrogenase OS=Mycobacterium smegmatis (strain ATCC 700084 / mc(2)155) GN=MSMEG_0737 PE=3 SV=1	2	1	1	27.3	6.87				Pf00106	4536474	MSMEI_0721	MSMEG_0737; MSMEI_0721
A0QQF6	92.4	90.5	93.7	92.2	1.7455	110.7	103.8	109	107.833	3.33376	0	Uncharacterized protein OS=Mycobacterium smegmatis (strain ATCC 700084 / mc(2)155) GN=MSMEG_0738 PE=4 SV=1	9	3	3	31.2	14.86					4530915	MSMEI_0722	MSMEG_0738; MSMEI_0722
A0QQF7	92.9	90.9	96.3	93.3667	2.92404	109	118.8	92	106.6	12.7207	0	Spou rRNA methylase family protein OS=Mycobacterium smegmatis (strain ATCC 700084 / mc(2)155) GN=MSMEG_0739 PE=4 SV=1	10	2	2	23.5	2.39	metabolic process		catalytic activity;RNA binding	Pf00588	4535229	MSMEI_0723	MSMEG_0739; MSMEI_0723
A0QQF8	100.2	101.2	99.3	100.233	0.948226	99	98.6	101.7	99.7667	1.69016	0	Glycosyl hydrolase family protein 76 OS=Mycobacterium smegmatis (strain ATCC 700084 / mc(2)155) GN=MSMEG_0740 PE=4 SV=1	22	8	8	43.4	78.43			catalytic activity	Pf03663	4537225	MSMEI_0724	MSMEG_0740; MSMEI_0724
A0QQF9	98.8	99.5	99	99.1	0.36383	98.4	102	102.2	100.867	2.12016	0	Uncharacterized protein OS=Mycobacterium smegmatis (strain ATCC 700084 / mc(2)155) GN=MSMEG_0741 PE=4 SV=1	62	14	14	32.4	173.85	metabolic process		catalytic activity	Pf00296	4534809	MSMEI_0725	MSMEI_0725; MSMEG_0741
A0QQG0	92.6	86.8	89.6	89.6667	3.23484	105.9	107.4	117.7	110.333	5.82204	0.009	Probable transcriptional regulatory protein OS=Mycobacterium smegmatis (strain ATCC 700084 / mc(2)155) GN=MSMEG_0742 PE=4 SV=1	4	1	1	33.5	3.47	metabolic process;regulation of biological process		DNA binding	Pf00126, Pf03466	4531212	MSMEI_0726	MSMEG_0742; MSMEI_0726
A0QQG1	102.3	102.3	95.8	100.133	3.74778	96.3	102	101.3	99.8667	3.11274	0	Xanthine dehydrogenase OS=Mycobacterium smegmatis (strain ATCC 700084 / mc(2)155) GN=MSMEG_0743 PE=1 SV=1	29	8	8	40.5	52.06				Pf02625, Pf13478	4536612		MSMEG_0743
A0QQG4	81.4	84.3	96.4	87.3667	9.10684	99.8	125.9	112.2	112.633	11.5911	0	Carbon-monoxide dehydrogenase, large subunit OS=Mycobacterium smegmatis (strain ATCC 700084 / mc(2)155) GN=MSMEG_0746 PE=4 SV=1	8	5	5	85.8	6.39	metabolic process		catalytic activity;metal ion binding	Pf01315, Pf02738	4532076	MSMEI_0730	MSMEG_0746; MSMEI_0730	Microbial metabolism in diverse environments; Methane metabolism; Carbon metabolism; Nitrotoluene degradation
A0QQG5	72.8	84.7	87.2	81.5667	9.43323	101.8	150.3	103.2	118.433	23.3095	0	Carbon monoxide dehydrogenase F protein OS=Mycobacterium smegmatis (strain ATCC 700084 / mc(2)155) GN=MSMEG_0747 PE=4 SV=1	7	1	1	25.3	3.93				Pf02625, Pf13478	4533227		MSMEG_0747
A0QQG7	86.7	86.2	98.2	90.3667	7.51214	94.1	121.9	113	109.667	12.9452	0	Carbon monoxide dehydrogenase subunit G (CoxG) family protein OS=Mycobacterium smegmatis (strain ATCC 700084 / mc(2)155) GN=MSMEG_0749 PE=4 SV=1	14	4	3	24.4	25.59		membrane		Pf06240, Pf10604	4536737	MSMEI_0733	MSMEI_0733; MSMEG_0749
A0QQG9	112.1	106.3	113.1	110.5	3.32264	100.1	82.9	85.6	89.5333	10.3314	0	Membrane protein OS=Mycobacterium smegmatis (strain ATCC 700084 / mc(2)155) GN=MSMEG_0750 PE=4 SV=1	20	4	4	26.1	32.42		membrane		Pf08566, Pf09335	4531545	MSMEI_0735	MSMEI_0735; MSMEG_0750
A0QQH0	100.8	102.7	99.9	101.133	1.41343	101.8	92.3	102.3	98.8	5.70315	0	Fructose-bisphosphate aldolase, class II OS=Mycobacterium smegmatis (strain ATCC 700084 / mc(2)155) GN=fbaA PE=3 SV=1	18	6	6	36.6	31.03	metabolic process		catalytic activity;metal ion binding	Pf01116	4530899	MSMEI_0736	fbaA; fba	Biosynthesis of secondary metabolites; Glycolysis / Gluconeogenesis; Microbial metabolism in diverse environments; Metabolic pathways; Methane metabolism; Fructose and mannose metabolism; Biosynthesis of amino acids; Biosynthesis of antibiotics; Carbon metabolism; Pentose phosphate pathway
A0QQH1	100.6	102.2	99.4	100.733	1.39453	101.1	98.3	98.3	99.2333	1.62907	0	Uncharacterized protein OS=Mycobacterium smegmatis (strain ATCC 700084 / mc(2)155) GN=MSMEG_0753 PE=4 SV=1	44	8	8	29	50.48		membrane			4530994	MSMEI_0737	MSMEG_0753; MSMEI_0737
A0QQH2	102.7	100	100	100.9	1.54494	94.3	97.7	105.2	99.0667	5.62958	0	Uncharacterized protein OS=Mycobacterium smegmatis (strain ATCC 700084 / mc(2)155) GN=MSMEG_0754 PE=4 SV=1	22	2	2	14.4	36.91				Pf11349	4537654		MSMEG_0754
A0QQH5	117.7	113.5	104	111.733	6.28173	89.7	93.4	81.8	88.3	6.7105	0.005	Putative zinc metalloprotease Rip2 OS=Mycobacterium smegmatis (strain ATCC 700084 / mc(2)155) GN=rip2 PE=3 SV=1	3	1	1	28.4	18.65	metabolic process	membrane	catalytic activity;metal ion binding	Pf02163	4534222	MSMEI_0741	MSMEG_0756; MSMEI_0741
A0QQH6	102.6	100.1	100.9	101.2	1.26158	96	102.7	97.6	98.7667	3.54274	0	Uncharacterized protein OS=Mycobacterium smegmatis (strain ATCC 700084 / mc(2)155) GN=MSMEG_0758 PE=4 SV=1	51	7	7	19.3	71.44					4533869		MSMEG_0758
A0QQH7	103.3	102.8	103.1	103.067	0.244173	98.7	94.5	97.5	96.9	2.23254	0	Adenylosuccinate synthetase OS=Mycobacterium smegmatis (strain ATCC 700084 / mc(2)155) GN=purA PE=1 SV=1	25	12	12	46.3	109.07	metabolic process	cytoplasm	catalytic activity;metal ion binding;nucleotide binding	Pf00709	4532353	MSMEI_0743	purA	Purine metabolism; Alanine, aspartate and glutamate metabolism; Metabolic pathways
A0QQH8	103.9	102.9	103.8	103.533	0.531961	95.3	96.9	97.2	96.4667	1.05885	0	Thioesterase family protein OS=Mycobacterium smegmatis (strain ATCC 700084 / mc(2)155) GN=MSMEG_0760 PE=4 SV=1	37	6	6	23.3	66.19				Pf03061	4531921	MSMEI_0744	MSMEI_0744; MSMEG_0760
A0QQI0	111.2	107.8	107.9	108.967	1.77556	89.4	92.5	91.3	91.0667	1.71645	0	Cytochrome P450 FAS1 OS=Mycobacterium smegmatis (strain ATCC 700084 / mc(2)155) GN=MSMEG_0762 PE=3 SV=1	24	8	8	44.3	52.59	metabolic process		catalytic activity;metal ion binding	Pf00067	4536512	MSMEI_0746	MSMEG_0762; MSMEI_0746
A0QQI1	103.6	100.3	103.7	102.533	1.88697	100.4	98.8	93.2	97.4667	3.87892	0	Antibiotic transporter OS=Mycobacterium smegmatis (strain ATCC 700084 / mc(2)155) GN=MSMEG_0763 PE=4 SV=1	16	8	8	68	68.66		membrane		Pf03176	4531362		MSMEG_0763
A0QQI2	94	93.5	91.5	93	1.42245	105.3	110	105.7	107	2.43529	0	Na+/H+ antiporter OS=Mycobacterium smegmatis (strain ATCC 700084 / mc(2)155) GN=MSMEG_0764 PE=4 SV=1	10	4	4	55.2	20.58	transport	membrane	transporter activity	Pf00999	4531273	MSMEI_0748	MSMEI_0748; MSMEG_0764
A0QQI3	105.6	106.7	112.7	108.333	3.52747	90.9	93	91	91.6333	1.29279	0	Zinc finger, UBP-type OS=Mycobacterium smegmatis (strain ATCC 700084 / mc(2)155) GN=MSMEG_0765 PE=4 SV=1	26	3	3	11.5	7.75			metal ion binding	Pf02148	4533631	MSMEI_0749	MSMEG_0765; MSMEI_0749
A0QQI4	111.1	107.8	112.1	110.333	2.03944	90.1	90.8	88.1	89.6667	1.56267	0	Formate-dependent phosphoribosylglycinamide formyltransferase OS=Mycobacterium smegmatis (strain ATCC 700084 / mc(2)155) GN=purT PE=3 SV=1	38	11	11	49	102.47	metabolic process		catalytic activity;metal ion binding;nucleotide binding	Pf02222, Pf04321, Pf07478, Pf13535, Pf13549, Pf15632	4532947		purT	Purine metabolism; Biosynthesis of secondary metabolites; One carbon pool by folate; Biosynthesis of antibiotics; Metabolic pathways
A0QQI5	107.8	102.7	109.2	106.567	3.21021	91.5	91.9	96.8	93.4	3.15982	0	Uncharacterized protein OS=Mycobacterium smegmatis (strain ATCC 700084 / mc(2)155) GN=MSMEG_0767 PE=4 SV=1	27	5	5	17.6	16.88		membrane		Pf12870, Pf14534	4535457	MSMEI_0751	MSMEG_0767; MSMEI_0751
A0QQI6	111.9	112.4	112	112.1	0.236017	89.7	88.2	85.9	87.9333	2.17663	0	Uncharacterized protein OS=Mycobacterium smegmatis (strain ATCC 700084 / mc(2)155) GN=MSMEG_0768 PE=4 SV=1	31	4	4	14.8	25.63				Pf00581	4532022	MSMEI_0752	MSMEI_0752; MSMEG_0768
A0QQI7	105.2	102.3	106.3	104.6	1.97552	96.2	95.7	94.2	95.3667	1.0914	0	O-succinylhomoserine sulfhydrylase OS=Mycobacterium smegmatis (strain ATCC 700084 / mc(2)155) GN=metZ PE=3 SV=1	34	12	12	43.2	145.95	metabolic process		catalytic activity	Pf00155, Pf01053, Pf01212	4536647	MSMEI_0753	metZ	Sulfur metabolism; Cysteine and methionine metabolism; Metabolic pathways
A0QQI8	116.8	105.3	78	100.033	19.9223	113.5	101.9	84.6	100	14.5434	0.001	Uncharacterized protein OS=Mycobacterium smegmatis (strain ATCC 700084 / mc(2)155) GN=MSMEG_0770 PE=4 SV=1	20	1	1	15.6	4.36					4535817	MSMEI_0754	MSMEI_0754; MSMEG_0770
A0QQI9	92.4	89.8	93.2	91.8	1.93643	109	112.1	103.5	108.2	4.02538	0	Putative oxidoreductase YqjQ OS=Mycobacterium smegmatis (strain ATCC 700084 / mc(2)155) GN=MSMEG_0771 PE=3 SV=1	21	5	5	30.4	37.58	metabolic process		catalytic activity	Pf00106, Pf01370, Pf08659, Pf13460, Pf13561	4536755	MSMEI_0755	MSMEG_0771; MSMEI_0755
A0QQJ3	106.4	103.2	110.8	106.8	3.57281	92.8	93.8	93	93.2	0.567758	0	Metallo-beta-lactamase superfamily protein OS=Mycobacterium smegmatis (strain ATCC 700084 / mc(2)155) GN=MSMEG_0775 PE=4 SV=1	22	4	4	26.6	54.78				Pf00753, Pf12706	4534129	MSMEI_0760	MSMEI_0760; MSMEG_0775
A0QQJ4	117.5	113.2	116.3	115.667	1.91832	85.7	83.9	83.5	84.3667	1.38905	0	F420-dependent glucose-6-phosphate dehydrogenase OS=Mycobacterium smegmatis (strain ATCC 700084 / mc(2)155) GN=fgd PE=1 SV=2	58	18	18	37.2	388.54	metabolic process		catalytic activity;protein binding	Pf00296	4534037	MSMEI_0761	fgd1; MSMEG_0777
A0QQJ6	86.2	81.2	83.8	83.7333	2.98646	114	118.7	116.2	116.3	2.02201	0	Short-chain dehydrogenase/reductase SDR OS=Mycobacterium smegmatis (strain ATCC 700084 / mc(2)155) GN=MSMEG_0779 PE=1 SV=1	24	7	7	26.1	25.38	metabolic process		catalytic activity;metal ion binding	Pf00106, Pf01073, Pf08659, Pf13561	4534081		MSMEG_0779	Biotin metabolism; Fatty acid biosynthesis; Fatty acid metabolism; Biosynthesis of unsaturated fatty acids; Metabolic pathways
A0QQJ7	57.7	51	46.3	51.6667	11.0887	153.7	141.3	150.1	148.367	4.29957	0.013	Phosphotransferase enzyme family protein OS=Mycobacterium smegmatis (strain ATCC 700084 / mc(2)155) GN=MSMEG_0780 PE=4 SV=1	2	1	1	40	2.63			catalytic activity	Pf01636	4532870		MSMEG_0780
A0QQJ8	64.9	60.3	59.1	61.4333	4.9836	137.6	138.5	139.6	138.567	0.722876	0	Amino acid permease OS=Mycobacterium smegmatis (strain ATCC 700084 / mc(2)155) GN=MSMEG_0781 PE=4 SV=1	3	2	2	55.5	6.19	transport	membrane	transporter activity	Pf00324, Pf13520	4534735	MSMEI_0765	MSMEG_0781; MSMEI_0765
A0QQJ9	104.8	100.8	105.4	103.667	2.41222	95.7	98.5	94.9	96.3667	1.9616	0	Aminotransferase class-III OS=Mycobacterium smegmatis (strain ATCC 700084 / mc(2)155) GN=MSMEG_0782 PE=3 SV=1	16	6	6	47.2	45.81	metabolic process		catalytic activity	Pf00155, Pf00202	4535062	MSMEI_0766	MSMEI_0766; MSMEG_0782
A0QQK0	98.4	97.6	100	98.6667	1.23853	101.8	103.9	98.2	101.3	2.84571	0	Phosphate acetyltransferase OS=Mycobacterium smegmatis (strain ATCC 700084 / mc(2)155) GN=pta PE=3 SV=1	22	12	12	73.3	101.96	metabolic process	cytoplasm	catalytic activity	Pf01515, Pf07085, Pf13500	4533640	MSMEI_0767	pta	Pyruvate metabolism; Propanoate metabolism; Microbial metabolism in diverse environments; Metabolic pathways; Methane metabolism; Carbon metabolism; Taurine and hypotaurine metabolism
A0QQK1	100.1	101.2	104.1	101.8	2.02986	101.7	95.2	97.8	98.2333	3.33043	0	Acetate kinase OS=Mycobacterium smegmatis (strain ATCC 700084 / mc(2)155) GN=ackA PE=1 SV=1	23	7	7	40.1	49.77	metabolic process	cytoplasm	catalytic activity;metal ion binding;nucleotide binding	Pf00871	4531693	MSMEI_0768	ackA	Pyruvate metabolism; Propanoate metabolism; Microbial metabolism in diverse environments; Metabolic pathways; Methane metabolism; Carbon metabolism; Taurine and hypotaurine metabolism
A0QQK3	100.6	101.1	102.7	101.467	1.08111	100.5	100.5	94.5	98.5	3.51685	0	Serine/threonine-protein kinase PknG OS=Mycobacterium smegmatis (strain ATCC 700084 / mc(2)155) GN=pknG PE=1 SV=1	21	12	12	82.6	76.18	metabolic process		catalytic activity;nucleotide binding;protein binding	Pf00069, Pf07714, Pf14803	4537074	MSMEI_0770	MSMEG_0786; pknG	Tuberculosis
A0QQK4	102.1	102.8	101.4	102.1	0.685602	99.6	96.8	97.2	97.8667	1.54739	0	Bacterial extracellular solute-binding protein, family protein 3 OS=Mycobacterium smegmatis (strain ATCC 700084 / mc(2)155) GN=MSMEG_0787 PE=4 SV=1	16	5	5	35	18.02				Pf00497	4535108	MSMEI_0771	glnH; MSMEG_0787
A0QQK5	97	102.1	107.2	102.1	4.9951	96	101.7	95.9	97.8667	3.39251	0	Putative conserved membrane protein OS=Mycobacterium smegmatis (strain ATCC 700084 / mc(2)155) GN=MSMEG_0788 PE=4 SV=1	15	6	6	47.1	22.28		membrane			4534309		MSMEG_0788
A0QQK6	100.5	90.7	98.2	96.4667	5.31248	93.6	109.7	107.3	103.533	8.38939	0	Hydrolase, NUDIX family protein OS=Mycobacterium smegmatis (strain ATCC 700084 / mc(2)155) GN=MSMEG_0790 PE=3 SV=1	33	4	4	17.2	18.08			catalytic activity	Pf00293	4532029		MSMEG_0790
A0QQK7	103.5	104.8	108.4	105.567	2.40452	93.8	90.6	98.9	94.4333	4.43285	0	Thiamine-phosphate synthase OS=Mycobacterium smegmatis (strain ATCC 700084 / mc(2)155) GN=thiE PE=3 SV=1	60	10	10	23.9	76.15	metabolic process		catalytic activity;metal ion binding	Pf02581	4533425		thiE	Thiamine metabolism; Metabolic pathways
A0QQK8	110.2	113.7	111.9	111.933	1.56364	88.1	89.6	86.5	88.0667	1.76034	0	Glycine oxidase ThiO OS=Mycobacterium smegmatis (strain ATCC 700084 / mc(2)155) GN=thiO PE=4 SV=1	44	11	11	35.8	155.77	metabolic process		catalytic activity;nucleotide binding	Pf01266	4530829		thiO	Thiamine metabolism; Metabolic pathways
A0QQK9	94.3	115.6	93.2	101.033	12.4979	98.1	98	100.9	99	1.66284	0	Thiamine biosynthesis protein ThiS OS=Mycobacterium smegmatis (strain ATCC 700084 / mc(2)155) GN=thiS PE=4 SV=1	33	2	2	7.2	30.88				Pf02597	4532434	MSMEI_0776	thiS	Sulfur relay system
A0QQL0	110.5	116.7	114.6	113.933	2.76768	86.6	85.8	85.8	86.0667	0.536654	0	Thiazole synthase OS=Mycobacterium smegmatis (strain ATCC 700084 / mc(2)155) GN=thiG PE=1 SV=1	48	9	9	25.6	132.14	metabolic process	cytoplasm	catalytic activity	Pf00977, Pf05690	4532639	MSMEI_0777	thiG	Thiamine metabolism; Metabolic pathways
A0QQL1	109.8	108.2	110.7	109.567	1.15567	87.5	93	90.8	90.4333	3.06112	0	Uncharacterized protein OS=Mycobacterium smegmatis (strain ATCC 700084 / mc(2)155) GN=MSMEG_0794 PE=4 SV=1	20	5	5	26	29.02				Pf13472	4531490		MSMEG_0794
A0QQL2	108.2	102.1	104.5	104.933	2.92853	91.8	98.7	94.7	95.0667	3.64437	0	ABC transporter ATP-binding protein OS=Mycobacterium smegmatis (strain ATCC 700084 / mc(2)155) GN=MSMEG_0795 PE=4 SV=1	39	9	9	32.3	24.41			catalytic activity;nucleotide binding	Pf00005, Pf13304, Pf13476	4533719	MSMEI_0779	MSMEI_0779; MSMEG_0795
A0QQL3	114.4	100	88.1	100.833	13.0609	88.8	107.7	100.9	99.1333	9.65674	0.03	ABC transporter integral membrane subunit OS=Mycobacterium smegmatis (strain ATCC 700084 / mc(2)155) GN=MSMEG_0796 PE=4 SV=1	4	1	1	26.3	0	transport	membrane		Pf12730	4531356	MSMEI_0780	MSMEI_0780; MSMEG_0796
A0QQL4	104.7	98.4	105.5	102.867	3.7805	92.6	99.8	99	97.1333	4.06277	0	Uncharacterized protein OS=Mycobacterium smegmatis (strain ATCC 700084 / mc(2)155) GN=MSMEG_0798 PE=4 SV=1	6	1	1	23.7	3.18					4534273		MSMEG_0798
A0QQM2	96.7	98	109.5	101.4	6.94759	101.2	99.4	95.2	98.6	3.12268	0	Hydrolase OS=Mycobacterium smegmatis (strain ATCC 700084 / mc(2)155) GN=MSMEG_0806 PE=4 SV=1	20	9	9	52.9	78.39			catalytic activity	Pf02225, Pf04389	4535044		MSMEG_0806
A0QQM4	90.6	115.7	89.7	98.6667	14.9576	84.7	111.6	107.8	101.367	14.362	0.006	Possible chalcone synthase Pks10 OS=Mycobacterium smegmatis (strain ATCC 700084 / mc(2)155) GN=MSMEG_0808 PE=4 SV=1	6	2	2	38.1	1.75	metabolic process	membrane	catalytic activity	Pf00108, Pf00195, Pf02797, Pf08392, Pf08541, Pf14592	4536038	MSMEI_0789	MSMEG_0808; pks10
A0QQM5	158	167.5	101.4	142.3	25.1142	58.6	61.8	52.7	57.7	8.00048	0.009	Isoprenylcysteine carboxyl methyltransferase OS=Mycobacterium smegmatis (strain ATCC 700084 / mc(2)155) GN=MSMEG_0809 PE=4 SV=1	10	2	2	18.1	1.73	metabolic process		catalytic activity	Pf04140	4531405	MSMEI_0790	MSMEI_0790; MSMEG_0809
A0QQM7	88	81.6	92.8	87.4667	6.42418	115.9	113.5	108.3	112.567	3.4513	0	Putative pyrimidine permease RutG OS=Mycobacterium smegmatis (strain ATCC 700084 / mc(2)155) GN=MSMEG_0810 PE=4 SV=1	10	4	4	44	23.57	transport	membrane	transporter activity	Pf00860	4537527	MSMEI_0792	MSMEG_0810; MSMEI_0792
A0QQN0	92.1	86.6	82.3	87	5.64624	101.8	116.5	120.6	112.967	8.75082	0.033	Transcriptional regulator, TetR family protein OS=Mycobacterium smegmatis (strain ATCC 700084 / mc(2)155) GN=MSMEG_0815 PE=4 SV=1	3	1	1	53.5	0	metabolic process;regulation of biological process		DNA binding	Pf00440, Pf12844	4535732		MSMEG_0815
A0QQN1	92.6	95.9	87.3	91.9333	4.71927	125.5	111.4	87.2	108.033	17.9303	0.048	Membrane protein OS=Mycobacterium smegmatis (strain ATCC 700084 / mc(2)155) GN=MSMEG_0814 PE=4 SV=1	7	1	1	9.5	0					4534670		MSMEG_0814
A0QQN5	113.3	116.9	112.3	114.167	2.11915	84.1	89.3	84	85.8	3.53322	0	N-carbamoyl-L-amino acid amidohydrolase OS=Mycobacterium smegmatis (strain ATCC 700084 / mc(2)155) GN=MSMEG_0819 PE=4 SV=1	30	10	10	45.1	43.3	metabolic process		catalytic activity	Pf01546	4536150	MSMEI_0800	MSMEI_0800; MSMEG_0819	Pyrimidine metabolism; Metabolic pathways
A0QQN6				#DIV/0!	#DIV/0!				#DIV/0!	#DIV/0!	0.029	Glutamyl-tRNA(Gln) amidotransferase subunit A OS=Mycobacterium smegmatis (strain ATCC 700084 / mc(2)155) GN=MSMEG_0821 PE=4 SV=1	2	1	1	51	0			catalytic activity	Pf01425	4533044		MSMEG_0821	Aminoacyl-tRNA biosynthesis; Metabolic pathways
A0QQN9	66.8	76.4	90.7	77.9667	15.4255	141.2	116.8	108	122	14.0984	0.011	Uncharacterized protein OS=Mycobacterium smegmatis (strain ATCC 700084 / mc(2)155) GN=MSMEG_0823 PE=4 SV=1	5	1	1	19.5	1.68		membrane		Pf13845	4531197	MSMEI_0804	MSMEG_0823; MSMEI_0804
A0QQP0	98.4	94.2	95.6	96.0667	2.2261	102.7	105.3	103.8	103.933	1.25573	0	Uncharacterized protein OS=Mycobacterium smegmatis (strain ATCC 700084 / mc(2)155) GN=MSMEG_0824 PE=4 SV=1	32	6	6	22.5	53.11			catalytic activity	Pf01738, Pf12695, Pf12697	4533950	MSMEI_0805	MSMEI_0805; MSMEG_0824
A0QQP1	104.4	103.2	100.9	102.833	1.72957	102	96.8	92.7	97.1667	4.79674	0	Phosphomethylpyrimidine kinase OS=Mycobacterium smegmatis (strain ATCC 700084 / mc(2)155) GN=thiD PE=4 SV=1	33	6	6	28.7	84.09	metabolic process		catalytic activity;nucleotide binding	Pf08543	4530828	MSMEI_0806	thiD	Thiamine metabolism; Metabolic pathways
A0QQP2	63.5	70.8	65	66.4333	5.80326	140	131.3	129.3	133.533	4.26027	0	Phosphomethylpyrimidine synthase OS=Mycobacterium smegmatis (strain ATCC 700084 / mc(2)155) GN=thiC PE=3 SV=1	34	15	15	57.5	103.59	metabolic process		catalytic activity;metal ion binding	Pf01964, Pf13667	4536005		thiC	Thiamine metabolism; Metabolic pathways
A0QQP5	97.6	98.9	97.4	97.9667	0.831357	106.3	98.7	101.2	102.067	3.79498	0	Exodeoxyribonuclease III OS=Mycobacterium smegmatis (strain ATCC 700084 / mc(2)155) GN=xth PE=4 SV=1	15	4	4	29.1	30.17	metabolic process;response to stimulus		catalytic activity	Pf03372, Pf14529	4536714	MSMEI_0810	xth; xthA	Base excision repair
A0QQP7	103.2	107.3	106.9	105.8	2.13661	92.5	95.1	95.1	94.2333	1.59297	0	Acetyltransferase, gnat family protein OS=Mycobacterium smegmatis (strain ATCC 700084 / mc(2)155) GN=MSMEG_0830 PE=4 SV=1	17	4	4	32.9	24.42			catalytic activity		4535768	MSMEI_0812	MSMEG_0830; MSMEI_0812
A0QQP8	112.5	117	106.4	111.967	4.75149	89.3	89.8	85.1	88.0667	2.93112	0	Peptide deformylase OS=Mycobacterium smegmatis (strain ATCC 700084 / mc(2)155) GN=def PE=3 SV=1	19	2	2	21.2	15.47	metabolic process		catalytic activity;metal ion binding	Pf01327	4534679	MSMEI_0813	def
A0QQP9	94.8	98.8	95	96.2	2.34292	108.5	96.6	106.4	103.833	6.11715	0	Uncharacterized protein OS=Mycobacterium smegmatis (strain ATCC 700084 / mc(2)155) GN=MSMEG_0833 PE=4 SV=1	47	5	5	11.9	21.83				Pf11662	4531106	MSMEI_0814	MSMEI_0814; MSMEG_0833
A0QQQ0	110.7	114.6	111.5	112.267	1.83486	86.4	91.1	85.7	87.7333	3.34713	0	Tuberculin related peptide OS=Mycobacterium smegmatis (strain ATCC 700084 / mc(2)155) GN=MSMEG_0834 PE=4 SV=1	32	4	4	16.8	50.39					4533581	MSMEI_0815	MSMEG_0834; MSMEI_0815
A0QQQ1	91.9	92.2	97.2	93.7667	3.17505	105.6	105.9	107.2	106.233	0.800587	0	Superoxide dismutase [Cu-Zn] OS=Mycobacterium smegmatis (strain ATCC 700084 / mc(2)155) GN=sodC PE=3 SV=1	37	6	6	23.2	567.75	metabolic process;response to stimulus		antioxidant activity;catalytic activity;metal ion binding	Pf00080	4531002	MSMEI_0816	sodC
A0QQQ2	102	97.5	101.3	100.267	2.41499	106	99	94.3	99.7667	5.90133	0	Putative glutamate--cysteine ligase 2-1 OS=Mycobacterium smegmatis (strain ATCC 700084 / mc(2)155) GN=MSMEG_0836 PE=3 SV=1	18	6	6	41.9	30.81	metabolic process		catalytic activity;nucleotide binding	Pf04107	4536446	MSMEI_0817	MSMEI_0817; MSMEG_0836
A0QQQ4	91	96.7	93.6	93.7667	3.04336	105.3	105.9	107.5	106.233	1.07052	0	AsnC-family protein transcriptional regulator OS=Mycobacterium smegmatis (strain ATCC 700084 / mc(2)155) GN=MSMEG_0838 PE=4 SV=1	10	3	3	38.4	7.47	metabolic process;regulation of biological process		DNA binding	Pf01037, Pf13404, Pf13412	4534878	MSMEI_0819	MSMEI_0819; MSMEG_0838
A0QQQ5	99.9	96	105.9	100.6	4.95724	94.3	105.9	98	99.4	5.96114	0	ATP-dependent protease La (LON) domain subfamily protein OS=Mycobacterium smegmatis (strain ATCC 700084 / mc(2)155) GN=MSMEG_0839 PE=4 SV=1	10	2	2	22.5	15.26	metabolic process		catalytic activity;nucleotide binding	Pf02190	4534551	MSMEI_0820	MSMEI_0820; MSMEG_0839
A0QQQ6	80.5	75.8	79.1	78.4667	3.07539	126.6	117.8	120.2	121.533	3.743	0	Uncharacterized protein OS=Mycobacterium smegmatis (strain ATCC 700084 / mc(2)155) GN=MSMEG_0840 PE=4 SV=1	23	5	5	23.7	18.01		membrane			4531445		MSMEG_0840
A0QQQ7				#DIV/0!	#DIV/0!				#DIV/0!	#DIV/0!	0.016	Uncharacterized protein OS=Mycobacterium smegmatis (strain ATCC 700084 / mc(2)155) GN=MSMEG_0842 PE=4 SV=1	10	1	1	9.9	1.66				Pf03084	4536233		MSMEG_0842
A0QQQ8	102.8	101.4	108.6	104.267	3.66129	97.9	98.8	90.5	95.7333	4.75747	0	Multisubunit Na+/H+ antiporter, G subunit OS=Mycobacterium smegmatis (strain ATCC 700084 / mc(2)155) GN=MSMEG_0843 PE=4 SV=1	21	3	3	12.6	12.99	transport		transporter activity	Pf03334	4532371	MSMEI_0823	MSMEG_0843; MSMEI_0823
A0QQR0	98.3	98.4	98.6	98.4333	0.155184	91.8	90.4	122.6	101.6	17.9134	0.001	Multisubunit Na+/H+ antiporter OS=Mycobacterium smegmatis (strain ATCC 700084 / mc(2)155) GN=MSMEG_0845 PE=4 SV=1	9	2	2	19.9	9.4	transport	membrane	transporter activity	Pf01899	4534442	MSMEI_0825	MSMEI_0825; MSMEG_0845
A0QQR1	103.1	106.9	98.7	102.9	3.988	96.3	97.7	97.4	97.1333	0.758866	0.02	NADH-ubiquinone oxidoreductase/multisubunit na+/h+ antiporter, d subunit OS=Mycobacterium smegmatis (strain ATCC 700084 / mc(2)155) GN=MSMEG_0846 PE=4 SV=1	2	1	1	55.3	10.9	metabolic process	membrane	catalytic activity	Pf00361, Pf14668	4532738		MSMEG_0846
A0QQR2	101.3	91.5	104.4	99.0667	6.79719	103.3	97.8	101.6	100.9	2.79091	0	NADH-ubiquinone/plastoquinone oxidoreductase chain 4l family protein OS=Mycobacterium smegmatis (strain ATCC 700084 / mc(2)155) GN=MSMEG_0847 PE=4 SV=1	33	3	3	16.5	16.14	metabolic process		catalytic activity	Pf00420	4531914	MSMEI_0827	MSMEG_0847; MSMEI_0827
A0QQR3	100.8	105.8	105.4	104	2.67162	96.9	97.2	93.9	96	1.90086	0	NADH ubiquinone oxidoreductase subunit 5 OS=Mycobacterium smegmatis (strain ATCC 700084 / mc(2)155) GN=MSMEG_0848 PE=4 SV=1	3	3	3	104.6	16.82		membrane		Pf00361, Pf00662, Pf04039, Pf13244	4536387		MSMEG_0848
A0QQR5	107.6	81.4	87.2	92.0667	14.9471	120.7	102.1	100.9	107.9	10.2886	0.023	Uncharacterized protein OS=Mycobacterium smegmatis (strain ATCC 700084 / mc(2)155) GN=MSMEG_0850 PE=4 SV=1	4	1	1	31.1	3.95					4531668	MSMEI_0830	MSMEG_0850; MSMEI_0830
A0QQR7	102.3	96.7	104.9	101.3	4.13669	82.3	113.9	100	98.7333	16.0412	0	CBS domain protein OS=Mycobacterium smegmatis (strain ATCC 700084 / mc(2)155) GN=MSMEG_0852 PE=4 SV=1	26	3	3	16.1	20.29				Pf00571	4532060		MSMEG_0852
A0QQS0	97.4	93.1	92	94.1667	3.03043	106	112.4	99	105.8	6.33482	0.004	DNA-binding response regulator, LuxR family protein OS=Mycobacterium smegmatis (strain ATCC 700084 / mc(2)155) GN=MSMEG_0856 PE=4 SV=1	5	1	1	23.7	10.95	metabolic process;regulation of biological process;response to stimulus		DNA binding	Pf00072, Pf00196, Pf08281	4537285	MSMEI_0835	MSMEI_0835; MSMEG_0856
A0QQS2	107	108.1	108.4	107.833	0.683566	87.6	95.1	93.8	92.1667	4.34854	0.012	Uncharacterized protein OS=Mycobacterium smegmatis (strain ATCC 700084 / mc(2)155) GN=MSMEG_0857 PE=4 SV=1	10	1	1	11.6	2.63					4531822		MSMEG_0857
A0QQS3	115.8	117.7	112.7	115.4	2.18708	86	83.9	84	84.6333	1.39971	0	Transcriptional regulator, TetR family protein OS=Mycobacterium smegmatis (strain ATCC 700084 / mc(2)155) GN=MSMEG_0859 PE=4 SV=1	46	12	12	37	118.27	metabolic process;regulation of biological process;response to stimulus		DNA binding	Pf08327, Pf10604	4531371	MSMEI_0838	MSMEG_0859; MSMEI_0838
A0QQS4	99.3	95.4	100.3	98.3333	2.63296	104.4	101.2	99.4	101.667	2.49094	0	Cell division control protein Cdc48 OS=Mycobacterium smegmatis (strain ATCC 700084 / mc(2)155) GN=MSMEG_0858 PE=1 SV=1	51	29	28	78.1	176.15	cell division		catalytic activity;nucleotide binding;RNA binding	Pf00004, Pf00910, Pf02359, Pf07724, Pf07728, Pf13191, Pf13401	4534483	MSMEI_0839	MSMEG_0858; MSMEI_0839
A0QQS5	111.7	107.7	105.9	108.433	2.73784	99.9	84.8	90.1	91.6	8.36347	0.016	CDP-diacylglycerol--serine O-phosphatidyltransferase OS=Mycobacterium smegmatis (strain ATCC 700084 / mc(2)155) GN=MSMEG_0860 PE=3 SV=1	5	1	1	31.4	0	metabolic process	membrane	catalytic activity	Pf01066	4533626	MSMEI_0840	pssA; MSMEG_0860	Biosynthesis of secondary metabolites; Glycine, serine and threonine metabolism; Metabolic pathways; Glycerophospholipid metabolism
A0QQS6	104.1	101.7	97.3	101.033	3.4134	98	101.5	97.5	99	2.20146	0	Phosphatidylserine decarboxylase proenzyme OS=Mycobacterium smegmatis (strain ATCC 700084 / mc(2)155) GN=psd PE=3 SV=1	41	8	8	24.8	46.73	metabolic process	membrane	catalytic activity	Pf02666	4531023	MSMEI_0841	psd	Biosynthesis of secondary metabolites; Metabolic pathways; Glycerophospholipid metabolism
A0QQS7	104	105.3	101.9	103.733	1.65387	99.5	94.8	94.7	96.3333	2.84727	0	Molybdopterin biosynthesis protein MoeA OS=Mycobacterium smegmatis (strain ATCC 700084 / mc(2)155) GN=MSMEG_0862 PE=4 SV=1	36	10	10	41.2	66.44	metabolic process			Pf00994, Pf03453, Pf03454	4535029		MSMEG_0862	Folate biosynthesis; Metabolic pathways
A0QQS8	94.5	100.3	102	98.9333	3.97474	100.1	101.7	101.4	101.067	0.841514	0	Short chain dehydrogenase OS=Mycobacterium smegmatis (strain ATCC 700084 / mc(2)155) GN=MSMEG_0863 PE=4 SV=1	36	11	10	33.2	82.04				Pf00106, Pf08659, Pf13561	4535052	MSMEI_0843	MSMEI_0843; MSMEG_0863
A0QQS9	108.1	97.2	105	103.433	5.42992	97.5	96.4	95.8	96.5667	0.892821	0	Bacterial membrane flanked domain family protein OS=Mycobacterium smegmatis (strain ATCC 700084 / mc(2)155) GN=MSMEG_0864 PE=4 SV=1	20	3	3	19.5	21.45		membrane		Pf03703	4530870		MSMEG_0864
A0QQT0	102.4	93.7	109.7	101.933	7.85828	100.7	96.7	96.7	98.0333	2.35573	0	Bacterial membrane flanked domain family protein OS=Mycobacterium smegmatis (strain ATCC 700084 / mc(2)155) GN=MSMEG_0865 PE=4 SV=1	12	4	4	53.2	11.55				Pf03703	4536383	MSMEI_0845	MSMEI_0845; MSMEG_0865
A0QQT1	96	103.7	106.8	102.167	5.44294	100.6	91.8	101	97.8	5.31697	0	Hydrolase OS=Mycobacterium smegmatis (strain ATCC 700084 / mc(2)155) GN=MSMEG_0867 PE=4 SV=1	14	3	3	29	16.41			catalytic activity	Pf00702, Pf13242, Pf13344, Pf13419	4534986	MSMEI_0846	MSMEG_0867; MSMEI_0846
A0QQT2	87.5	84.3	81.6	84.4667	3.49668	116.7	114.7	115.2	115.533	0.900894	0	DNA or RNA helicase of superfamily protein II OS=Mycobacterium smegmatis (strain ATCC 700084 / mc(2)155) GN=MSMEG_0866 PE=4 SV=1	25	13	13	62.4	70.21			catalytic activity;DNA binding;nucleotide binding	Pf00270, Pf03237, Pf04851	4535322		MSMEG_0866
A0QQT6	58.9	55.4	53.7	56	4.73467	162.7	147.5	121.8	144	14.3565	0.053	Putative aldehyde or xanthine dehydrogenase, molybdopterin binding subunit protein OS=Mycobacterium smegmatis (strain ATCC 700084 / mc(2)155) GN=MSMEG_0871 PE=4 SV=1	2	1	1	34.6	0	metabolic process		catalytic activity;nucleotide binding	Pf00941, Pf03450	4532272	MSMEI_0851	MSMEG_0871; MSMEI_0851	Purine metabolism; Microbial metabolism in diverse environments; Metabolic pathways
A0QQT9	96.2	89.3	91.4	92.3	3.83201	105.1	112.9	105.1	107.7	4.18137	0	Transcriptional regulator, GntR family protein OS=Mycobacterium smegmatis (strain ATCC 700084 / mc(2)155) GN=MSMEG_0874 PE=4 SV=1	20	5	5	25.8	14.68	metabolic process;regulation of biological process		DNA binding	Pf00392, Pf01978, Pf07729, Pf13730, Pf14502	4535714		MSMEG_0874
A0QQU1	116.2	113.1	109.8	113.033	2.83148	88.7	87.5	84.7	86.9667	2.36026	0	Dihydrodipicolinate synthase OS=Mycobacterium smegmatis (strain ATCC 700084 / mc(2)155) GN=MSMEG_0877 PE=3 SV=1	31	8	8	31.9	104.59	metabolic process		catalytic activity	Pf00701	4536572	MSMEI_0856	MSMEG_0877; MSMEI_0856	Monobactam biosynthesis; Lysine biosynthesis; Biosynthesis of secondary metabolites; Microbial metabolism in diverse environments; Metabolic pathways; Biosynthesis of amino acids; Biosynthesis of antibiotics
A0QQU2	91.4	92.4	96.9	93.5667	3.13117	102.5	110.9	105.9	106.433	3.96992	0	Short chain dehydrogenase OS=Mycobacterium smegmatis (strain ATCC 700084 / mc(2)155) GN=MSMEG_0876 PE=3 SV=1	59	12	11	32.5	98.48				Pf00106, Pf08659, Pf13460, Pf13561	4536421	MSMEI_0857	MSMEG_0876; MSMEI_0857
A0QQU3	91.6	90.3	90	90.6333	0.938385	111.9	107.1	109.1	109.367	2.20459	0.024	Transcriptional regulator OS=Mycobacterium smegmatis (strain ATCC 700084 / mc(2)155) GN=MSMEG_0878 PE=4 SV=1	5	1	1	20.1	3.55	metabolic process;regulation of biological process		DNA binding	Pf00440	4536104		MSMEG_0878
A0QQU5	97	96.9	98.7	97.5333	1.03718	95.7	102.7	109	102.467	6.49291	0	60 kDa chaperonin 1 OS=Mycobacterium smegmatis (strain ATCC 700084 / mc(2)155) GN=groL1 PE=1 SV=1	78	32	29	56.5	6247.82	metabolic process	cytoplasm	nucleotide binding	Pf00118	4533338	MSMEI_0859	groEL; groL2	RNA degradation; Tuberculosis
A0QQU7	81.9	82.9	86.5	83.7667	2.88822	102.4	122.6	123.8	116.267	10.3416	0	Uncharacterized protein OS=Mycobacterium smegmatis (strain ATCC 700084 / mc(2)155) GN=MSMEG_0882 PE=4 SV=1	46	4	4	13.6	62.94					4536442	MSMEI_0861	MSMEI_0861; MSMEG_0882
A0QQU8	95	99.6	95.2	96.6	2.69151	94.5	112.4	103.3	103.4	8.65611	0	Amidohydrolase family protein OS=Mycobacterium smegmatis (strain ATCC 700084 / mc(2)155) GN=MSMEG_0883 PE=4 SV=1	13	5	5	61.8	32.68			catalytic activity	Pf01979, Pf07908, Pf07969, Pf13594	4531328	MSMEI_0862	MSMEI_0862; MSMEG_0883
A0QQU9	102.3	103.9	107.9	104.7	2.75496	90.1	95.8	99.9	95.2667	5.16626	0	Glyoxalase family protein OS=Mycobacterium smegmatis (strain ATCC 700084 / mc(2)155) GN=MSMEG_0884 PE=4 SV=1	17	2	2	13.7	15.01	metabolic process		catalytic activity	Pf00903, Pf12681	4537077	MSMEI_0863	MSMEI_0863; MSMEG_0884
A0QQV1	101.7	96.6	106.7	101.667	4.96729	106.6	103.2	85.2	98.3333	11.6951	0.003	Serine/threonine-protein kinase PknD OS=Mycobacterium smegmatis (strain ATCC 700084 / mc(2)155) GN=MSMEG_0886 PE=4 SV=1	6	2	2	52.7	5.43	metabolic process	membrane	catalytic activity;nucleotide binding	Pf00069, Pf07714	4537135	MSMEI_0865	pknF; MSMEG_0886
A0QQV2	121.4	125.6	118.5	121.833	2.93005	79	79	76.4	78.1333	1.92122	0	Uncharacterized protein OS=Mycobacterium smegmatis (strain ATCC 700084 / mc(2)155) GN=MSMEG_0887 PE=4 SV=1	15	2	2	20.5	44.95				Pf04978, Pf12867	4534919	MSMEI_0866	MSMEG_0887; MSMEI_0866
A0QQV4	80	80.1	86.7	82.2667	4.66739	117	116.9	119.3	117.733	1.15319	0	Aldehyde dehydrogenase OS=Mycobacterium smegmatis (strain ATCC 700084 / mc(2)155) GN=MSMEG_0889 PE=3 SV=1	20	11	11	54.5	49.57	metabolic process		catalytic activity	Pf00171	4535169	MSMEI_0868	gabD2; MSMEG_0889
A0QQV5	99	104.9	106.9	103.6	3.96459	97.7	99.9	91.6	96.4	4.46058	0	HD domain protein OS=Mycobacterium smegmatis (strain ATCC 700084 / mc(2)155) GN=MSMEG_0890 PE=4 SV=1	28	4	4	21.8	5.77			catalytic activity	Pf01966	4532069	MSMEI_0869	MSMEG_0890; MSMEI_0869
A0QQV9	50.3	50.9	50.6	50.6	0.592885	137.4	156	154.7	149.367	6.95189	0	Dihydrodipicolinate reductase OS=Mycobacterium smegmatis (strain ATCC 700084 / mc(2)155) GN=MSMEG_0894 PE=4 SV=1	27	13	13	48.9	106.92	metabolic process		catalytic activity;nucleotide binding	Pf01408, Pf03447, Pf08666	4533784	MSMEI_0873	MSMEG_0894; MSMEI_0873
A0QQW0	90.5	91.7	91.6	91.2667	0.729547	111.5	111.5	103.2	108.733	4.40712	0	Bacterial regulatory protein, GntR family protein OS=Mycobacterium smegmatis (strain ATCC 700084 / mc(2)155) GN=MSMEG_0895 PE=4 SV=1	29	6	6	27.5	26.69	metabolic process;regulation of biological process		DNA binding	Pf00392, Pf01022, Pf01978, Pf02082, Pf07729, Pf13545	4531165	MSMEI_0874	MSMEG_0895; MSMEI_0874
A0QQW1	73	66.8	73.7	71.1667	5.3365	113.9	143	129.7	128.867	11.3046	0	Integral membrane transport protein OS=Mycobacterium smegmatis (strain ATCC 700084 / mc(2)155) GN=MSMEG_0896 PE=4 SV=1	7	3	3	48.4	10.11	transport	membrane	transporter activity	Pf00083, Pf07690, Pf13347	4537300	MSMEI_0875	MSMEG_0896; MSMEI_0875
A0QQW2	86.3	85.5	83.1	84.9667	1.95998	113.9	112.8	118.4	115.033	2.57929	0	Uncharacterized protein OS=Mycobacterium smegmatis (strain ATCC 700084 / mc(2)155) GN=MSMEG_0897 PE=4 SV=1	25	9	9	44.3	112.93				Pf07005	4535607	MSMEI_0876	MSMEI_0876; MSMEG_0897
A0QQW3	80.5	82.2	95.1	85.9333	9.29086	110.6	113.7	118	114.1	3.25695	0	Tagatose-1,6-bisphosphate aldolase GatY OS=Mycobacterium smegmatis (strain ATCC 700084 / mc(2)155) GN=MSMEG_0898 PE=3 SV=1	26	4	4	28.7	43.58	metabolic process		catalytic activity;metal ion binding	Pf01116	4534841	MSMEI_0877	MSMEI_0877; MSMEG_0898	Metabolic pathways; Galactose metabolism
A0QQW4	95.7	96.1	104.4	98.7333	4.97456	101.7	101	101.1	101.267	0.373858	0	Prolyl oligopeptidase family protein OS=Mycobacterium smegmatis (strain ATCC 700084 / mc(2)155) GN=MSMEG_0899 PE=4 SV=1	13	8	8	74.9	58.5	metabolic process		catalytic activity	Pf00326, Pf02897	4536524	MSMEI_0878	MSMEG_0899; MSMEI_0878
A0QQW5	60.8	60.1	82.5	67.8	18.7838	102.4	151.6	142.6	132.2	19.8161	0	Eptc-inducible aldehyde dehydrogenase OS=Mycobacterium smegmatis (strain ATCC 700084 / mc(2)155) GN=MSMEG_0900 PE=3 SV=1	22	9	3	55.1	132.57	metabolic process		catalytic activity	Pf00171, Pf05893	4536768	MSMEI_0879	MSMEI_0879; MSMEG_0900	Pyruvate metabolism; Biosynthesis of secondary metabolites; Glycolysis / Gluconeogenesis; Microbial metabolism in diverse environments; Metabolic pathways
A0QQW6	83.5	83.1	88.9	85.1667	3.80353	114.1	117.3	113	114.8	1.94585	0	Uncharacterized protein OS=Mycobacterium smegmatis (strain ATCC 700084 / mc(2)155) GN=MSMEG_0901 PE=4 SV=1	24	3	3	16.5	22.29				Pf05610	4534262	MSMEI_0880	MSMEI_0880; MSMEG_0901
A0QQW8	98.9	98.7	94.7	97.4333	2.43166	106.6	98.1	103	102.567	4.15977	0	Dihydrolipoyl dehydrogenase OS=Mycobacterium smegmatis (strain ATCC 700084 / mc(2)155) GN=lpdA PE=3 SV=1	42	16	15	49.4	364.83	cellular homeostasis;metabolic process;regulation of biological process		catalytic activity;nucleotide binding	Pf00070, Pf00890, Pf01134, Pf01266, Pf02852, Pf03486, Pf07992, Pf12831	4536874	MSMEI_0882	lpdA; lpd	Citrate cycle (TCA cycle); Valine, leucine and isoleucine degradation; Pyruvate metabolism; Biosynthesis of secondary metabolites; Glycine, serine and threonine metabolism; Glycolysis / Gluconeogenesis; Propanoate metabolism; Microbial metabolism in diverse environments; Metabolic pathways; Glyoxylate and dicarboxylate metabolism; Biosynthesis of antibiotics; Carbon metabolism
A0QQX0	115	113.3	106.4	111.567	4.0823	91.2	90.2	83.9	88.4333	4.47534	0	4-carboxymuconolactone decarboxylase domain protein OS=Mycobacterium smegmatis (strain ATCC 700084 / mc(2)155) GN=pcaC PE=4 SV=1	49	8	8	20.8	41.41	metabolic process		antioxidant activity;catalytic activity	Pf02627	4532489	MSMEI_0884	MSMEI_0884; pcaC
A0QQX1	99.7	98.3	92.8	96.9333	3.76276	99.8	110.6	98.7	103.033	6.38237	0	DNA-binding protein OS=Mycobacterium smegmatis (strain ATCC 700084 / mc(2)155) GN=MSMEG_0906 PE=4 SV=1	15	6	6	53.8	27.54	regulation of biological process		DNA binding	Pf01381, Pf06114, Pf09856, Pf12844, Pf13443, Pf13560	4533576	MSMEI_0885	MSMEI_0885; MSMEG_0906
A0QQX4	117.8	111.1	110.5	113.133	3.58212	87.6	87.7	85.3	86.8667	1.56296	0	Acyl-ACP thioesterase superfamily protein OS=Mycobacterium smegmatis (strain ATCC 700084 / mc(2)155) GN=MSMEG_0909 PE=4 SV=1	52	13	13	32.2	120.67	metabolic process		catalytic activity	Pf01643, Pf13279	4534767		MSMEG_0909
A0QQX6	96.4	103.9	99.5	99.9333	3.77125	104.2	96	100	100.067	4.09767	0	Isocitrate lyase OS=Mycobacterium smegmatis (strain ATCC 700084 / mc(2)155) GN=aceA PE=4 SV=1	50	18	18	47.1	216.04	metabolic process		catalytic activity	Pf00463, Pf13714	4536848	MSMEI_0889	aceA; icl	Biosynthesis of secondary metabolites; Microbial metabolism in diverse environments; Metabolic pathways; Glyoxylate and dicarboxylate metabolism; Carbon metabolism
A0QQX7	101.2	99.8	100.2	100.4	0.718237	99.6	100.3	98.8	99.5667	0.753822	0	3-hydroxybutyryl-CoA dehydrogenase OS=Mycobacterium smegmatis (strain ATCC 700084 / mc(2)155) GN=MSMEG_0912 PE=4 SV=1	45	12	12	30.7	248.9	metabolic process		catalytic activity;nucleotide binding	Pf00725, Pf02737, Pf03446	4531107	MSMEI_0890	MSMEG_0912; fadB2	Benzoate degradation; Butanoate metabolism; Microbial metabolism in diverse environments; Metabolic pathways; Phenylalanine metabolism
A0QQX8	98.1	97.5	94.7	96.7667	1.87539	105	99.7	105	103.233	2.96412	0	Methoxy mycolic acid synthase 1 OS=Mycobacterium smegmatis (strain ATCC 700084 / mc(2)155) GN=MSMEG_0913 PE=4 SV=1	42	12	11	33	206.79	metabolic process		catalytic activity	Pf01135, Pf02353, Pf05175, Pf08241, Pf08242, Pf12847, Pf13489, Pf13649, Pf13659, Pf13847	4532216	MSMEI_0891	umaA; MSMEG_0913
A0QQY0	97.1	91.5	88.7	92.4333	4.6272	113.6	104.8	104.3	107.567	4.86303	0	Polyphosphate kinase 2 superfamily protein OS=Mycobacterium smegmatis (strain ATCC 700084 / mc(2)155) GN=MSMEG_0915 PE=4 SV=1	26	7	7	33.8	48.71	metabolic process		catalytic activity	Pf03976	4536956		MSMEG_0915
A0QQY1	107.3	107.7	107.9	107.633	0.283839	87.3	95.8	93.9	92.3333	4.83175	0	Transcriptional regulator, TetR family protein OS=Mycobacterium smegmatis (strain ATCC 700084 / mc(2)155) GN=MSMEG_0916 PE=4 SV=1	25	5	5	26.2	55.8	metabolic process;regulation of biological process		catalytic activity;DNA binding	Pf00440, Pf01381, Pf02796	4531289	MSMEI_0894	MSMEG_0916; MSMEI_0894
A0QQY2	117.8	114.6	115.8	116.067	1.3928	83.8	86.2	81.7	83.9	2.68375	0	Uncharacterized protein OS=Mycobacterium smegmatis (strain ATCC 700084 / mc(2)155) GN=MSMEG_0917 PE=4 SV=1	47	22	22	48.8	135.8		membrane		Pf04286	4530946		MSMEG_0917
A0QQY3	126.6	113.8	133.5	124.633	8.02046	82.3	71.4	72.4	75.3667	7.99455	0	Transcriptional regulator, XRE family protein OS=Mycobacterium smegmatis (strain ATCC 700084 / mc(2)155) GN=MSMEG_0918 PE=4 SV=1	44	4	4	15.3	40.97			DNA binding	Pf01381, Pf12844, Pf13443, Pf13560	4535529	MSMEI_0896	MSMEG_0918; MSMEI_0896
A0QQY5	91.3	83	80	84.7667	6.90541	126.9	104.6	114.1	115.2	9.71408	0.005	Uncharacterized protein OS=Mycobacterium smegmatis (strain ATCC 700084 / mc(2)155) GN=MSMEG_0920 PE=4 SV=1	7	1	1	10	6.24		membrane		Pf10724	4532091		MSMEG_0920
A0QQY7	110	107.8	112.1	109.967	1.95531	92.5	86.5	91	90	3.46944	0	Deoxyribose-phosphate aldolase OS=Mycobacterium smegmatis (strain ATCC 700084 / mc(2)155) GN=deoC PE=1 SV=1	26	5	5	22.4	49.91	metabolic process	cytoplasm	catalytic activity	Pf01791	4534429	MSMEI_0900	deoC	Pentose phosphate pathway
A0QQY8	88.9	90.9	91.8	90.5333	1.63958	114	106.2	108.1	109.433	3.71674	0	Uncharacterized protein OS=Mycobacterium smegmatis (strain ATCC 700084 / mc(2)155) GN=MSMEG_0923 PE=4 SV=1	9	3	3	32.6	36.68		membrane		Pf11209	4535561	MSMEI_0901	MSMEG_0923; MSMEI_0901
A0QQY9	86.8	83.5	77.5	82.6	5.70808	125.1	119.2	107.9	117.4	7.44475	0	Hydrolase, carbon-nitrogen family protein OS=Mycobacterium smegmatis (strain ATCC 700084 / mc(2)155) GN=MSMEG_0924 PE=4 SV=1	17	3	3	27.7	8.17	metabolic process		catalytic activity	Pf00795	4534795		MSMEG_0924
A0QQZ0	98.8	108	101.7	102.833	4.57395	108.3	94	89.3	97.2	10.181	0.01	Uncharacterized protein OS=Mycobacterium smegmatis (strain ATCC 700084 / mc(2)155) GN=MSMEG_0925 PE=4 SV=1	4	1	1	28.4	5.68				Pf13847	4534422		MSMEG_0925
A0QQZ1	103.2	94.1	102.6	99.9667	5.09123	101.7	104.6	93.7	100	5.64535	0	Uncharacterized protein OS=Mycobacterium smegmatis (strain ATCC 700084 / mc(2)155) GN=MSMEG_0926 PE=4 SV=1	28	4	4	17.8	13.26				Pf10698	4536142		MSMEG_0926
A0QQZ2	101.3	106.1	110.4	105.933	4.29731	90.6	91	100.6	94.0667	6.01867	0	Uncharacterized protein OS=Mycobacterium smegmatis (strain ATCC 700084 / mc(2)155) GN=MSMEG_0927 PE=4 SV=1	33	5	5	18.1	11.3				Pf10698	4534777	MSMEI_0905	MSMEG_0927; MSMEI_0905
A0QQZ3	103.3	95.7	94.9	97.9667	4.73231	101.9	105.6	98.7	102.067	3.3831	0	UDP-N-acetylenolpyruvoylglucosamine reductase OS=Mycobacterium smegmatis (strain ATCC 700084 / mc(2)155) GN=murB PE=3 SV=1	16	5	5	38.2	38.75	cell division;cell organization and biogenesis;metabolic process;regulation of biological process	cytoplasm	catalytic activity;nucleotide binding	Pf01565, Pf02873	4531160	MSMEI_0906	murB	Amino sugar and nucleotide sugar metabolism; Peptidoglycan biosynthesis; Metabolic pathways
A0QQZ4	95.3	104.2	97.9	99.1333	4.6164	111.4	98.3	93	100.9	9.38705	0	ErfK/YbiS/YcfS/YnhG family protein OS=Mycobacterium smegmatis (strain ATCC 700084 / mc(2)155) GN=MSMEG_0929 PE=4 SV=1	12	5	5	48	16.64			catalytic activity	Pf03734	4533052	MSMEI_0907	MSMEG_0929; MSMEI_0907
A0QQZ5	109.1	101.6	108.4	106.367	3.89489	89.1	98.9	92.8	93.6	5.28711	0	Serine 3-dehydrogenase OS=Mycobacterium smegmatis (strain ATCC 700084 / mc(2)155) GN=MSMEG_0930 PE=3 SV=1	42	8	8	26.4	68.33	metabolic process		catalytic activity	Pf00106, Pf13561	4536649	MSMEI_0908	MSMEG_0930; MSMEI_0908
A0QQZ7	101.9	103.4	86	97.1	9.93007	103.4	106.7	98.5	102.867	4.01095	0	ROK family protein OS=Mycobacterium smegmatis (strain ATCC 700084 / mc(2)155) GN=MSMEG_0932 PE=4 SV=1	9	3	3	41.4	7.53				Pf00480	4535889		MSMEG_0932
A0QQZ8	112.8	107.7	108.4	109.633	2.52173	92.8	91.7	86.7	90.4	3.59641	0	D-inositol 3-phosphate glycosyltransferase OS=Mycobacterium smegmatis (strain ATCC 700084 / mc(2)155) GN=mshA PE=1 SV=1	40	14	14	45.9	118.35	metabolic process		catalytic activity;metal ion binding	Pf00534, Pf13439, Pf13579, Pf13692	4537367	MSMEI_0910	MSMEI_0910; MSMEG_0933
A0QQZ9	112.9	118.4	112.6	114.633	2.84863	85	88.6	82.5	85.3667	3.59213	0	Uncharacterized protein OS=Mycobacterium smegmatis (strain ATCC 700084 / mc(2)155) GN=MSMEG_0934 PE=4 SV=1	36	5	5	19	39.98				Pf10722	4531531	MSMEI_0911	MSMEI_0911; MSMEG_0934
A0QR00	108.7	99.8	104.5	104.333	4.26742	93.3	101.7	92	95.6667	5.50379	0	2,3-bisphosphoglycerate-dependent phosphoglycerate mutase OS=Mycobacterium smegmatis (strain ATCC 700084 / mc(2)155) GN=gpmA PE=3 SV=1	34	8	8	27.3	107.07	metabolic process		catalytic activity	Pf00300	4537124	MSMEI_0912	gpmA; MSMEG_0935	Biosynthesis of secondary metabolites; Glycine, serine and threonine metabolism; Glycolysis / Gluconeogenesis; Microbial metabolism in diverse environments; Metabolic pathways; Methane metabolism; Biosynthesis of amino acids; Biosynthesis of antibiotics; Carbon metabolism
A0QR01	104.7	106.9	110.5	107.367	2.72713	97.2	90.8	89.9	92.6333	4.29691	0	Signal-transduction histidine kinase senX3 OS=Mycobacterium smegmatis (strain ATCC 700084 / mc(2)155) GN=senX3 PE=1 SV=1	35	11	11	41.8	55.13	metabolic process;regulation of biological process;response to stimulus	membrane	catalytic activity;nucleotide binding;receptor activity;signal transducer activity	Pf00512, Pf02518, Pf13589	4536256		senX3	Two-component system
A0QR03	109	108.6	106.9	108.167	1.03086	94.4	88.7	92.5	91.8667	3.15925	0	Uncharacterized protein OS=Mycobacterium smegmatis (strain ATCC 700084 / mc(2)155) GN=MSMEG_0938 PE=4 SV=1	24	6	6	29.9	60.4					4536671	MSMEI_0915	MSMEG_0938; MSMEI_0915
A0QR04	100.6	96.8	96.8	98.0667	2.23718	103.4	100.8	101.6	101.933	1.30641	0	Ppx/GppA phosphatase family protein OS=Mycobacterium smegmatis (strain ATCC 700084 / mc(2)155) GN=MSMEG_0939 PE=4 SV=1	51	14	14	33.4	129.34				Pf02541	4533094		MSMEG_0939	Purine metabolism
A0QR05	107.8	104.8	105.6	106.067	1.46464	99.4	91.9	90.6	93.9667	5.05508	0	Uncharacterized protein OS=Mycobacterium smegmatis (strain ATCC 700084 / mc(2)155) GN=MSMEG_0940 PE=4 SV=1	15	5	5	38	92.79		membrane			4537172	MSMEI_0917	MSMEI_0917; MSMEG_0940
A0QR06	110.8	105.2	101.2	105.733	4.56069	96.4	95.5	90.8	94.2333	3.19124	0	AP endonuclease, family protein 2 OS=Mycobacterium smegmatis (strain ATCC 700084 / mc(2)155) GN=MSMEG_0941 PE=4 SV=1	11	3	3	30.5	28.65	metabolic process		catalytic activity	Pf01261	4532329	MSMEI_0918	MSMEI_0918; MSMEG_0941
A0QR07	100	98.9	96.1	98.3333	2.04489	98.5	105.1	101.4	101.667	3.25384	0	Uncharacterized protein OS=Mycobacterium smegmatis (strain ATCC 700084 / mc(2)155) GN=MSMEG_0942 PE=4 SV=1	10	3	3	28.8	20.63				Pf13622	4532464	MSMEI_0919	MSMEG_0942; MSMEI_0919
A0QR08	98.4	98.9	101.1	99.4667	1.44413	98.5	101.9	101.1	100.5	1.76879	0	Pyrroline-5-carboxylate reductase OS=Mycobacterium smegmatis (strain ATCC 700084 / mc(2)155) GN=proC PE=3 SV=1	49	10	10	29	188.58	metabolic process	cytoplasm	catalytic activity	Pf01488, Pf03446, Pf03807, Pf14748	4531470	MSMEI_0920	proC	Biosynthesis of secondary metabolites; Arginine and proline metabolism; Metabolic pathways; Biosynthesis of amino acids; Biosynthesis of antibiotics
A0QR09	115	98.2	107.7	106.967	7.87533	96.2	90.1	92.9	93.0667	3.28089	0	DNA binding domain, excisionase family protein OS=Mycobacterium smegmatis (strain ATCC 700084 / mc(2)155) GN=MSMEG_0944 PE=4 SV=1	19	1	1	7.9	12.9			DNA binding	Pf12728	4533369		MSMEG_0944
A0QR10	81.2	118.7	100.6	100.167	18.7226	117.3	83.4	98.8	99.8333	17.0019	0.053	Conserved domain protein OS=Mycobacterium smegmatis (strain ATCC 700084 / mc(2)155) GN=MSMEG_0945 PE=4 SV=1	18	1	1	4.1	0					4534765; 30334942; 31834502; 32687216		MSMEG_0945; XA26_RS30225; GOAMI_RS22665; BCM27_RS25370
A0QR11	102.9	98.8	107.3	103	4.12707	95	98.5	97.5	97	1.85853	0	NAD dependent epimerase/dehydratase family protein OS=Mycobacterium smegmatis (strain ATCC 700084 / mc(2)155) GN=MSMEG_0946 PE=4 SV=1	30	8	8	37.4	55.85	metabolic process		catalytic activity	Pf01073, Pf01370, Pf02719, Pf07993	4534052		MSMEG_0946	Amino sugar and nucleotide sugar metabolism; Galactose metabolism; Metabolic pathways
A0QR12	97.4	94.4	102.1	97.9667	3.96171	105.7	98.7	101.6	102	3.44814	0	Acyltransferase OS=Mycobacterium smegmatis (strain ATCC 700084 / mc(2)155) GN=MSMEG_0947 PE=4 SV=1	16	4	4	38.6	24.43	metabolic process		catalytic activity	Pf01553	4537330	MSMEI_0923	MSMEG_0947; MSMEI_0923
A0QR13	99.2	100.2	97.2	98.8667	1.54504	106	101.8	95.6	101.133	5.17332	0	UPF0336 protein MSMEG_0948 OS=Mycobacterium smegmatis (strain ATCC 700084 / mc(2)155) GN=MSMEG_0948 PE=3 SV=1	28	6	6	19.6	52.17				Pf13452	4534235	MSMEI_0924	MSMEG_0948; MSMEI_0924
A0QR14	109.9	108.9	117.9	112.233	4.3952	93.2	84.7	85.3	87.7333	5.40703	0	HAD-superfamily protein subfamily protein IB hydrolase, TIGR01490 OS=Mycobacterium smegmatis (strain ATCC 700084 / mc(2)155) GN=MSMEG_0949 PE=4 SV=1	24	5	5	31.3	24.08		membrane	catalytic activity	Pf00702, Pf08282, Pf12710	4532677		MSMEG_0949
A0QR16	123	114.3	129.5	122.267	6.23759	75.8	86.9	70.6	77.7667	10.7065	0.011	Glutaredoxin 2 OS=Mycobacterium smegmatis (strain ATCC 700084 / mc(2)155) GN=MSMEG_0951 PE=4 SV=1	11	1	1	8.7	6.26				Pf05768	4532596		MSMEG_0951
A0QR17	103.3	102	96.4	100.567	3.64586	102.6	97.7	97.9	99.4	2.78982	0	Glutamyl-tRNA reductase OS=Mycobacterium smegmatis (strain ATCC 700084 / mc(2)155) GN=hemA PE=3 SV=1	20	9	9	47.4	26.87	metabolic process		catalytic activity;nucleotide binding	Pf00745, Pf01488, Pf05201	4534078	MSMEI_0927	hemA	Porphyrin and chlorophyll metabolism; Biosynthesis of secondary metabolites; Metabolic pathways
A0QR18	116.6	109.6	110.2	112.133	3.46004	91.1	85.8	86.7	87.8667	3.22771	0	Porphobilinogen deaminase OS=Mycobacterium smegmatis (strain ATCC 700084 / mc(2)155) GN=hemC PE=3 SV=1	43	10	10	33.2	70.25	metabolic process		catalytic activity	Pf01379, Pf03900	4534102		hemC	Porphyrin and chlorophyll metabolism; Biosynthesis of secondary metabolites; Metabolic pathways
A0QR19	79.9	86	77.3	81.0667	5.50879	119.2	121.4	116.1	118.9	2.23945	0	Uroporphyrinogen-III synthase OS=Mycobacterium smegmatis (strain ATCC 700084 / mc(2)155) GN=hemD PE=4 SV=1	36	15	15	63.8	65.48	metabolic process		catalytic activity	Pf00590, Pf02602	4534605		hemD	Porphyrin and chlorophyll metabolism; Biosynthesis of secondary metabolites; Metabolic pathways
A0QR20	109	105.3	115.6	109.967	4.74471	95	87.9	87.2	90.0333	4.7932	0	Delta-aminolevulinic acid dehydratase OS=Mycobacterium smegmatis (strain ATCC 700084 / mc(2)155) GN=hemB PE=3 SV=1	9	3	3	34.6	37.25	metabolic process		catalytic activity;metal ion binding	Pf00490	4537323	MSMEI_0930	hemB	Porphyrin and chlorophyll metabolism; Biosynthesis of secondary metabolites; Metabolic pathways
A0QR24	88.1	86	93.1	89.0667	4.0951	106.7	117.5	108.5	110.9	5.21748	0	Putative conserved transmembrane protein OS=Mycobacterium smegmatis (strain ATCC 700084 / mc(2)155) GN=MSMEG_0959 PE=4 SV=1	16	3	3	17.7	37.65		membrane			4532490	MSMEI_0933	MSMEI_0933; MSMEG_0959
A0QR26	92.2	89.3	96	92.5	3.6325	106.3	113.2	102.9	107.467	4.88354	0	TetR-family protein transcriptional regulator OS=Mycobacterium smegmatis (strain ATCC 700084 / mc(2)155) GN=MSMEG_0962 PE=4 SV=1	29	5	5	22	17.03	metabolic process;regulation of biological process		DNA binding	Pf00440	4533063	MSMEI_0936	MSMEG_0962; MSMEI_0936
A0QR27	83.3	89	89	87.1	3.7783	94.6	122.5	121.5	112.867	14.023	0	Uncharacterized protein OS=Mycobacterium smegmatis (strain ATCC 700084 / mc(2)155) GN=MSMEG_0963 PE=4 SV=1	15	2	2	8.7	15.96					4535430		MSMEG_0963
A0QR28	110.6	99.8	115.5	108.633	7.39427	89.7	92.5	91.9	91.3667	1.61352	0	Pyridoxamine 5'-phosphate oxidase family protein OS=Mycobacterium smegmatis (strain ATCC 700084 / mc(2)155) GN=MSMEG_0964 PE=4 SV=1	40	3	3	17.9	16.09	metabolic process		catalytic activity;nucleotide binding	Pf01243	4535841	MSMEI_0938	MSMEI_0938; MSMEG_0964
A0QR30	81.7	72.5	83.5	79.2333	7.44672	115.6	134.5	112.2	120.767	9.94836	0.016	Uncharacterized protein OS=Mycobacterium smegmatis (strain ATCC 700084 / mc(2)155) GN=MSMEG_0966 PE=4 SV=1	8	1	1	14.5	4.1	metabolic process		catalytic activity	Pf04075	4534469		MSMEG_0966
A0QR31	101.8	106.2	117	108.333	7.2197	89.2	96.8	89.1	91.7	4.81681	0	Uncharacterized protein OS=Mycobacterium smegmatis (strain ATCC 700084 / mc(2)155) GN=MSMEG_0967 PE=4 SV=1	23	3	3	14.4	10.32	metabolic process		catalytic activity	Pf04075	4535664	MSMEI_0941	MSMEG_0967; MSMEI_0941
A0QR32	87	82.5	91.9	87.1333	5.39566	103.2	120.5	115	112.9	7.82916	0	Cytochrome P450 OS=Mycobacterium smegmatis (strain ATCC 700084 / mc(2)155) GN=MSMEG_0968 PE=4 SV=1	10	5	5	52.7	11.82	metabolic process		catalytic activity;metal ion binding	Pf00067	4536604		MSMEG_0968
A0QR33	113.5	111.4	110.8	111.9	1.26697	88.7	87.2	88.4	88.1	0.900937	0	Glutamate-1-semialdehyde 2,1-aminomutase OS=Mycobacterium smegmatis (strain ATCC 700084 / mc(2)155) GN=hemL PE=3 SV=1	33	11	11	46.7	129.16	metabolic process	cytoplasm	catalytic activity	Pf00155, Pf00202	4536923		hemL	Porphyrin and chlorophyll metabolism; Biosynthesis of secondary metabolites; Metabolic pathways
A0QR34	109.9	111.9	109.2	110.333	1.26996	96	87.5	85.4	89.6333	6.26194	0	Phosphoglycerate mutase family protein OS=Mycobacterium smegmatis (strain ATCC 700084 / mc(2)155) GN=MSMEG_0970 PE=4 SV=1	25	6	6	22.7	53.43			catalytic activity	Pf00300	4536086	MSMEI_0944	MSMEG_0970; MSMEI_0944
A0QR35	79.7	79.3	85.2	81.4	4.05033	121.3	114.1	120.5	118.633	3.32647	0	Uncharacterized protein OS=Mycobacterium smegmatis (strain ATCC 700084 / mc(2)155) GN=MSMEG_0971 PE=4 SV=1	30	6	6	23.3	20.82	cellular homeostasis;metabolic process;regulation of biological process		antioxidant activity;catalytic activity	Pf00085, Pf00578, Pf08534, Pf13905	4532116	MSMEI_0945	MSMEG_0971; MSMEI_0945
A0QR36	98.4	95.7	108.5	100.867	6.68913	105.3	98.5	93.6	99.1333	5.92702	0.003	Cytochrome C biogenesis protein transmembrane region OS=Mycobacterium smegmatis (strain ATCC 700084 / mc(2)155) GN=MSMEG_0972 PE=4 SV=1	7	2	2	26.7	5.93	cell organization and biogenesis;metabolic process	membrane		Pf02683	4536360	MSMEI_0946	MSMEG_0972; ccdA
A0QR37	100.8	95.4	107.6	101.267	6.03691	102.5	98.3	95.4	98.7333	3.61558	0	Conserved membrane protein OS=Mycobacterium smegmatis (strain ATCC 700084 / mc(2)155) GN=MSMEG_0973 PE=4 SV=1	26	11	11	60.3	62.32		membrane		Pf05140	4533406		MSMEG_0973
A0QR38	93.8	89.4	80.5	87.9	7.70841	111.6	110.7	114	112.1	1.52174	0.006	Cytochrome c-type biogenesis protein CcsB OS=Mycobacterium smegmatis (strain ATCC 700084 / mc(2)155) GN=ccsB PE=4 SV=1	4	1	1	36.3	5.04	cell organization and biogenesis	membrane		Pf01578	4535323		ccsB
A0QR39	87.2	84.5	85	85.5667	1.67873	117.6	112.7	113	114.433	2.4001	0	Uncharacterized protein OS=Mycobacterium smegmatis (strain ATCC 700084 / mc(2)155) GN=MSMEG_0975 PE=4 SV=1	29	10	10	46.8	79.46				Pf01656, Pf06564, Pf13614	4532026	MSMEI_0949	MSMEI_0949; MSMEG_0975
A0QR40	118.2	117.8	124.5	120.167	3.12741	79.8	83.9	75.6	79.7667	5.2028	0	Uncharacterized protein OS=Mycobacterium smegmatis (strain ATCC 700084 / mc(2)155) GN=MSMEG_0976 PE=4 SV=1	43	3	3	6	26.66					4534386	MSMEI_0950	MSMEG_0976; MSMEI_0950
A0QR41	115.4	117.5	125.7	119.533	4.55332	85.6	77.7	78.2	80.5	5.4954	0	Uncharacterized protein OS=Mycobacterium smegmatis (strain ATCC 700084 / mc(2)155) GN=MSMEG_0977 PE=4 SV=1	12	1	1	10	20.93		membrane		Pf14012	4531072		MSMEG_0977
A0QR42	109.5	105.6	113.3	109.467	3.51715	88.8	93	89.9	90.5667	2.40477	0	Aminotransferase, class V superfamily protein OS=Mycobacterium smegmatis (strain ATCC 700084 / mc(2)155) GN=MSMEG_0978 PE=4 SV=1	36	10	10	36.5	65.5			catalytic activity	Pf00266	4534024	MSMEI_0952	MSMEG_0978; MSMEI_0952
A0QR46	82.6	84.9	89.3	85.6	3.97711	92	131.3	119.9	114.4	17.674	0	Immunogenic protein OS=Mycobacterium smegmatis (strain ATCC 700084 / mc(2)155) GN=MSMEG_0982 PE=4 SV=1	22	6	6	36.2	52.69				Pf09084, Pf12974	4532078		MSMEG_0982
A0QR48	91.7	89.6	95.7	92.3333	3.35624	103.4	113.2	106.3	107.633	4.67719	0	Two-component system response regulator OS=Mycobacterium smegmatis (strain ATCC 700084 / mc(2)155) GN=MSMEG_0983 PE=4 SV=1	59	11	11	23.6	38.4	metabolic process;regulation of biological process;response to stimulus		DNA binding	Pf00072, Pf00196, Pf08281	4532705	MSMEI_0957	MSMEG_0983; MSMEI_0957
A0QR49	78	83.2	94.2	85.1333	9.71562	116.2	117.3	111	114.833	2.93035	0	Sugar transporter family protein OS=Mycobacterium smegmatis (strain ATCC 700084 / mc(2)155) GN=MSMEG_0985 PE=4 SV=1	6	3	3	49.3	1.91	transport	membrane	transporter activity	Pf00083, Pf01306, Pf07690	4535961	MSMEI_0958	MSMEG_0985; kgtP
A0QR50	57.8	54.6	52.7	55.0333	4.68346	145.1	141.8	148	144.967	2.13991	0	RemM protein OS=Mycobacterium smegmatis (strain ATCC 700084 / mc(2)155) GN=MSMEG_0986 PE=4 SV=1	35	5	5	25.9	85.77	metabolic process;regulation of biological process		DNA binding	Pf00440	4536769	MSMEI_0959	MSMEI_0959; MSMEG_0986
A0QR51	92.1	86.6	101.3	93.3333	7.95772	106.6	106.5	106.9	106.667	0.195156	0	Uncharacterized protein OS=Mycobacterium smegmatis (strain ATCC 700084 / mc(2)155) GN=MSMEG_0987 PE=4 SV=1	37	3	3	13	75.75		membrane			4535647		MSMEG_0987
A0QR53	104.5	94.1	102.3	100.3	5.46448	103.3	97.7	97.9	99.6333	3.18869	0	Uncharacterized protein OS=Mycobacterium smegmatis (strain ATCC 700084 / mc(2)155) GN=MSMEG_0989 PE=4 SV=1	48	2	2	8.2	25.19					4532767	MSMEI_0962	MSMEG_0989; MSMEI_0962
A0QR54	118.6	104.3	98.6	107.167	9.61452	91.1	91.8	95.5	92.8	2.54776	0	S-methyl-5'-thioadenosine phosphorylase OS=Mycobacterium smegmatis (strain ATCC 700084 / mc(2)155) GN=mtnP PE=1 SV=1	20	4	4	27.7	11	metabolic process		catalytic activity	Pf01048	4532080	MSMEI_0963	pnp; mtaP	Cysteine and methionine metabolism; Metabolic pathways
A0QR55	105.8	103.6	98.7	102.7	3.539	100.5	98.5	92.9	97.3	4.04886	0	NAD-dependent epimerase/dehydratase OS=Mycobacterium smegmatis (strain ATCC 700084 / mc(2)155) GN=MSMEG_0991 PE=4 SV=1	17	6	6	36.6	33.33	metabolic process		catalytic activity	Pf01073, Pf01370, Pf02719, Pf04127, Pf13460	4533177	MSMEI_0964	galE3; MSMEG_0991	Polyketide sugar unit biosynthesis; Biosynthesis of antibiotics
A0QR56	101.8	98.3	104.6	101.567	3.10779	88.2	103.1	103.8	98.3667	8.95786	0	2-nitropropane dioxygenase, NPD OS=Mycobacterium smegmatis (strain ATCC 700084 / mc(2)155) GN=MSMEG_0992 PE=4 SV=1	5	2	2	39.5	3.24	metabolic process		catalytic activity	Pf03060	4535968	MSMEI_0965	MSMEG_0992; MSMEI_0965
A0QR57	86.9	80.5	82.2	83.2	3.98452	124.6	109.1	116.7	116.8	6.63569	0	Histidine kinase OS=Mycobacterium smegmatis (strain ATCC 700084 / mc(2)155) GN=MSMEG_0993 PE=4 SV=1	6	2	2	35.4	7.29	metabolic process;regulation of biological process;response to stimulus	membrane	catalytic activity;nucleotide binding;receptor activity;signal transducer activity	Pf00512, Pf02518, Pf13589	4532631	MSMEI_0966	MSMEI_0966; MSMEG_0993
A0QR58	98.1	96.9	92.8	95.9333	2.8969	103.9	107.9	100.4	104.067	3.60613	0	DNA-binding response regulator ResD OS=Mycobacterium smegmatis (strain ATCC 700084 / mc(2)155) GN=resD PE=4 SV=1	20	3	3	25.4	14.16	metabolic process;regulation of biological process;response to stimulus		catalytic activity;DNA binding	Pf00072, Pf00486	4532646	MSMEI_0967	resD; MSMEI_0967
A0QR64	107.7	111	101.7	106.8	4.41467	83.5	100.3	95.8	93.2	9.33106	0.014	Integral membrane protein OS=Mycobacterium smegmatis (strain ATCC 700084 / mc(2)155) GN=MSMEG_0999 PE=4 SV=1	3	1	1	48.6	2.36		membrane			4533633	MSMEI_0972	MSMEI_0972; MSMEG_0999
A0QR65	99.2	103.3	106.1	102.867	3.37364	98.5	97.6	95.2	97.1	1.75682	0	Acetyltransferase, gnat family protein, putative OS=Mycobacterium smegmatis (strain ATCC 700084 / mc(2)155) GN=MSMEG_1001 PE=4 SV=1	23	6	6	29.8	35.08			catalytic activity	Pf13508	4531253	MSMEI_0973	MSMEG_1001; MSMEI_0973
A0QR68	84.9	88.5	79.4	84.2667	5.43861	115	115.1	117.1	115.733	1.02358	0	Methyltransferase type 11 OS=Mycobacterium smegmatis (strain ATCC 700084 / mc(2)155) GN=MSMEG_1005 PE=4 SV=1	11	3	3	28.8	4.21	metabolic process		catalytic activity	Pf01170, Pf01209, Pf06325, Pf08241, Pf08242, Pf12847, Pf13489, Pf13649, Pf13659, Pf13847	4536660; 4533480		MSMEG_1005; MSMEG_2285
A0QR69	103.5	99.4	105.3	102.733	2.94334	91.4	99.4	101	97.2667	5.28781	0	Aminoglycoside phosphotransferase OS=Mycobacterium smegmatis (strain ATCC 700084 / mc(2)155) GN=MSMEG_1006 PE=4 SV=1	8	2	2	38.4	16.84			catalytic activity	Pf01636, Pf02958	4532786; 4533034		MSMEG_2286; MSMEG_1006
A0QR71	157.1	144	138.2	146.433	6.61196	52.4	58.6	49.7	53.5667	8.51884	0	Uncharacterized protein OS=Mycobacterium smegmatis (strain ATCC 700084 / mc(2)155) GN=MSMEG_1008 PE=4 SV=1	25	3	3	17.2	10.19	metabolic process		catalytic activity	Pf08502	4532661; 4532594	MSMEI_2230; MSMEI_0979	MSMEI_2230; MSMEI_0979; MSMEG_2288; MSMEG_1008
A0QR73	89.3	90.2	97.3	92.2667	4.74945	104.5	107.9	110.8	107.733	2.92695	0	Transcriptional regulator, TetR family protein OS=Mycobacterium smegmatis (strain ATCC 700084 / mc(2)155) GN=MSMEG_1010 PE=4 SV=1	48	8	8	23.3	55.24	metabolic process;regulation of biological process		DNA binding	Pf00440	4532071; 4533628		MSMEG_2290; MSMEG_1010
A0QR74	96.9	93	96	95.3	2.14277	107.3	105.7	101.1	104.7	3.07421	0	Short chain dehydrogenase OS=Mycobacterium smegmatis (strain ATCC 700084 / mc(2)155) GN=MSMEG_1011 PE=3 SV=1	37	12	12	31	140.67	metabolic process		catalytic activity	Pf00106, Pf08659, Pf13561	4534616; 4534095	MSMEI_2233; MSMEI_0982	MSMEI_0982; MSMEG_2291; MSMEG_1011; MSMEI_2233
A0QR75	189.3	87.8	94.8	123.967	45.7288	82.2	68.5	77.3	76	9.13408	0.022	Alkaline phosphatase OS=Mycobacterium smegmatis (strain ATCC 700084 / mc(2)155) GN=MSMEG_1012 PE=3 SV=1	1	1	1	53.7	0	metabolic process		catalytic activity	Pf00245	4531950; 4536643	MSMEI_2234; MSMEI_0983	MSMEG_1012; MSMEI_0983; MSMEG_2292; MSMEI_2234	Two-component system; Aminobenzoate degradation; Folate biosynthesis; Microbial metabolism in diverse environments; Thiamine metabolism; Metabolic pathways
A0QR76	103	95.7	100.8	99.8333	3.75103	98.3	103.7	98.4	100.133	3.08512	0	Uncharacterized protein OS=Mycobacterium smegmatis (strain ATCC 700084 / mc(2)155) GN=MSMEG_1013 PE=4 SV=1	32	10	10	42.5	73.3			nucleotide binding	Pf02463, Pf13175, Pf13304, Pf13476	4537002; 4531701	MSMEI_2235; MSMEI_0984	MSMEI_2235; MSMEG_1013; MSMEG_2293; MSMEI_0984
A0QR77	93.8	98	99	96.9333	2.84652	92.4	101.7	115	103.033	11.0244	0	DNA polymerase IV OS=Mycobacterium smegmatis (strain ATCC 700084 / mc(2)155) GN=dinB PE=1 SV=1	15	4	4	38.5	19.96	metabolic process;response to stimulus	cytoplasm;nucleus	catalytic activity;DNA binding;metal ion binding	Pf00817, Pf10391, Pf11798, Pf11799, Pf14520	4535986; 4535038	MSMEI_0985; MSMEI_2236	dinB2; dinB
A0QR78	91.2	90.3	90.9	90.8	0.504689	108.4	113.2	106	109.2	3.3572	0	Transcriptional regulator, TetR family protein OS=Mycobacterium smegmatis (strain ATCC 700084 / mc(2)155) GN=MSMEG_1015 PE=4 SV=1	23	4	4	22	24.4	metabolic process;regulation of biological process		DNA binding	Pf00440	4536955; 4533959	MSMEI_0986	MSMEG_1015; MSMEG_2295; MSMEI_0986
A0QR79	97.9	114.9	97	103.267	9.76579	101.3	96.8	92	96.7	4.80952	0	Secreted protein OS=Mycobacterium smegmatis (strain ATCC 700084 / mc(2)155) GN=MSMEG_1016 PE=4 SV=1	14	3	3	19.5	6.11	metabolic process		catalytic activity	Pf02525, Pf03358	4534488; 4534206	MSMEI_0987; MSMEI_2238	MSMEG_2296; MSMEG_1016; MSMEI_0987; MSMEI_2238
A0QR82	93.9	97.1	97	96	1.89515	106.3	109.7	96.1	104.033	6.80327	0	Glyoxalase/bleomycin resistance protein/dioxygenase OS=Mycobacterium smegmatis (strain ATCC 700084 / mc(2)155) GN=MSMEG_1021 PE=4 SV=1	21	2	2	15	13.64	metabolic process		catalytic activity	Pf00903, Pf12681	4537024; 4535488	MSMEI_0993; MSMEI_2244	MSMEG_2301; MSMEI_2244; MSMEI_0993; MSMEG_1021
A0QR84	91.1	94.7	101.1	95.6333	5.29618	101.7	108.5	102.8	104.333	3.49851	0	Integral membrane transporter OS=Mycobacterium smegmatis (strain ATCC 700084 / mc(2)155) GN=MSMEG_1023 PE=4 SV=1	9	3	3	49.1	38.2	transport	membrane		Pf07690	4536174; 4533516		MSMEG_2303; MSMEG_1023
A0QR86	102.9	107.8	101.5	104.067	3.1788	94.3	98.4	95.2	95.9667	2.2454	0	Putative acetyltransferase OS=Mycobacterium smegmatis (strain ATCC 700084 / mc(2)155) GN=MSMEG_1026 PE=4 SV=1	5	1	1	29.9	5.89			catalytic activity	Pf00583, Pf08445, Pf13302, Pf13508, Pf13523, Pf13527	4534491; 4533208		MSMEG_2306; MSMEG_1026
A0QR87	116	102.9	113.6	110.833	6.29276	95.3	91.1	81	89.1333	8.24614	0	TetR-family protein transcriptional regulator OS=Mycobacterium smegmatis (strain ATCC 700084 / mc(2)155) GN=MSMEG_1025 PE=4 SV=1	19	2	2	20.8	8.42	metabolic process;regulation of biological process		DNA binding	Pf00440	4537199; 4535781	MSMEI_2247; MSMEI_0996	MSMEG_2305; MSMEG_1025; MSMEI_0996; MSMEI_2247
A0QR89	105.9	109.6	109.6	108.367	1.97127	93.6	91.1	90.2	91.6333	1.92248	0	Geranylgeranyl reductase OS=Mycobacterium smegmatis (strain ATCC 700084 / mc(2)155) GN=MSMEG_1028 PE=4 SV=1	33	16	16	43.1	306.42	metabolic process		catalytic activity;nucleotide binding	Pf01494, Pf04820	4537395; 4531953	MSMEI_2249; MSMEI_0998	MSMEG_2308; MSMEI_0998; MSMEI_2249; MSMEG_1028
A0QR90	119.6	118	114.9	117.5	2.03367	82.7	83.8	81.1	82.5333	1.64503	0	Probable transcriptional regulatory protein OS=Mycobacterium smegmatis (strain ATCC 700084 / mc(2)155) GN=MSMEG_1029 PE=4 SV=1	44	10	10	27.6	88.59	metabolic process;regulation of biological process		DNA binding	Pf00440	4531697; 4531349	MSMEI_2250; MSMEI_0999	MSMEI_0999; MSMEG_1029; MSMEI_2250; MSMEG_2309
A0QR91	122.2	115.5	115	117.567	3.41965	86.9	81.4	79	82.4333	4.91319	0	Monooxygenase OS=Mycobacterium smegmatis (strain ATCC 700084 / mc(2)155) GN=MSMEG_1030 PE=4 SV=1	42	21	21	56.1	353.08	metabolic process		catalytic activity;nucleotide binding	Pf00743, Pf00890, Pf01266, Pf01593, Pf07992, Pf13434, Pf13450, Pf13738	4536691; 4533140	MSMEI_2251	MSMEG_1030; MSMEG_2310; MSMEI_2251
A0QR92				#DIV/0!	#DIV/0!				#DIV/0!	#DIV/0!	0.06	Uncharacterized protein OS=Mycobacterium smegmatis (strain ATCC 700084 / mc(2)155) GN=MSMEG_1031 PE=4 SV=1	6	1	1	18.7	0				Pf12680	4537103; 4532257	MSMEI_1001; MSMEI_2252	MSMEI_2252; MSMEI_1001; MSMEG_2311; MSMEG_1031
A0QR94	85.1	88.7	83.1	85.6333	3.31394	120.1	112.3	110.6	114.333	4.43082	0	Ribonucleoside-diphosphate reductase subunit beta OS=Mycobacterium smegmatis (strain ATCC 700084 / mc(2)155) GN=MSMEG_1033 PE=3 SV=1	33	11	11	37.2	146.14	metabolic process		catalytic activity;metal ion binding	Pf00268	4535845; 4535368	MSMEI_1002; MSMEI_2253	nrdF2	Purine metabolism; Pyrimidine metabolism; Metabolic pathways
A0QR99	94.3	88.3	99.5	94.0333	5.9604	106.7	105	106.3	106	0.838509	0	Periplasmic binding protein OS=Mycobacterium smegmatis (strain ATCC 700084 / mc(2)155) GN=MSMEG_1039 PE=4 SV=1	36	9	9	36.9	52.92				Pf01497	4536537; 4534768	MSMEI_2260; MSMEI_1009	MSMEI_2260; MSMEG_1039; MSMEI_1009; MSMEG_2319	ABC transporters
A0QRA0	108.7	104.1	104.5	105.767	2.40927	98.5	94.5	89.8	94.2667	4.61954	0	Phosphoserine phosphatase OS=Mycobacterium smegmatis (strain ATCC 700084 / mc(2)155) GN=serB PE=4 SV=1	36	12	12	43.8	127.22	metabolic process		catalytic activity	Pf00702, Pf05116, Pf08282, Pf12710, Pf13419, Pf13740	4537335; 4533908	MSMEI_1012; MSMEI_2263	serB; serB2	Glycine, serine and threonine metabolism; Microbial metabolism in diverse environments; Metabolic pathways; Methane metabolism; Biosynthesis of amino acids; Biosynthesis of antibiotics; Carbon metabolism
A0QRA1	121	129.1	124.5	124.867	3.25341	73.5	78.6	73.3	75.1333	3.99807	0.005	Uncharacterized protein OS=Mycobacterium smegmatis (strain ATCC 700084 / mc(2)155) GN=MSMEG_1042 PE=4 SV=1	21	1	1	9.5	2.5					4531235; 4537428	MSMEI_2264; MSMEI_1013	MSMEI_1013; MSMEG_2322; MSMEG_1042; MSMEI_2264
A0QRA2	101.7	108.9	99.6	103.4	4.71712	102.8	97.3	89.7	96.6	6.80952	0	GntR-family protein transcriptional regulator OS=Mycobacterium smegmatis (strain ATCC 700084 / mc(2)155) GN=MSMEG_1043 PE=4 SV=1	7	4	4	51.2	4.29	metabolic process;regulation of biological process		catalytic activity;DNA binding	Pf00155, Pf00266, Pf00392, Pf02082, Pf13545	4532070; 4531427	MSMEI_2265; MSMEI_1014	MSMEI_2265; MSMEG_2323; MSMEG_1043; MSMEI_1014
A0QRA5	99.5	95.2	102.9	99.2	3.88988	100.3	100.8	101.3	100.8	0.496032	0	ABC-type molybdenum transport system, ATPase component OS=Mycobacterium smegmatis (strain ATCC 700084 / mc(2)155) GN=MSMEG_1046 PE=4 SV=1	38	8	8	30.6	89.99			catalytic activity;nucleotide binding	Pf00005, Pf13304	4532658; 4536654	MSMEI_2267; MSMEI_1016	MSMEG_1046; MSMEG_2326; MSMEI_1016; MSMEI_2267	ABC transporters
A0QRA6	96.7	93.9	103.4	98	4.98122	105.6	97.2	103.1	101.967	4.22997	0	Nudix hydrolase OS=Mycobacterium smegmatis (strain ATCC 700084 / mc(2)155) GN=MSMEG_1047 PE=4 SV=1	30	6	6	30.3	54.2			catalytic activity	Pf00293	4531044; 4536738	MSMEI_1017; MSMEI_2268	MSMEG_1047; MSMEG_2327; MSMEI_1017; MSMEI_2268
A0QRA7	90	88.9	92.4	90.4333	1.97912	111.2	109.6	107.9	109.567	1.50616	0	Probable enoyl-CoA hydratase OS=Mycobacterium smegmatis (strain ATCC 700084 / mc(2)155) GN=MSMEG_1048 PE=4 SV=1	32	7	7	24.8	69.71	metabolic process		catalytic activity	Pf00378	4535899; 4536337	MSMEI_2269; MSMEI_1018	echA17; MSMEG_1048; MSMEG_2328	Tryptophan metabolism; Geraniol degradation; Benzoate degradation; Limonene and pinene degradation; Valine, leucine and isoleucine degradation; Lysine degradation; Biosynthesis of secondary metabolites; Aminobenzoate degradation; beta-Alanine metabolism; Butanoate metabolism; Propanoate metabolism; Microbial metabolism in diverse environments; Metabolic pathways; Fatty acid degradation; Biosynthe…
A0QRA8	96.7	96.3	96.6	96.5333	0.215642	112.5	98.8	99.1	103.467	7.56237	0	Methyltransferase, UbiE/COQ5 family protein OS=Mycobacterium smegmatis (strain ATCC 700084 / mc(2)155) GN=MSMEG_1049 PE=4 SV=1	47	13	13	36.3	211.15	metabolic process		catalytic activity	Pf01135, Pf01209, Pf05401, Pf08241, Pf08242, Pf12847, Pf13489, Pf13649, Pf13659, Pf13847	4536797; 4533400	MSMEI_1019; MSMEI_2270	MSMEG_1049; MSMEI_2270; MSMEG_2329; MSMEI_1019
A0QRA9	93.2	98.5	109.1	100.267	8.07435	96.2	100.7	102.3	99.7333	3.17126	0	SAM-dependent methyltransferase OS=Mycobacterium smegmatis (strain ATCC 700084 / mc(2)155) GN=MSMEG_1050 PE=4 SV=1	18	6	6	41.4	10.26	metabolic process		catalytic activity		4535658; 4536557	MSMEI_1020; MSMEI_2271	MSMEI_1020; MSMEG_2330; MSMEG_1050; MSMEI_2271
A0QRB0	101.1	112.5	109.9	107.833	5.54039	85.5	97.2	93.8	92.1667	6.53011	0	Immunogenic protein MPB64/MPT64 OS=Mycobacterium smegmatis (strain ATCC 700084 / mc(2)155) GN=MSMEG_1051 PE=4 SV=1	19	3	3	24.7	95.74				Pf11738	4532579; 4537187	MSMEI_1021; MSMEI_2272	MSMEG_2331; MSMEI_2272; MSMEI_1021; MSMEG_1051
A0QRB1	59.5	59	71.3	63.2667	11.0035	132	139.5	138.7	136.733	3.01218	0	Amino acid carrier protein OS=Mycobacterium smegmatis (strain ATCC 700084 / mc(2)155) GN=MSMEG_1052 PE=3 SV=1	5	2	2	54.3	19.67	transport	membrane	transporter activity	Pf01235	4531176; 4532869	MSMEI_2273; MSMEI_1022	MSMEI_2273; MSMEG_2332; MSMEG_1052; MSMEI_1022
A0QRB3	90.5	88	92.7	90.4	2.60132	110.3	109.4	109.1	109.6	0.569799	0	Uncharacterized protein OS=Mycobacterium smegmatis (strain ATCC 700084 / mc(2)155) GN=MSMEG_1053 PE=4 SV=1	21	7	7	44.6	73.69				Pf13360	4532309; 4534242		MSMEG_1053; MSMEG_2333
A0QRB4	81.2	84	80.8	82	2.12629	121.2	114.9	117.9	118	2.6705	0	Hexapeptide transferase family protein OS=Mycobacterium smegmatis (strain ATCC 700084 / mc(2)155) GN=MSMEG_1055 PE=4 SV=1	39	12	12	27.8	119.21			catalytic activity	Pf00132	4530922; 4532393	MSMEI_2275; MSMEI_1024	MSMEG_1055; MSMEI_1024; MSMEG_2335; MSMEI_2275
A0QRB5	98.8	91.3	91.2	93.7667	4.64907	105.2	115.3	98.2	106.233	8.09229	0.005	Isopentenyl-diphosphate delta-isomerase OS=Mycobacterium smegmatis (strain ATCC 700084 / mc(2)155) GN=fni PE=3 SV=1	6	2	2	36.2	4.2	metabolic process	cytoplasm	catalytic activity;metal ion binding;nucleotide binding	Pf01070, Pf01645	4537377; 4532719	MSMEI_2277; MSMEI_1025	MSMEI_1025; MSMEI_2277; fni	Biosynthesis of secondary metabolites; Metabolic pathways; Biosynthesis of antibiotics; Terpenoid backbone biosynthesis
A0QRB8	100	105.9	94.3	100.067	5.79642	101.4	102.7	95.7	99.9333	3.72583	0	Putative Lsr2 protein OS=Mycobacterium smegmatis (strain ATCC 700084 / mc(2)155) GN=MSMEG_1060 PE=4 SV=1	12	2	2	14.4	2.57				Pf11774	4531591	MSMEI_1027	MSMEG_1060; MSMEI_1027
A0QRB9	112.4	120	116.9	116.433	3.28208	83.1	83.7	83.9	83.5667	0.498205	0	Phosphohydrolase OS=Mycobacterium smegmatis (strain ATCC 700084 / mc(2)155) GN=MSMEG_1061 PE=4 SV=1	24	5	5	22.7	50.09	metabolic process		catalytic activity;nucleotide binding	Pf01243	4531890	MSMEI_1028	MSMEI_1028; MSMEG_1061
A0QRC0	104.8	100.1	105.8	103.567	2.93876	100.8	97	91.5	96.4333	4.84876	0	O-succinylbenzoic acid--CoA ligase OS=Mycobacterium smegmatis (strain ATCC 700084 / mc(2)155) GN=MSMEG_1062 PE=4 SV=1	20	5	5	35.4	33.41	metabolic process		catalytic activity	Pf00501, Pf13193	4535095	MSMEI_1029	menE; MSMEG_1062	Biosynthesis of secondary metabolites; Metabolic pathways; Ubiquinone and other terpenoid-quinone biosynthesis
A0QRC1	116.7	114.5	112.6	114.6	1.79043	81.4	92.7	82	85.3667	7.4478	0	Uncharacterized protein OS=Mycobacterium smegmatis (strain ATCC 700084 / mc(2)155) GN=MSMEG_1063 PE=1 SV=1	47	5	5	12	11.57				Pf11829	4535372	MSMEI_1030	MSMEI_1030; MSMEG_1063
A0QRC2	78.2	84.6	94.8	85.8667	9.75021	119	112.1	111.3	114.133	3.70934	0.017	Phosphate transporter OS=Mycobacterium smegmatis (strain ATCC 700084 / mc(2)155) GN=MSMEG_1064 PE=3 SV=1	4	1	1	43	2.2	transport	membrane	transporter activity	Pf01384	4534842	MSMEI_1031	MSMEG_1064; pit
A0QRC5	107.8	99.7	104.8	104.1	3.93383	90.6	101.4	95.7	95.9	5.63376	0.001	Uncharacterized protein OS=Mycobacterium smegmatis (strain ATCC 700084 / mc(2)155) GN=MSMEG_1067 PE=4 SV=1	13	2	2	13.7	1.77	metabolic process		catalytic activity	Pf00903, Pf12681	4532030	MSMEI_1034	MSMEG_1067; MSMEI_1034
A0QRC6	107.6	102	90	99.8667	9.00385	91.4	103.1	105.9	100.133	7.68153	0	Regulatory protein OS=Mycobacterium smegmatis (strain ATCC 700084 / mc(2)155) GN=MSMEG_1068 PE=4 SV=1	7	4	4	50.1	17.59				Pf07905, Pf13556	4534029	MSMEI_1035	MSMEG_1068; MSMEI_1035
A0QRC8	90.9	92.9	95.8	93.2	2.64349	105.4	106.9	108.1	106.8	1.26664	0.023	3-oxoacyl-[acyl-carrier-protein] reductase OS=Mycobacterium smegmatis (strain ATCC 700084 / mc(2)155) GN=MSMEG_1070 PE=4 SV=1	4	1	1	23.5	0	metabolic process		catalytic activity	Pf00106, Pf13561	4534017	MSMEI_1037	MSMEG_1070; MSMEI_1037
A0QRD0	105.8	94	85.2	95	10.8804	95.8	118.2	101	105	11.1652	0.005	Agmatinase OS=Mycobacterium smegmatis (strain ATCC 700084 / mc(2)155) GN=speB PE=3 SV=1	6	2	2	34.5	6.45			catalytic activity;metal ion binding	Pf00491	4535378		speB	Arginine and proline metabolism; Metabolic pathways
A0QRD1	118.7	103.4	85.3	102.467	16.3171	110.2	96.9	85.4	97.5	12.7291	0.002	Polysaccharide deacetylase OS=Mycobacterium smegmatis (strain ATCC 700084 / mc(2)155) GN=MSMEG_1074 PE=4 SV=1	6	2	2	31.5	5.09	metabolic process		catalytic activity	Pf01522	4530977	MSMEI_1040	MSMEI_1040; MSMEG_1074
A0QRD2	87.9	83	84.4	85.1	2.96579	112.2	117.2	115.2	114.867	2.1909	0	Oxidoreductase, short-chain dehydrogenase/reductase family protein OS=Mycobacterium smegmatis (strain ATCC 700084 / mc(2)155) GN=MSMEG_1073 PE=3 SV=1	47	11	11	32.5	78.51				Pf00106, Pf08659, Pf13561	4533824	MSMEI_1041	MSMEG_1073; MSMEI_1041
A0QRD3	98.2	91.3	95.6	95.0333	3.66685	107.1	106.6	101.2	104.967	3.11679	0	1,4-dihydroxy-2-naphthoyl-CoA synthase OS=Mycobacterium smegmatis (strain ATCC 700084 / mc(2)155) GN=menB PE=1 SV=1	28	9	9	34.3	50.94	metabolic process		catalytic activity	Pf00378	4531869	MSMEI_1042	menB	Biosynthesis of secondary metabolites; Metabolic pathways; Ubiquinone and other terpenoid-quinone biosynthesis
A0QRD4	108.8	110.1	90.9	103.267	10.3901	117.7	83	89.5	96.7333	19.0692	0	Uncharacterized protein OS=Mycobacterium smegmatis (strain ATCC 700084 / mc(2)155) GN=MSMEG_1076 PE=4 SV=1	23	2	2	9.5	15.35					4536548		MSMEG_1076
A0QRD5	121.3	118.6	123.2	121.033	1.90986	77.8	82.5	76.6	78.9667	3.94879	0	Uncharacterized protein OS=Mycobacterium smegmatis (strain ATCC 700084 / mc(2)155) GN=MSMEG_1077 PE=4 SV=1	63	9	9	16.3	107.98	metabolic process		catalytic activity	Pf04075	4532895		MSMEG_1077
A0QRD6	134	125.6	117.3	125.633	6.64637	69.7	82.6	70.8	74.3667	9.61648	0	Hydrolase OS=Mycobacterium smegmatis (strain ATCC 700084 / mc(2)155) GN=MSMEG_1078 PE=4 SV=1	27	5	5	24.8	38.98	metabolic process		catalytic activity	Pf00702, Pf13242, Pf13344, Pf13419	4532270		MSMEG_1078
A0QRE7	97.1	94.5	96.8	96.1333	1.47965	96.4	108.8	106.4	103.867	6.33189	0	Amidase OS=Mycobacterium smegmatis (strain ATCC 700084 / mc(2)155) GN=MSMEG_1090 PE=3 SV=1	23	8	8	49.2	36.28			catalytic activity	Pf01425	4536693	MSMEI_1058	MSMEG_1090; amiD	Aminoacyl-tRNA biosynthesis; Metabolic pathways
A0QRF4	110.8	105.1	107.6	107.833	2.6496	87.4	97.8	91.4	92.2	5.68975	0	Glycosyl transferase, group 2 family protein OS=Mycobacterium smegmatis (strain ATCC 700084 / mc(2)155) GN=MSMEG_1097 PE=4 SV=1	26	5	5	24	18.57			catalytic activity	Pf13506, Pf13632	4533269	MSMEI_1065	MSMEI_1065; MSMEG_1097
A0QRF5	108.4	105.4	105.1	106.3	1.71668	89.5	96.9	94.6	93.6667	4.04334	0	Acyl-CoA synthase OS=Mycobacterium smegmatis (strain ATCC 700084 / mc(2)155) GN=MSMEG_1098 PE=4 SV=1	16	9	9	58.2	41.75	metabolic process		catalytic activity	Pf00501, Pf13193, Pf14535	4534972		MSMEG_1098
A0QRF8	110.6	115.6	105.1	110.433	4.7558	93.8	87.8	87	89.5333	4.15111	0	Uncharacterized protein OS=Mycobacterium smegmatis (strain ATCC 700084 / mc(2)155) GN=MSMEG_1101 PE=4 SV=1	9	3	3	41.6	10.06			protein binding	Pf13360	4535944		MSMEG_1101
A0QRF9	102.2	90.3	104.1	98.8667	7.56527	100.9	98	104.5	101.133	3.21979	0	Twin-arginine translocation pathway signal OS=Mycobacterium smegmatis (strain ATCC 700084 / mc(2)155) GN=MSMEG_1102 PE=4 SV=1	7	2	2	57.5	18.32			catalytic activity	Pf01979, Pf07969, Pf13594	4532012	MSMEI_1069	MSMEG_1102; MSMEI_1069
A0QRG0	116.8	116.9	108.2	113.967	4.38227	93.8	83.8	80.4	86	8.09957	0	o-succinylbenzoate synthase OS=Mycobacterium smegmatis (strain ATCC 700084 / mc(2)155) GN=menC PE=3 SV=1	23	6	6	33.7	25.24	metabolic process		catalytic activity;metal ion binding	Pf01188, Pf13378	4532162	MSMEI_1070	MSMEG_1103; menC	Biosynthesis of secondary metabolites; Metabolic pathways; Ubiquinone and other terpenoid-quinone biosynthesis
A0QRG3	95.6	90.4	87.3	91.1	4.60378	107.4	108.2	111.1	108.9	1.78769	0.061	Isonitrile hydratase, putative OS=Mycobacterium smegmatis (strain ATCC 700084 / mc(2)155) GN=MSMEG_1107 PE=4 SV=1	4	1	1	25.5	0				Pf01965, Pf13278	4536265	MSMEI_1075	MSMEI_1075; MSMEG_1107
A0QRG4	107.1	105.8	101.5	104.8	2.79663	96.1	96	93.5	95.2	1.54737	0	Hydrolase, alpha/beta fold family protein OS=Mycobacterium smegmatis (strain ATCC 700084 / mc(2)155) GN=MSMEG_1108 PE=4 SV=1	41	12	12	32.1	84.04			catalytic activity	Pf00561, Pf08386, Pf12146, Pf12695, Pf12697	4533513		MSMEG_1108
A0QRG5	103.1	103.4	103.4	103.3	0.167672	102.1	92.7	95.3	96.7	5.01951	0	2-succinyl-5-enolpyruvyl-6-hydroxy-3-cyclohexene-1-carboxylate synthase OS=Mycobacterium smegmatis (strain ATCC 700084 / mc(2)155) GN=menD PE=3 SV=2	16	7	7	56.9	42.19	metabolic process		catalytic activity;metal ion binding	Pf02776	4537235	MSMEI_1077	menD; MSMEG_1109	Biosynthesis of secondary metabolites; Metabolic pathways; Ubiquinone and other terpenoid-quinone biosynthesis
A0QRG6	104.1	104.7	98.9	102.567	3.10975	105.5	91.5	95.3	97.4333	7.43042	0	Probable conserved transmembrane protein OS=Mycobacterium smegmatis (strain ATCC 700084 / mc(2)155) GN=MSMEG_1110 PE=4 SV=1	15	2	2	18.1	6.48		membrane		Pf12158	4536873		MSMEG_1110
A0QRG9	94.1	90.2	84.9	89.7333	5.14605	97.9	124.3	108.6	110.267	12.0423	0	Aconitate hydratase, putative OS=Mycobacterium smegmatis (strain ATCC 700084 / mc(2)155) GN=MSMEG_1112 PE=4 SV=1	14	8	8	70.7	30.56	metabolic process		catalytic activity	Pf00330, Pf00694	4535508	MSMEI_1081	MSMEG_1112; MSMEI_1081	Citrate cycle (TCA cycle); Biosynthesis of secondary metabolites; Microbial metabolism in diverse environments; Metabolic pathways; Glyoxylate and dicarboxylate metabolism; Biosynthesis of amino acids; Biosynthesis of antibiotics; Carbon metabolism; 2-Oxocarboxylic acid metabolism
A0QRH0	113.6	118.8	111.8	114.733	3.16823	86.7	83.9	85.2	85.2667	1.6433	0	Short chain dehydrogenase OS=Mycobacterium smegmatis (strain ATCC 700084 / mc(2)155) GN=MSMEG_1114 PE=3 SV=1	26	7	7	29.7	27.21				Pf00106, Pf08643, Pf13561	4533572	MSMEI_1082	MSMEI_1082; MSMEG_1114
A0QRH1	97.1	95.6	95.2	95.9667	1.04376	103.1	99	109.9	104	5.2937	0	Demethylmenaquinone methyltransferase OS=Mycobacterium smegmatis (strain ATCC 700084 / mc(2)155) GN=menG PE=3 SV=1	25	5	5	24.7	33.79	metabolic process		catalytic activity	Pf01209, Pf08241, Pf08242, Pf12847, Pf13489, Pf13649, Pf13659, Pf13847	4534306	MSMEI_1083	ubiE	Biosynthesis of secondary metabolites; Metabolic pathways; Ubiquinone and other terpenoid-quinone biosynthesis
A0QRH2	92.9	81	76.8	83.5667	9.99352	118.1	120.5	110.8	116.467	4.33778	0.009	Gamma-glutamylisopropylamide synthetase OS=Mycobacterium smegmatis (strain ATCC 700084 / mc(2)155) GN=MSMEG_1116 PE=3 SV=1	2	1	1	49.5	2.55	metabolic process		catalytic activity	Pf00120	4532821	MSMEI_1084	MSMEI_1084; MSMEG_1116	Two-component system; Microbial metabolism in diverse environments; Metabolic pathways; Glyoxylate and dicarboxylate metabolism; Biosynthesis of amino acids; Alanine, aspartate and glutamate metabolism; Arginine biosynthesis; Nitrogen metabolism
A0QRH3	96.5	90.8	96.7	94.6667	3.53886	104.9	107.1	104	105.333	1.51403	0	Transcriptional regulator OS=Mycobacterium smegmatis (strain ATCC 700084 / mc(2)155) GN=MSMEG_1117 PE=4 SV=1	10	2	2	26.1	10.37	metabolic process;regulation of biological process		DNA binding	Pf00392, Pf07729	4532203	MSMEI_1085	MSMEI_1085; MSMEG_1117
A0QRH6	101.3	91.9	94.4	95.8667	5.07852	97.9	114.4	100	104.1	8.6279	0	Nitrilase/cyanide hydratase and apolipoprotein N-acyltransferase OS=Mycobacterium smegmatis (strain ATCC 700084 / mc(2)155) GN=MSMEG_1120 PE=4 SV=1	20	5	5	35.4	19.78	metabolic process		catalytic activity	Pf00795	4532635		MSMEG_1120	Cyanoamino acid metabolism; Aminobenzoate degradation; Styrene degradation; Microbial metabolism in diverse environments; Nitrogen metabolism; Tryptophan metabolism
A0QRH9	103.9	96.3	109.2	103.133	6.28709	93.3	99.3	98	96.8667	3.25858	0	Cobalamin synthesis protein OS=Mycobacterium smegmatis (strain ATCC 700084 / mc(2)155) GN=MSMEG_1123 PE=4 SV=1	13	4	4	35.7	11.76	metabolic process			Pf00009, Pf02492, Pf07683	4536837		MSMEG_1123
A0QRI0	109.4	105.2	112.1	108.9	3.1929	90.6	88.1	94.5	91.0667	3.54182	0.006	Putative ferredoxin FdxA OS=Mycobacterium smegmatis (strain ATCC 700084 / mc(2)155) GN=MSMEG_1124 PE=4 SV=1	11	1	1	12.4	4.19	metabolic process			Pf00037, Pf12837, Pf12838, Pf13187, Pf13237	4531146	MSMEI_1090	MSMEG_1124; fdxC
A0QRI1	103.5	95	94.8	97.7667	5.07967	92.5	113.2	101	102.233	10.1777	0	Regulatory protein, ArsR OS=Mycobacterium smegmatis (strain ATCC 700084 / mc(2)155) GN=MSMEG_1125 PE=4 SV=1	11	2	2	23.5	8.61	regulation of biological process		DNA binding	Pf09339, Pf12840	4533189	MSMEI_1091	MSMEI_1091; MSMEG_1125
A0QRI6	113.6	111.4	99	108	7.2884	105.9	81.1	88.9	91.9667	13.7889	0.081	Uncharacterized protein OS=Mycobacterium smegmatis (strain ATCC 700084 / mc(2)155) GN=MSMEG_1130 PE=4 SV=1	3	1	1	41.3	0					4534567	MSMEI_1098	MSMEI_1098; MSMEG_1130
A0QRI7	104.3	102.6	94.7	100.533	5.09565	115.1	87.3	96	99.4667	14.2968	0	Tryptophan-rich sensory protein OS=Mycobacterium smegmatis (strain ATCC 700084 / mc(2)155) GN=MSMEG_1131 PE=4 SV=1	23	2	2	17.3	15.4		membrane		Pf03073	4531087		MSMEG_1131
A0QRI8	100.5	97.3	102.6	100.133	2.6654	96.8	100.5	102.4	99.9	2.85066	0	Menaquinone reductase OS=Mycobacterium smegmatis (strain ATCC 700084 / mc(2)155) GN=menJ PE=1 SV=1	19	7	7	43.4	34.4	metabolic process		catalytic activity;nucleotide binding	Pf01494	4534182	MSMEI_1100	MSMEI_1100; MSMEG_1132
A0QRI9	109.7	107.4	106.6	107.9	1.49152	95.3	91.4	89.6	92.1	3.16369	0	Bifunctional short chain isoprenyl diphosphate synthase OS=Mycobacterium smegmatis (strain ATCC 700084 / mc(2)155) GN=MSMEG_1133 PE=3 SV=1	37	10	10	35.4	70.51	metabolic process		catalytic activity	Pf00348	4536561		MSMEG_1133	Biosynthesis of secondary metabolites; Terpenoid backbone biosynthesis
A0QRJ0	104.5	99.7	95.3	99.8333	4.60913	100.5	98.4	101.7	100.2	1.667	0	Protease HtpX homolog OS=Mycobacterium smegmatis (strain ATCC 700084 / mc(2)155) GN=htpX PE=3 SV=1	22	6	6	31.8	63.78	metabolic process	membrane	catalytic activity;metal ion binding	Pf01435	4531903	MSMEI_1102	htpX; MSMEG_1134
A0QRJ4	87.7	88	98.1	91.2667	6.4862	107.7	114.9	103.5	108.7	5.30397	0	Alcohol dehydrogenase 1 OS=Mycobacterium smegmatis (strain ATCC 700084 / mc(2)155) GN=MSMEG_1138 PE=3 SV=1	3	1	1	38.5	7.45	metabolic process		catalytic activity;metal ion binding	Pf00107, Pf08240, Pf12847	4531156	MSMEI_1106	MSMEG_1138; MSMEI_1106	Chloroalkane and chloroalkene degradation; Biosynthesis of secondary metabolites; Tyrosine metabolism; Biosynthesis of antibiotics; Glycolysis / Gluconeogenesis; Degradation of aromatic compounds; Microbial metabolism in diverse environments; Fatty acid degradation; Methane metabolism; Naphthalene degradation; Metabolic pathways; Carbon metabolism
A0QRJ5	103.7	99	99.4	100.7	2.58765	101	99.4	97.4	99.2667	1.81702	0.016	Transcription regulator OS=Mycobacterium smegmatis (strain ATCC 700084 / mc(2)155) GN=MSMEG_1139 PE=4 SV=1	4	1	1	19.9	4.14			DNA binding	Pf01381, Pf07883, Pf12844, Pf13443, Pf13560	4534423		MSMEG_1139
A0QRJ6	73.1	74	79.6	75.5667	4.66057	109.9	133.4	129.9	124.4	10.1919	0	Glycerol-3-phosphate dehydrogenase [NAD(P)+] OS=Mycobacterium smegmatis (strain ATCC 700084 / mc(2)155) GN=gpsA PE=3 SV=1	18	6	6	36.3	45.11	metabolic process	cytoplasm	catalytic activity;nucleotide binding	Pf01210, Pf03435, Pf07479	4536132	MSMEI_1108	MSMEG_1140; gpsA2	Biosynthesis of secondary metabolites; Glycerophospholipid metabolism
A0QRL0	96	96.5	102.1	98.2	3.44882	98.9	105.9	100.7	101.833	3.56957	0	Formyl-coenzyme A transferase OS=Mycobacterium smegmatis (strain ATCC 700084 / mc(2)155) GN=MSMEG_1154 PE=4 SV=1	7	3	3	43.6	13.38	metabolic process		catalytic activity	Pf02515	4535157	MSMEI_1122	MSMEI_1122; MSMEG_1154
A0QRL1	79.7	76.5	94	83.4	11.173	99	136.4	114.6	116.667	16.1018	0.043	Carnitinyl-CoA dehydratase OS=Mycobacterium smegmatis (strain ATCC 700084 / mc(2)155) GN=MSMEG_1155 PE=3 SV=1	4	1	1	28.8	0	metabolic process		catalytic activity	Pf00378	4530876	MSMEI_1123	echA1; MSMEG_1155
A0QRL2	106.1	111.4	105.5	107.667	3.01584	94.2	96	86.8	92.3333	5.28064	0.02	Dihydrodipicolinate synthetase OS=Mycobacterium smegmatis (strain ATCC 700084 / mc(2)155) GN=MSMEG_1156 PE=3 SV=1	3	1	1	30.7	1.71	metabolic process		catalytic activity	Pf00701	4531626	MSMEI_1124	MSMEI_1124; MSMEG_1156	Monobactam biosynthesis; Lysine biosynthesis; Biosynthesis of secondary metabolites; Microbial metabolism in diverse environments; Metabolic pathways; Biosynthesis of amino acids; Biosynthesis of antibiotics
A0QRL3	104.2	103.5	98.9	102.2	2.81726	91.5	95.8	106.1	97.8	7.67144	0	Short chain dehydrogenase OS=Mycobacterium smegmatis (strain ATCC 700084 / mc(2)155) GN=MSMEG_1157 PE=4 SV=1	21	5	4	26.2	30.81	metabolic process		catalytic activity	Pf00106, Pf13561	4533491	MSMEI_1125	MSMEI_1125; MSMEG_1157	Biotin metabolism; Metabolic pathways; Fatty acid biosynthesis; Fatty acid metabolism; Biosynthesis of unsaturated fatty acids
A0QRM0	105.4	106.4	106.8	106.2	0.679012	93.9	94.2	93.4	93.8333	0.430705	0	UPF0234 protein MSMEG_1165/MSMEI_1134 OS=Mycobacterium smegmatis (strain ATCC 700084 / mc(2)155) GN=MSMEG_1165 PE=1 SV=1	62	12	12	18.1	201.61				Pf04461	4532406	MSMEI_1134	MSMEI_1134; MSMEG_1165
A0QRM8	80.3	86.9	79.1	82.1	5.11571	121.2	111.4	121.1	117.9	4.77471	0	Cadmium inducible protein cadi OS=Mycobacterium smegmatis (strain ATCC 700084 / mc(2)155) GN=MSMEG_1174 PE=4 SV=1	6	1	1	16.3	6.41				Pf00903, Pf12681, Pf13669	4536329	MSMEI_1143	MSMEG_1174; cadI
A0QRN0	94.3	100.6	102.6	99.1667	4.36807	92.6	108.6	101.3	100.833	7.944	0.034	Uncharacterized protein OS=Mycobacterium smegmatis (strain ATCC 700084 / mc(2)155) GN=MSMEG_1176 PE=4 SV=1	1	1	1	53.7	0		membrane		Pf08237	4534786	MSMEI_1145	MSMEI_1145; MSMEG_1176
A0QRN1	82	82.5	98.3	87.6	10.582	87.5	134.2	115.4	112.367	20.9113	0.01	Cytosine/purines/uracil/thiamine/allantoin permease family protein OS=Mycobacterium smegmatis (strain ATCC 700084 / mc(2)155) GN=MSMEG_1177 PE=3 SV=1	2	1	1	50.3	2.94	transport	membrane	transporter activity	Pf02133	4536032	MSMEI_1146	MSMEG_1177; MSMEI_1146
A0QRN2	107.8	93.5	104.9	102.067	7.40626	85.7	109.3	98.7	97.9	12.0739	0	Transcriptional regulator OS=Mycobacterium smegmatis (strain ATCC 700084 / mc(2)155) GN=MSMEG_1178 PE=4 SV=1	22	6	6	33.1	16.08	metabolic process;regulation of biological process		DNA binding	Pf01380, Pf01418	4536241		MSMEG_1178
A0QRN3	105.2	99	104.5	102.9	3.29989	93.3	99.2	98.8	97.1	3.39544	0	Urocanate hydratase OS=Mycobacterium smegmatis (strain ATCC 700084 / mc(2)155) GN=hutU PE=1 SV=1	17	9	9	60.1	30.01	metabolic process	cytoplasm	catalytic activity	Pf01175	4535946	MSMEI_1148	hutU; MSMEI_1148	Metabolic pathways; Histidine metabolism
A0QRN4	104.8	102.2	109.7	105.567	3.60751	86.4	101.4	95.4	94.4	7.99771	0	N-carbamoyl-L-amino acid hydrolase OS=Mycobacterium smegmatis (strain ATCC 700084 / mc(2)155) GN=MSMEG_1180 PE=4 SV=1	14	5	5	42.5	18.56	metabolic process		catalytic activity	Pf01546	4537008	MSMEI_1149	MSMEG_1180; MSMEI_1149	Pyrimidine metabolism; Metabolic pathways
A0QRN5	106.6	83.8	62.8	84.4	25.9552	79.8	115.6	151.5	115.633	31.0032	0.006	Formiminoglutamate deiminase OS=Mycobacterium smegmatis (strain ATCC 700084 / mc(2)155) GN=hutF PE=4 SV=1	5	2	2	46.6	2.25			catalytic activity		4533838	MSMEI_1150	MSMEI_1150; hutF
A0QRN6	94.5	101.2	113.4	103.033	9.30034	90.1	101.4	99.3	96.9333	6.20042	0	Imidazolonepropionase OS=Mycobacterium smegmatis (strain ATCC 700084 / mc(2)155) GN=hutI PE=1 SV=1	17	5	5	41.3	20.29	metabolic process	cytoplasm	catalytic activity;metal ion binding	Pf13594	4533173	MSMEI_1151	hutI; MSMEI_1151	Metabolic pathways; Histidine metabolism
A0QRN7	98	94.3	103.3	98.5333	4.59098	94	106.4	104	101.467	6.48166	0	Histidine ammonia-lyase OS=Mycobacterium smegmatis (strain ATCC 700084 / mc(2)155) GN=hutH PE=3 SV=1	39	13	13	53.4	110.65	metabolic process	cytoplasm	catalytic activity	Pf00221	4536399	MSMEI_1152	hutH; MSMEI_1152	Metabolic pathways; Histidine metabolism
A0QRN8	70.1	76.2	80.5	75.6	6.91256	105	133	135.2	124.4	13.5345	0	Serine esterase, cutinase family protein OS=Mycobacterium smegmatis (strain ATCC 700084 / mc(2)155) GN=MSMEG_1184 PE=4 SV=1	8	1	1	29.6	4.53	metabolic process		catalytic activity	Pf01083	4536672		MSMEG_1184
A0QRN9	95.5	91.6	100.3	95.8	4.5488	98.1	107.8	106.8	104.233	5.11842	0	Transcriptional regulator, AsnC family protein OS=Mycobacterium smegmatis (strain ATCC 700084 / mc(2)155) GN=MSMEG_1185 PE=4 SV=1	23	7	7	38.1	15.59	metabolic process;regulation of biological process		DNA binding	Pf01037, Pf08220, Pf12840, Pf13404, Pf13412, Pf13542	4536690		MSMEG_1185
A0QRP2	97.3	103.8	98.5	99.8667	3.46342	94.6	105.4	100.4	100.133	5.39774	0	Uncharacterized protein OS=Mycobacterium smegmatis (strain ATCC 700084 / mc(2)155) GN=MSMEG_1188 PE=4 SV=1	10	4	4	63.1	7.02					4532944	MSMEI_1156	MSMEG_1188; MSMEI_1156
A0QRP3	97.9	100.3	108.2	102.133	5.27662	88.4	104.6	100.6	97.8667	8.62275	0	Uncharacterized protein OS=Mycobacterium smegmatis (strain ATCC 700084 / mc(2)155) GN=MSMEG_1189 PE=4 SV=1	4	1	1	58.6	3.98		membrane			4536697		MSMEG_1189
A0QRP5	100.5	96.6	104.7	100.6	4.02677	100.5	100.1	97.6	99.4	1.58111	0	Uncharacterized protein OS=Mycobacterium smegmatis (strain ATCC 700084 / mc(2)155) GN=MSMEG_1191 PE=4 SV=1	40	3	3	7.7	12.43					4534954	MSMEI_1160	MSMEG_1191; MSMEI_1160
A0QRP7	147.5	156.3	149.1	150.967	3.10504	48.1	52.5	46.6	49.0667	6.24963	0	TROVE domain protein OS=Mycobacterium smegmatis (strain ATCC 700084 / mc(2)155) GN=MSMEG_1193 PE=4 SV=1	45	20	20	61.1	177.2			RNA binding	Pf05731	4534606		MSMEG_1193
A0QRP8	119.1	106.2	93.4	106.233	12.096	89.4	96.5	95.4	93.7667	4.07547	0.045	Uncharacterized protein OS=Mycobacterium smegmatis (strain ATCC 700084 / mc(2)155) GN=MSMEG_1194 PE=4 SV=1	6	1	1	14.7	2.16					4534709		MSMEG_1194
A0QRQ0	105.5	100.4	98.3	101.4	3.65158	104.5	100.7	90.6	98.6	7.28601	0	SNF2 domain protein OS=Mycobacterium smegmatis (strain ATCC 700084 / mc(2)155) GN=MSMEG_1196 PE=4 SV=1	11	7	7	73.3	25.53			nucleotide binding	Pf00176	4534002	MSMEI_1165	MSMEG_1196; MSMEI_1165
A0QRQ2	98	94.6	107.9	100.167	6.89816	98.5	109.6	91.5	99.8667	9.13925	0.006	Uncharacterized protein OS=Mycobacterium smegmatis (strain ATCC 700084 / mc(2)155) GN=MSMEG_1198 PE=4 SV=1	7	2	2	27.6	4					4536286		MSMEG_1198
A0QRQ3	96.4	92.5	101.1	96.6667	4.45469	106.8	101.2	102	103.333	2.93105	0	Uncharacterized protein OS=Mycobacterium smegmatis (strain ATCC 700084 / mc(2)155) GN=MSMEG_1199 PE=4 SV=1	4	4	4	84.7	9.98		membrane		Pf03706	4532598	MSMEI_1166	MSMEI_1166; MSMEG_1199
A0QRQ7	97	97.4	91.1	95.1667	3.70667	102.4	104.8	107.3	104.833	2.33721	0	3-oxoacyl-[acyl-carrier-protein] synthase 2 OS=Mycobacterium smegmatis (strain ATCC 700084 / mc(2)155) GN=MSMEG_1204 PE=3 SV=1	10	3	3	43.9	9.92	metabolic process		catalytic activity	Pf00109, Pf02801	4536280	MSMEI_1170	kasB; MSMEG_1204	Biotin metabolism; Fatty acid biosynthesis; Fatty acid metabolism; Metabolic pathways
A0QRQ8	77.3	77.5	89.4	81.4	8.51219	118.1	121.5	116.1	118.567	2.30257	0	Methoxy mycolic acid synthase 1 OS=Mycobacterium smegmatis (strain ATCC 700084 / mc(2)155) GN=MSMEG_1203 PE=4 SV=1	10	2	2	33.6	5.39	metabolic process		catalytic activity	Pf01135, Pf02353, Pf08241, Pf08242, Pf12847, Pf13489, Pf13847	4536332		MSMEG_1203
A0QRQ9	86.6	88.7	88.3	87.8667	1.26902	100.7	115.4	120.4	112.167	9.12952	0	Cyclopropane-fatty-acyl-phospholipid synthase 1 OS=Mycobacterium smegmatis (strain ATCC 700084 / mc(2)155) GN=MSMEG_1205 PE=4 SV=1	29	9	8	35.2	21.25	metabolic process		catalytic activity	Pf02353, Pf08241, Pf08242, Pf12847, Pf13489, Pf13649, Pf13847	4533780	MSMEI_1172	MSMEG_1205; cmaA1
A0QRR4	101.8	103.2	107	104	2.58724	97.1	97	93.8	95.9667	1.95594	0	Uncharacterized protein OS=Mycobacterium smegmatis (strain ATCC 700084 / mc(2)155) GN=MSMEG_1210 PE=4 SV=1	12	4	4	32	6.88				Pf01936	4534186		MSMEG_1210
A0QRR5	67.9	67.6	70.7	68.7333	2.48755	136.9	125.9	131.1	131.3	4.19096	0.003	Fatty acid desaturase OS=Mycobacterium smegmatis (strain ATCC 700084 / mc(2)155) GN=MSMEG_1211 PE=4 SV=1	5	1	1	41.3	2.61	metabolic process		catalytic activity	Pf00487	4535722	MSMEI_1177	MSMEI_1177; MSMEG_1211
A0QRR7				#DIV/0!	#DIV/0!				#DIV/0!	#DIV/0!	0.006	Cytochrome P450 monooxygenase OS=Mycobacterium smegmatis (strain ATCC 700084 / mc(2)155) GN=MSMEG_1213 PE=3 SV=1	4	1	1	47.8	2.64	metabolic process		catalytic activity;metal ion binding	Pf00067	4531319		MSMEG_1213
A0QRR9	116.7	108.6	118.5	114.6	4.60167	83.2	94	79.1	85.4333	9.00933	0	Serine/threonine-protein kinase PknE, putative OS=Mycobacterium smegmatis (strain ATCC 700084 / mc(2)155) GN=MSMEG_1215 PE=4 SV=1	17	3	3	22.7	32.13	metabolic process		catalytic activity	Pf13462	4531520		MSMEG_1215
A0QRS0	75.8	71.8	83.4	77	7.65243	101	134.6	133.2	122.933	15.4618	0	ABC-type transport system periplasmic substrate-binding protein OS=Mycobacterium smegmatis (strain ATCC 700084 / mc(2)155) GN=MSMEG_1216 PE=4 SV=1	14	5	5	44.5	16.17	transport			Pf01094, Pf13433, Pf13458	4534284		MSMEG_1216	Quorum sensing; ABC transporters
A0QRS9	98.5	91.3	98.5	96.1	4.32562	96.4	107.3	108	103.9	6.26046	0	Uncharacterized protein OS=Mycobacterium smegmatis (strain ATCC 700084 / mc(2)155) GN=MSMEG_1225 PE=4 SV=1	13	5	5	46.9	23.5					4531049		MSMEG_1225
A0QRT0	92.5	92.8	107.6	97.6333	8.84195	99.5	106.2	101.4	102.367	3.37319	0	Sulfatase-modifying factor 1 OS=Mycobacterium smegmatis (strain ATCC 700084 / mc(2)155) GN=MSMEG_1226 PE=4 SV=1	10	2	2	31.7	10.74				Pf03781	4537219	MSMEI_1192	MSMEI_1192; MSMEG_1226
A0QRT9	70.3	63	77.6	70.3	10.3841	124.1	136.2	128.9	129.733	4.69647	0	Mpr protein OS=Mycobacterium smegmatis (strain ATCC 700084 / mc(2)155) GN=MSMEG_1236 PE=4 SV=1	21	4	4	22.9	25.83		membrane		Pf11611	4535950	MSMEI_1202	MSMEI_1202; MSMEG_1236
A0QRU0	82.2	74.5	80.5	79.0667	5.11614	99.3	130.4	133	120.9	15.5097	0.001	Uncharacterized protein OS=Mycobacterium smegmatis (strain ATCC 700084 / mc(2)155) GN=MSMEG_1237 PE=4 SV=1	13	1	1	11	6.79				Pf03793	4535774		MSMEG_1237
A0QRU1	59.6	60.5	60.9	60.3333	1.10359	138.3	133.9	146.9	139.7	4.73308	0	Type III restriction enzyme, res subunit OS=Mycobacterium smegmatis (strain ATCC 700084 / mc(2)155) GN=MSMEG_1238 PE=4 SV=1	36	19	19	63.4	123.1	metabolic process		catalytic activity;DNA binding;nucleotide binding	Pf00176, Pf00270, Pf00271, Pf04851	4533570	MSMEI_1204	MSMEI_1204; MSMEG_1238
A0QRU5	86.3	87.3	88.1	87.2333	1.03384	111.3	113.8	113.3	112.8	1.17276	0	Cysteine desulfurase IscS OS=Mycobacterium smegmatis (strain ATCC 700084 / mc(2)155) GN=iscS PE=3 SV=1	27	10	10	39.3	69.68			catalytic activity	Pf00266	4536475	MSMEI_1207	iscS; MSMEI_1207	Thiamine metabolism; Metabolic pathways; Sulfur relay system
A0QRU6	82.1	83.1	80.1	81.7667	1.86815	122.6	113.9	118.1	118.2	3.68093	0	Uncharacterized protein OS=Mycobacterium smegmatis (strain ATCC 700084 / mc(2)155) GN=MSMEG_1243 PE=4 SV=1	20	6	6	39.3	21.56				Pf13182	4536449	MSMEI_1208	MSMEG_1243; MSMEI_1208
A0QRU7	79.6	80.7	81	80.4333	0.916425	121	121	116.6	119.533	2.12522	0	Uncharacterized protein OS=Mycobacterium smegmatis (strain ATCC 700084 / mc(2)155) GN=MSMEG_1244 PE=4 SV=1	29	32	31	126.1	110.25					4533291	MSMEI_1209	MSMEI_1209; MSMEG_1244
A0QRU8	61.6	56.8	64.4	60.9333	6.30789	158.8	128.8	129.6	139.067	12.2921	0	Phosphoadenosine phosphosulfate reductase OS=Mycobacterium smegmatis (strain ATCC 700084 / mc(2)155) GN=MSMEG_1245 PE=4 SV=1	21	6	6	32	18.44	metabolic process		catalytic activity	Pf01507	4532836		MSMEG_1245
A0QRU9	74.2	81.6	74.9	76.9	5.31254	124.3	121.3	123.7	123.1	1.28956	0	Uncharacterized protein OS=Mycobacterium smegmatis (strain ATCC 700084 / mc(2)155) GN=MSMEG_1246 PE=4 SV=1	11	6	6	54.3	4.44				Pf13489	4535412	MSMEI_1211	MSMEG_1246; MSMEI_1211
A0QRV0	96.3	90.9	90.2	92.4667	3.61013	107	105	110.7	107.567	2.68851	0	Uncharacterized protein OS=Mycobacterium smegmatis (strain ATCC 700084 / mc(2)155) GN=MSMEG_1247 PE=4 SV=1	20	7	7	30.8	79.02				Pf11784	4535454		MSMEG_1247
A0QRV1	104.4	103.9	98.2	102.167	3.37127	100.3	102.1	91.1	97.8333	6.03095	0	Uncharacterized protein OS=Mycobacterium smegmatis (strain ATCC 700084 / mc(2)155) GN=MSMEG_1248 PE=4 SV=1	9	2	2	25.2	3.46					4536622		MSMEG_1248
A0QRV5	73.6	73.2	77.3	74.7	3.02615	125.6	125.6	124.7	125.3	0.414697	0	Uncharacterized protein OS=Mycobacterium smegmatis (strain ATCC 700084 / mc(2)155) GN=MSMEG_1252 PE=4 SV=1	27	51	51	224.4	275.41				Pf11784, Pf13086, Pf13087, Pf13195, Pf13245	4535282		MSMEG_1252
A0QRV6	61.7	63.1	63.9	62.9	1.77035	130.9	136.7	143.8	137.133	4.71141	0	Uncharacterized protein OS=Mycobacterium smegmatis (strain ATCC 700084 / mc(2)155) GN=MSMEG_1253 PE=4 SV=1	16	15	15	124.1	61.08					4534699	MSMEI_1218	MSMEI_1218; MSMEG_1253
A0QRV7	66.5	65.6	67.7	66.6	1.58193	130.1	136.5	133.7	133.433	2.40444	0	DEAD/DEAH box helicase OS=Mycobacterium smegmatis (strain ATCC 700084 / mc(2)155) GN=MSMEG_1254 PE=4 SV=1	15	20	20	182.6	80.27			catalytic activity;nucleotide binding	Pf00270, Pf00271, Pf09369	4532854	MSMEI_1219	MSMEG_1254; MSMEI_1219
A0QRV8	87.9	85.9	88.7	87.5	1.64825	111.7	114.1	111.8	112.533	1.20648	0	DNA helicase OS=Mycobacterium smegmatis (strain ATCC 700084 / mc(2)155) GN=MSMEG_1255 PE=3 SV=1	31	20	20	80.8	109.67	metabolic process		catalytic activity;DNA binding;nucleotide binding	Pf00580, Pf13361, Pf13538	4531644	MSMEI_1220	MSMEG_1255; MSMEI_1220
A0QRV9	95.2	87.6	92.3	91.7	4.18251	101.1	124.7	99	108.267	13.1808	0	Uncharacterized protein OS=Mycobacterium smegmatis (strain ATCC 700084 / mc(2)155) GN=MSMEG_1256 PE=4 SV=1	16	3	2	15.6	7.5					4532441		MSMEG_1256
A0QRW3	84.2	81.4	89.7	85.1	4.96188	110.3	116.7	117.7	114.9	3.49432	0	Uncharacterized protein OS=Mycobacterium smegmatis (strain ATCC 700084 / mc(2)155) GN=MSMEG_1260 PE=4 SV=1	36	15	15	49.7	151.14					4537559	MSMEI_1224	MSMEI_1224; MSMEG_1260
A0QRW4	90	102.1	81.4	91.1667	11.4068	110.5	113.4	102.5	108.8	5.18874	0	Uncharacterized protein OS=Mycobacterium smegmatis (strain ATCC 700084 / mc(2)155) GN=MSMEG_1261 PE=4 SV=1	7	2	2	38.6	5.38		membrane			4537504		MSMEG_1261
A0QRW5	85.5	80.1	93.2	86.2667	7.63164	109.6	117.7	114	113.767	3.56435	0.002	Uncharacterized protein OS=Mycobacterium smegmatis (strain ATCC 700084 / mc(2)155) GN=MSMEG_1262 PE=4 SV=1	13	2	2	13.7	8.14					4535032		MSMEG_1262
A0QRW8	91	87.9	90.3	89.7333	1.81185	107.6	109.8	113.5	110.3	2.70318	0	Uncharacterized protein OS=Mycobacterium smegmatis (strain ATCC 700084 / mc(2)155) GN=MSMEG_1265 PE=4 SV=1	36	22	22	56.8	198.94				Pf13289	4533738	MSMEI_1229	MSMEG_1265; MSMEI_1229
A0QRX0	131.3	123.9	124.9	126.7	3.16888	70.2	76.7	72.9	73.2667	4.45697	0	Nudix hydrolase OS=Mycobacterium smegmatis (strain ATCC 700084 / mc(2)155) GN=MSMEG_1268 PE=4 SV=1	18	4	4	24.3	25.03			catalytic activity	Pf00293	4533130	MSMEI_1232	MSMEI_1232; MSMEG_1268
A0QRX1	98.9	99.7	99.3	99.3	0.40282	96.6	105.1	100.4	100.7	4.22834	0	Ser/Thr protein phosphatase family protein OS=Mycobacterium smegmatis (strain ATCC 700084 / mc(2)155) GN=MSMEG_1269 PE=4 SV=1	9	3	3	36.9	4.19			catalytic activity	Pf00149	4537693	MSMEI_1233	MSMEI_1233; MSMEG_1269
A0QRX4	91.2	93.1	90.9	91.7333	1.30055	100.9	122.1	101.7	108.233	11.1015	0.03	Putative ribosylglycohydrolase OS=Mycobacterium smegmatis (strain ATCC 700084 / mc(2)155) GN=MSMEG_1272 PE=4 SV=1	2	1	1	52.5	2.09	metabolic process		catalytic activity	Pf00782, Pf03747	4533213	MSMEI_1235	MSMEI_1235; MSMEG_1272
A0QRX9	108.2	112.2	113.1	111.167	2.34631	92.1	81.8	92.6	88.8333	6.86248	0.008	Antitoxin Phd OS=Mycobacterium smegmatis (strain ATCC 700084 / mc(2)155) GN=phd PE=1 SV=1	11	1	1	7.3	2.01	metabolic process;regulation of biological process				4536481		MSMEG_1277
A0QRY0	104.9	95.8	98.4	99.7	4.70132	83.3	120.4	97.2	100.3	18.6872	0.004	Toxin Doc OS=Mycobacterium smegmatis (strain ATCC 700084 / mc(2)155) GN=doc PE=1 SV=1	15	2	2	14	0	metabolic process;regulation of biological process		catalytic activity	Pf02661	4532961	MSMEI_1240	MSMEG_1278; MSMEI_1240
A0QRY1	90.2	92	73.3	85.1667	12.1129	102	124.3	118.1	114.8	10.0265	0.01	Uncharacterized protein MSMEG_1279/MSMEI_1241 OS=Mycobacterium smegmatis (strain ATCC 700084 / mc(2)155) GN=MSMEG_1279 PE=2 SV=1	3	2	1	53.4	5.09				Pf11855	4536858	MSMEI_1241	MSMEI_1241; MSMEG_1279
A0QRY2	89	79.1	85.6	84.5667	5.94826	117.9	114.6	113.8	115.433	1.88275	0	Hypothetical cytosolic protein OS=Mycobacterium smegmatis (strain ATCC 700084 / mc(2)155) GN=MSMEG_1280 PE=4 SV=1	33	8	8	27.1	22.36				Pf13835	4531794	MSMEI_1242	MSMEG_1280; MSMEI_1242
A0QRY4	104.8	105.7	92.2	100.9	7.48052	100.5	95.5	101.4	99.1333	3.20636	0.003	Hypothetical cytosolic protein OS=Mycobacterium smegmatis (strain ATCC 700084 / mc(2)155) GN=MSMEG_1282 PE=4 SV=1	5	2	2	43.6	4.01				Pf09983, Pf11795	4534171		MSMEG_1282
A0QRY5	122.3	98.1	110.7	110.367	10.9666	97.1	84.5	87.4	89.6667	7.35919	0.065	Antitoxin VapB OS=Mycobacterium smegmatis (strain ATCC 700084 / mc(2)155) GN=vapB PE=1 SV=1	8	1	1	9.3	1.71	metabolic process;regulation of biological process		DNA binding	Pf07704	4532613	MSMEI_1245	MSMEI_1245; MSMEG_1283
A0QRY6	101.9	96.5	101.3	99.9	2.96269	97.6	99	103.7	100.1	3.19212	0	Ribonuclease VapC OS=Mycobacterium smegmatis (strain ATCC 700084 / mc(2)155) GN=vapC PE=1 SV=1	26	3	3	13.9	19.1	metabolic process		catalytic activity;DNA binding;metal ion binding;RNA binding	Pf01850	4533588	MSMEI_1246	MSMEI_1246; MSMEG_1284
A0QRY7	93.6	87	88.1	89.5667	3.9479	110.5	112	108.8	110.433	1.44978	0	Tetratricopeptide repeat family protein OS=Mycobacterium smegmatis (strain ATCC 700084 / mc(2)155) GN=MSMEG_1285 PE=4 SV=1	33	19	18	87.9	151.5			protein binding	Pf02810	4536628	MSMEI_1247	MSMEG_1285; MSMEI_1247
A0QRY8	73.9	72.7	76	74.2	2.25112	121	133.1	123.3	125.8	5.10789	0	Sulfatase family protein OS=Mycobacterium smegmatis (strain ATCC 700084 / mc(2)155) GN=MSMEG_1286 PE=4 SV=1	13	7	7	65.3	31.58	metabolic process		catalytic activity	Pf00884	4535337	MSMEI_1248	MSMEG_1286; MSMEI_1248
A0QRY9	88.1	85.5	93.6	89.0667	4.64328	100.9	120.9	110.9	110.9	9.01713	0.009	Cyclase/dehydrase superfamily protein OS=Mycobacterium smegmatis (strain ATCC 700084 / mc(2)155) GN=MSMEG_1287 PE=4 SV=1	8	1	1	15.6	1.97				Pf03364, Pf10604	4534096		MSMEG_1287
A0QRZ0	82	88.3	81.6	83.9667	4.47571	111.2	116	121	116.067	4.222	0	DNA helicase OS=Mycobacterium smegmatis (strain ATCC 700084 / mc(2)155) GN=MSMEG_1288 PE=3 SV=1	5	3	3	61.6	7.68	metabolic process		catalytic activity;DNA binding;nucleotide binding	Pf08378, Pf13087, Pf13245, Pf13538	4532228		MSMEG_1288
A0QRZ1	91.6	93.3	95.1	93.3333	1.87526	101.3	109.3	109.4	106.667	4.35744	0.011	Uncharacterized protein OS=Mycobacterium smegmatis (strain ATCC 700084 / mc(2)155) GN=MSMEG_1289 PE=4 SV=1	6	2	2	30.3	4.59			DNA binding	Pf13560	4535148	MSMEI_1251	MSMEI_1251; MSMEG_1289
A0QRZ3	107.7	94.8	87.4	96.6333	10.6314	120.2	96.8	93.1	103.367	14.2164	0.002	Putative oxidoreductase OS=Mycobacterium smegmatis (strain ATCC 700084 / mc(2)155) GN=MSMEG_1291 PE=4 SV=1	3	2	2	95	4.11	metabolic process		catalytic activity;metal ion binding	Pf01315, Pf01799, Pf02738	4533363	MSMEI_1253	MSMEI_1253; MSMEG_1291
A0QRZ4	106	97.4	83.3	95.5667	11.9922	109.9	105	98.3	104.4	5.57781	0.03	FAD binding domain in molybdopterin dehydrogenase protein OS=Mycobacterium smegmatis (strain ATCC 700084 / mc(2)155) GN=MSMEG_1292 PE=4 SV=1	3	1	1	31.4	1.78	metabolic process		catalytic activity;nucleotide binding	Pf00941	4535086		MSMEG_1292
A0QRZ6	88.2	95	85.4	89.5333	5.51408	106.2	120.5	104.7	110.467	7.89508	0	Allantoicase OS=Mycobacterium smegmatis (strain ATCC 700084 / mc(2)155) GN=MSMEG_1294 PE=4 SV=1	13	2	2	18.8	8.54			catalytic activity	Pf09349	4534289	MSMEI_1256	MSMEG_1294; MSMEI_1256	Purine metabolism; Microbial metabolism in diverse environments; Metabolic pathways
A0QRZ7	126.4	132.4	112.6	123.8	8.201	80.5	74.4	73.7	76.2	4.90856	0.036	5-hydroxyisourate hydrolase OS=Mycobacterium smegmatis (strain ATCC 700084 / mc(2)155) GN=MSMEG_1295 PE=3 SV=1	13	1	1	11.2	0	metabolic process		catalytic activity	Pf00576	4532609	MSMEI_1257	MSMEI_1257; MSMEG_1295	Purine metabolism; Microbial metabolism in diverse environments; Metabolic pathways
A0QRZ8	104.9	105.6	92	100.833	7.59461	102	107	88.5	99.1667	9.65034	0	Uricase OS=Mycobacterium smegmatis (strain ATCC 700084 / mc(2)155) GN=MSMEG_1296 PE=3 SV=1	11	3	3	33.5	23.35	metabolic process		catalytic activity	Pf01014	4533903	MSMEI_1258	MSMEG_1296; MSMEI_1258	Purine metabolism; Microbial metabolism in diverse environments; Metabolic pathways; Caffeine metabolism
A0QS00	98.8	84.2	91.3	91.4333	7.98496	104.2	101.7	119.8	108.567	9.03438	0.006	Guanine deaminase OS=Mycobacterium smegmatis (strain ATCC 700084 / mc(2)155) GN=MSMEG_1298 PE=4 SV=1	2	1	1	48	3.08	metabolic process		catalytic activity;metal ion binding	Pf01979, Pf07969, Pf13147, Pf13594	4531948	MSMEI_1260	MSMEG_1298; MSMEI_1260	Purine metabolism; Metabolic pathways
A0QS03	88.1	79.1	96.7	87.9667	10.0047	83.8	131.3	120.9	112	22.2941	0	NanT3 OS=Mycobacterium smegmatis (strain ATCC 700084 / mc(2)155) GN=MSMEG_1301 PE=4 SV=1	19	2	2	9.6	2.38	regulation of biological process		DNA binding	Pf00196	4535654		MSMEG_1301
A0QS07	99.5	102.8	112.6	104.967	6.49108	85.5	92.3	107.2	95	11.6833	0	TetR family protein regulatory protein OS=Mycobacterium smegmatis (strain ATCC 700084 / mc(2)155) GN=MSMEG_1305 PE=4 SV=1	18	3	3	22.7	14.55	metabolic process;regulation of biological process		DNA binding	Pf00440	4536876	MSMEI_1267	MSMEG_1305; MSMEI_1267
A0QS08	121.2	126	109.2	118.8	7.28394	82.7	77.9	83	81.2	3.52441	0.028	Aldehyde dehydrogenase (NAD) family protein OS=Mycobacterium smegmatis (strain ATCC 700084 / mc(2)155) GN=MSMEG_1306 PE=3 SV=1	1	1	1	54.7	4	metabolic process		catalytic activity	Pf00171	4532791	MSMEI_1268	MSMEI_1268; MSMEG_1306	Pyruvate metabolism; Biosynthesis of secondary metabolites; Glycolysis / Gluconeogenesis; Microbial metabolism in diverse environments; Metabolic pathways
A0QS13	108	98.3	99	101.767	5.31565	100	98.6	96.1	98.2333	2.01122	0	Oligopeptide transporter, OPT family protein OS=Mycobacterium smegmatis (strain ATCC 700084 / mc(2)155) GN=MSMEG_1311 PE=4 SV=1	3	2	2	68.7	13.5	transport	membrane		Pf03169	4532755	MSMEI_1273	MSMEI_1273; MSMEG_1311
A0QS16	103.7	103.4	100.7	102.6	1.6104	104.2	99.3	88.8	97.4333	8.07513	0.016	Transporter, small conductance mechanosensitive ion channel (MscS) family protein OS=Mycobacterium smegmatis (strain ATCC 700084 / mc(2)155) GN=MSMEG_1315 PE=4 SV=1	4	1	1	33.7	2.08	transport	membrane		Pf00924	4533934		MSMEG_1315
A0QS18	99.4	98.6	89.9	95.9667	5.49054	106.2	102.8	103	104	1.8345	0	Peptide chain release factor 3 OS=Mycobacterium smegmatis (strain ATCC 700084 / mc(2)155) GN=prfC PE=3 SV=1	30	14	14	58.4	72.34	cell organization and biogenesis;metabolic process;regulation of biological process	cytoplasm	catalytic activity;nucleotide binding;RNA binding	Pf00009, Pf01926, Pf03144	4536887		prfC
A0QS19	101.7	97.9	101.9	100.5	2.24267	104.6	102.8	91.1	99.5	7.36691	0	Transcriptional regulator OS=Mycobacterium smegmatis (strain ATCC 700084 / mc(2)155) GN=MSMEG_1317 PE=4 SV=1	13	4	4	25.4	5.42	metabolic process;regulation of biological process		DNA binding	Pf00392, Pf07729	4531960	MSMEI_1280	MSMEG_1317; MSMEI_1280
A0QS20	109.6	111.7	107.7	109.667	1.82447	78.5	98.7	93.9	90.3667	11.6784	0	Polysaccharide deacetylase family protein OS=Mycobacterium smegmatis (strain ATCC 700084 / mc(2)155) GN=MSMEG_1318 PE=4 SV=1	6	2	2	34.7	4.74	metabolic process		catalytic activity	Pf01522	4531008	MSMEI_1281	MSMEI_1281; MSMEG_1318
A0QS21	85	92.9	84.4	87.4333	5.42558	108.8	113.5	115.4	112.567	3.01825	0.037	Asp/Glu racemase OS=Mycobacterium smegmatis (strain ATCC 700084 / mc(2)155) GN=MSMEG_1319 PE=4 SV=1	2	1	1	41.1	1.6	metabolic process		catalytic activity	Pf01177	4533779	MSMEI_1282	MSMEG_1319; MSMEI_1282	Butanoate metabolism; Microbial metabolism in diverse environments; Nicotinate and nicotinamide metabolism
A0QS24	119.8	107	106.7	111.167	6.72701	92.8	84	89.7	88.8333	5.02464	0.002	ErfK/YbiS/YcfS/YnhG family protein OS=Mycobacterium smegmatis (strain ATCC 700084 / mc(2)155) GN=MSMEG_1322 PE=4 SV=1	5	2	2	45.1	3.53			catalytic activity	Pf03734	4531877	MSMEI_1285	MSMEI_1285; MSMEG_1322
A0QS28	93.6	92.2	91.6	92.4667	1.10994	106.1	107.6	109	107.567	1.34827	0	RecBCD enzyme subunit RecD OS=Mycobacterium smegmatis (strain ATCC 700084 / mc(2)155) GN=recD PE=3 SV=1	17	7	7	59.5	26.2	metabolic process;response to stimulus		catalytic activity;DNA binding;nucleotide binding	Pf05127, Pf13086, Pf13538, Pf13604	4534031	MSMEI_1288	recD	Homologous recombination
A0QS29	87.4	94.2	87.9	89.8333	4.21881	112.2	107	111.3	110.167	2.52262	0	RecBCD enzyme subunit RecB OS=Mycobacterium smegmatis (strain ATCC 700084 / mc(2)155) GN=recB PE=3 SV=1	7	9	9	117.4	24.51	metabolic process;response to stimulus		catalytic activity;DNA binding;metal ion binding;nucleotide binding	Pf00580, Pf12705, Pf13245, Pf13361	4532889	MSMEI_1289	recB	Homologous recombination
A0QS30	91.7	90.1	88.4	90.0667	1.83226	109.2	113.1	107.5	109.933	2.61169	0	RecBCD enzyme subunit RecC OS=Mycobacterium smegmatis (strain ATCC 700084 / mc(2)155) GN=recC PE=3 SV=2	14	14	13	120.3	55.9	metabolic process;response to stimulus		catalytic activity;DNA binding;nucleotide binding	Pf04257	4536343	MSMEI_1290	recC	Homologous recombination
A0QS32	93.6	93.7	79.1	88.8	9.46013	111.9	118.7	103	111.2	7.08037	0.031	MarR-family protein transcriptional regulator OS=Mycobacterium smegmatis (strain ATCC 700084 / mc(2)155) GN=MSMEG_1330 PE=4 SV=1	5	1	1	16.8	1.89	metabolic process;regulation of biological process		DNA binding	Pf12802, Pf13463	4532993		MSMEG_1330
A0QS33	101	101.9	99.9	100.933	0.992403	91.5	106.4	99.3	99.0667	7.52295	0	Enoyl-CoA hydratase OS=Mycobacterium smegmatis (strain ATCC 700084 / mc(2)155) GN=MSMEG_1331 PE=4 SV=1	21	4	4	23.9	19.61	metabolic process		catalytic activity	Pf00378	4535374	MSMEI_1293	MSMEG_1331; echA3	Tryptophan metabolism; Geraniol degradation; Benzoate degradation; Limonene and pinene degradation; Valine, leucine and isoleucine degradation; Lysine degradation; Biosynthesis of secondary metabolites; Aminobenzoate degradation; beta-Alanine metabolism; Butanoate metabolism; Propanoate metabolism; Microbial metabolism in diverse environments; Metabolic pathways; Fatty acid degradation; Biosynthe…
A0QS34	107.3	104.1	97.2	102.867	5.01787	92.4	99.5	99.5	97.1333	4.22016	0	Uncharacterized protein OS=Mycobacterium smegmatis (strain ATCC 700084 / mc(2)155) GN=MSMEG_1332 PE=4 SV=1	13	4	4	32.9	19.48		membrane			4537617		MSMEG_1332
A0QS36	106.2	104.5	104.5	105.067	0.934164	96.4	94.1	94.3	94.9333	1.3421	0	Metallo-beta-lactamase family protein OS=Mycobacterium smegmatis (strain ATCC 700084 / mc(2)155) GN=MSMEG_1334 PE=4 SV=1	29	6	6	26.6	76.93			catalytic activity	Pf00753, Pf12706	4533979	MSMEI_1296	MSMEG_1334; MSMEI_1296
A0QS38	73.1	69.2	68	70.1	3.80379	144.7	123.9	121.1	129.9	9.92564	0	Flavohemoprotein, putative OS=Mycobacterium smegmatis (strain ATCC 700084 / mc(2)155) GN=MSMEG_1336 PE=3 SV=1	13	5	5	44.2	10.61	metabolic process;transport		catalytic activity;metal ion binding;transporter activity	Pf00042, Pf00175, Pf00970, Pf08030, Pf11563	4531071	MSMEI_1298	MSMEI_1298; MSMEG_1336
A0QS39	120	129.2	115.8	121.667	5.63319	78.7	81.4	75	78.3667	4.09995	0.006	50S ribosomal protein L33 1 OS=Mycobacterium smegmatis (strain ATCC 700084 / mc(2)155) GN=rpmG1 PE=3 SV=1	18	2	2	6.4	7.09	metabolic process	ribosome	structural molecule activity	Pf00471	4532176; 29425048; 32364788	MSMEI_1301	rpmG; rpmG2; XA26_RS06600; BN2644_RS21080	Ribosome
A0QS40	106.5	107.8	98.6	104.3	4.77369	98.3	94.3	94.6	95.7333	2.32715	0	UPF0336 protein MSMEG_1340 OS=Mycobacterium smegmatis (strain ATCC 700084 / mc(2)155) GN=MSMEG_1340 PE=1 SV=1	28	5	5	17.6	41.53				Pf13452	4531124	MSMEI_1302	MSMEI_1302; MSMEG_1340
A0QS41	112.4	111.1	109.6	111.033	1.26195	90	89.6	87.3	88.9667	1.63788	0	MaoC family protein OS=Mycobacterium smegmatis (strain ATCC 700084 / mc(2)155) GN=MSMEG_1341 PE=1 SV=1	28	5	5	14.8	29.6				Pf01575, Pf13452	4536166	MSMEI_1303	MSMEI_1303; MSMEG_1341
A0QS42	105.5	100	101.9	102.467	2.7262	95.8	100	96.9	97.5667	2.23224	0	UPF0336 protein MSMEG_1342 OS=Mycobacterium smegmatis (strain ATCC 700084 / mc(2)155) GN=MSMEG_1342 PE=3 SV=1	11	2	2	18.8	34.3				Pf13452	4534648	MSMEI_1304	MSMEI_1304; MSMEG_1342
A0QS43	95.9	102.3	108	102.067	5.9308	101.1	98.9	93.7	97.9	3.88151	0	Protein translocase subunit SecE OS=Mycobacterium smegmatis (strain ATCC 700084 / mc(2)155) GN=secE PE=3 SV=1	41	4	4	15.3	31.32	transport	membrane	transporter activity	Pf00584	4537670	MSMEI_1306	secE	Quorum sensing; Bacterial secretion system; Protein export
A0QS44	108.1	107.9	106.8	107.6	0.650558	92.9	91.9	92.3	92.3667	0.544918	0	Transcription termination/antitermination protein NusG OS=Mycobacterium smegmatis (strain ATCC 700084 / mc(2)155) GN=nusG PE=3 SV=1	15	4	4	29.8	72.88	metabolic process;regulation of biological process			Pf02357	4536004	MSMEI_1307	nusG
A0QS45	116.4	127.4	118.1	120.633	4.90862	79.2	79.6	79.2	79.3333	0.291101	0	50S ribosomal protein L11 OS=Mycobacterium smegmatis (strain ATCC 700084 / mc(2)155) GN=rplK PE=1 SV=1	56	11	11	15	135.43	metabolic process	ribosome	RNA binding;structural molecule activity	Pf00298, Pf03946	4536970	MSMEI_1308	rplK	Ribosome
A0QS46	113.6	117.5	117.3	116.133	1.89111	82.5	82.5	86.5	83.8333	2.75475	0	50S ribosomal protein L1 OS=Mycobacterium smegmatis (strain ATCC 700084 / mc(2)155) GN=rplA PE=1 SV=1	66	17	17	25	382.67	metabolic process;regulation of biological process	ribosome	RNA binding;structural molecule activity	Pf00687	4533313	MSMEI_1309	rplA	Ribosome
A0QS48	82.2	85.6	83.2	83.6667	2.0885	97.7	120.8	130.6	116.367	14.5163	0.025	Dgpf domain family protein OS=Mycobacterium smegmatis (strain ATCC 700084 / mc(2)155) GN=MSMEG_1349 PE=4 SV=1	6	1	1	24.4	1.93				Pf03795	4535414	MSMEI_1311	MSMEG_1349; MSMEI_1311
A0QS49	85.8	83.1	79.8	82.9	3.62484	116.9	119.3	115.1	117.1	1.79943	0	Cyclopropane-fatty-acyl-phospholipid synthase 1 OS=Mycobacterium smegmatis (strain ATCC 700084 / mc(2)155) GN=MSMEG_1350 PE=4 SV=1	33	9	8	32.6	113.67	metabolic process		catalytic activity	Pf01135, Pf02353, Pf08241, Pf08242, Pf12847, Pf13489, Pf13649, Pf13659, Pf13847	4533953	MSMEI_1312	MSMEG_1350; cmaA1
A0QS51	111.8	82.4	79.7	91.3	19.5014	113.4	98.7	113.9	108.667	7.94632	0	Hydrolase, alpha/beta fold family protein OS=Mycobacterium smegmatis (strain ATCC 700084 / mc(2)155) GN=MSMEG_1352 PE=4 SV=1	9	3	3	32.9	9.89			catalytic activity	Pf00561, Pf12697	4534086	MSMEI_1314	lipG; MSMEG_1352
A0QS52	98.3	100.3	103.3	100.633	2.50077	98.3	98.6	101.2	99.3667	1.60495	0	ABC1 family protein OS=Mycobacterium smegmatis (strain ATCC 700084 / mc(2)155) GN=MSMEG_1353 PE=4 SV=1	48	21	21	52.3	125.85	metabolic process		catalytic activity;nucleotide binding	Pf01636, Pf03109	4536331	MSMEI_1315	MSMEG_1353; MSMEI_1315
A0QS54	110	105.9	95.9	103.933	6.97833	98.5	94.2	95.5	96.0667	2.29559	0	Uncharacterized protein OS=Mycobacterium smegmatis (strain ATCC 700084 / mc(2)155) GN=MSMEG_1356 PE=4 SV=1	27	5	5	22.8	27.76				Pf04978, Pf05163, Pf12867	4535423		MSMEG_1356
A0QS57	98	96.7	97.2	97.3	0.67394	95.6	108.4	103.9	102.633	6.32673	0.064	Uncharacterized protein OS=Mycobacterium smegmatis (strain ATCC 700084 / mc(2)155) GN=MSMEG_1358 PE=4 SV=1	4	1	1	20.2	1.67				Pf14907	4533909	MSMEI_1320	MSMEG_1358; MSMEI_1320
A0QS58	102.1	102.9	98.7	101.233	2.20293	94.8	110.1	91.3	98.7333	10.1264	0	Endonuclease/exonuclease/phosphatase OS=Mycobacterium smegmatis (strain ATCC 700084 / mc(2)155) GN=MSMEG_1360 PE=4 SV=1	10	2	2	26.9	10.72	metabolic process		catalytic activity	Pf03372	4534050		MSMEG_1360
A0QS59	74.8	78.8	89.4	81	9.31424	119.6	128	109.3	118.967	7.87286	0	Alpha-mannosidase OS=Mycobacterium smegmatis (strain ATCC 700084 / mc(2)155) GN=MSMEG_1361 PE=4 SV=1	2	3	2	148.9	4.69	metabolic process		catalytic activity;metal ion binding	Pf01074, Pf07748, Pf09261, Pf10633	4537270	MSMEI_1322	MSMEG_1361; MSMEI_1322
A0QS61	101	100.6	100.3	100.633	0.348978	102	100.4	95.7	99.3667	3.29552	0.001	Glucokinase OS=Mycobacterium smegmatis (strain ATCC 700084 / mc(2)155) GN=MSMEG_1363 PE=4 SV=1	7	2	2	30.2	6.74	metabolic process		catalytic activity	Pf00480	4536988	MSMEI_1324	MSMEG_1363; MSMEI_1324	Amino sugar and nucleotide sugar metabolism; Biosynthesis of secondary metabolites; Glycolysis / Gluconeogenesis; Microbial metabolism in diverse environments; Starch and sucrose metabolism; Metabolic pathways; Galactose metabolism; Biosynthesis of antibiotics; Carbon metabolism; Streptomycin biosynthesis
A0QS62	112.5	114.3	110.5	112.433	1.69067	85.9	89.7	87.2	87.6	2.2047	0	50S ribosomal protein L10 OS=Mycobacterium smegmatis (strain ATCC 700084 / mc(2)155) GN=rplJ PE=1 SV=1	66	11	11	18	225.43	metabolic process	ribosome	RNA binding;structural molecule activity	Pf00466	4531189	MSMEI_1325	rplJ	Ribosome
A0QS63	108.6	115.1	111	111.567	2.94608	87.9	87.7	89.7	88.4333	1.24559	0	50S ribosomal protein L7/L12 OS=Mycobacterium smegmatis (strain ATCC 700084 / mc(2)155) GN=rplL PE=3 SV=1	55	8	8	13.5	590.88	metabolic process	ribosome	structural molecule activity	Pf00542	4535014	MSMEI_1326	rplL	Ribosome
A0QS64	88.1	83.9	86.3	86.1	2.44731	116	113.3	112.4	113.9	1.64486	0	ABC transporter, ATP-binding protein OS=Mycobacterium smegmatis (strain ATCC 700084 / mc(2)155) GN=MSMEG_1366 PE=4 SV=1	23	7	7	38.9	71.02			catalytic activity;nucleotide binding	Pf00005, Pf03193, Pf13304	4534624	MSMEI_1327	mkl; MSMEG_1366	ABC transporters
A0QS66	97.5	100.9	98.2	98.8667	1.81595	102.3	99.1	102	101.133	1.74749	0	DNA-directed RNA polymerase subunit beta' OS=Mycobacterium smegmatis (strain ATCC 700084 / mc(2)155) GN=rpoC PE=1 SV=1	51	59	59	146.4	981.77	metabolic process		catalytic activity;DNA binding	Pf00623, Pf04983, Pf04997, Pf04998, Pf05000	4532832	MSMEI_1329	rpoC	Purine metabolism; Pyrimidine metabolism; RNA polymerase; Metabolic pathways
A0QS67	109.6	111.2	111.7	110.833	0.989743	91.7	89.4	86.4	89.1667	2.98059	0	LacI-family protein transcriptional regulator OS=Mycobacterium smegmatis (strain ATCC 700084 / mc(2)155) GN=MSMEG_1369 PE=4 SV=1	14	4	4	37.6	26.23	metabolic process;regulation of biological process		catalytic activity;DNA binding	Pf00356, Pf00532, Pf13377, Pf13407	4532865	MSMEI_1330	MSMEI_1330; MSMEG_1369
A0QS69				#DIV/0!	#DIV/0!				#DIV/0!	#DIV/0!	0.036	Uncharacterized protein OS=Mycobacterium smegmatis (strain ATCC 700084 / mc(2)155) GN=MSMEG_1371 PE=4 SV=1	3	1	1	35.1	0			catalytic activity		4535262	MSMEI_1332	MSMEG_1371; MSMEI_1332	Amino sugar and nucleotide sugar metabolism; Biosynthesis of secondary metabolites; Metabolic pathways; Fructose and mannose metabolism
A0QS70	84.9	80.5	91	85.4667	6.16952	104.5	122.9	116.2	114.533	8.13085	0.023	ABC transporter ATP-binding protein OS=Mycobacterium smegmatis (strain ATCC 700084 / mc(2)155) GN=MSMEG_1372 PE=4 SV=1	3	1	1	26.6	1.87			catalytic activity;nucleotide binding;transporter activity	Pf00005, Pf03193, Pf13304, Pf13476, Pf13555	4532057	MSMEI_1333	MSMEI_1333; MSMEG_1372
A0QS72	75.9	65.6	86.4	75.9667	13.6904	113.3	129.2	129.6	124.033	7.49596	0	Ribose ABC transporter, periplasmic binding protein OS=Mycobacterium smegmatis (strain ATCC 700084 / mc(2)155) GN=MSMEG_1374 PE=4 SV=1	20	5	5	35.6	18.42				Pf00532, Pf13377, Pf13407	4532217		MSMEG_1374	ABC transporters; Bacterial chemotaxis
A0QS73	115.3	112.1	127.2	118.2	6.73161	84.5	74.2	86.7	81.8	8.1578	0	Tagatose-1,6-bisphosphate aldolase GatY OS=Mycobacterium smegmatis (strain ATCC 700084 / mc(2)155) GN=MSMEG_1375 PE=3 SV=1	15	3	3	28.3	13.02	metabolic process		catalytic activity;metal ion binding	Pf01116, Pf13714	4536333	MSMEI_1336	MSMEG_1375; MSMEI_1336	Biosynthesis of secondary metabolites; Glycolysis / Gluconeogenesis; Microbial metabolism in diverse environments; Metabolic pathways; Methane metabolism; Fructose and mannose metabolism; Biosynthesis of amino acids; Biosynthesis of antibiotics; Carbon metabolism; Pentose phosphate pathway
A0QS74	112.1	113.1	107.4	110.867	2.74525	80.2	93.2	93.9	89.1	8.65945	0	Putative xylulose kinase OS=Mycobacterium smegmatis (strain ATCC 700084 / mc(2)155) GN=MSMEG_1376 PE=4 SV=1	13	5	5	42.9	13.3	metabolic process		catalytic activity	Pf00370	4536299		MSMEG_1376
A0QS76	103.6	108.2	109.4	107.067	2.85952	92.2	99.4	87.2	92.9333	6.59932	0.011	1-phosphofructokinase OS=Mycobacterium smegmatis (strain ATCC 700084 / mc(2)155) GN=MSMEG_1378 PE=3 SV=1	4	1	1	30.2	2.36	metabolic process		catalytic activity;nucleotide binding	Pf00294	4534626	MSMEI_1339	MSMEG_1378; MSMEI_1339	Fructose and mannose metabolism
A0QS77	102.4	99.4	96.2	99.3333	3.12135	93.1	106.6	102.3	100.667	6.85094	0	Uncharacterized protein OS=Mycobacterium smegmatis (strain ATCC 700084 / mc(2)155) GN=MSMEG_1379 PE=4 SV=1	6	2	2	42.7	4.79	metabolic process		catalytic activity	Pf01266, Pf01593	4537701		MSMEG_1379
A0QS78	114.8	111.9	96.4	107.7	9.18563	98.8	91.9	86.3	92.3333	6.78114	0	Transcriptional regulator OS=Mycobacterium smegmatis (strain ATCC 700084 / mc(2)155) GN=MSMEG_1380 PE=4 SV=1	15	3	3	26	3.8	metabolic process;regulation of biological process		DNA binding	Pf00440	4536796	MSMEI_1341	MSMEI_1341; MSMEG_1380
A0QS79	55.8	289.5	66.1	137.133	96.296	78.7	65	44.8	62.8333	27.1409	0.064	MmpS5 protein OS=Mycobacterium smegmatis (strain ATCC 700084 / mc(2)155) GN=MSMEG_1381 PE=4 SV=1	6	1	1	14.9	1.69				Pf05423	4534563		MSMEG_1381
A0QS80	92.2	91.8	98.7	94.2333	4.11045	110	110.6	96.8	105.8	7.3724	0	MmpL5 protein OS=Mycobacterium smegmatis (strain ATCC 700084 / mc(2)155) GN=MSMEG_1382 PE=4 SV=1	3	2	2	105.4	5.74	transport	membrane	transporter activity	Pf00873, Pf03176	4531326	MSMEI_1343	mmpL5; MSMEG_1382
A0QS81	119.6	114.7	118.9	117.733	2.25098	84.3	81.4	81.2	82.3	2.10806	0	Endonuclease IV OS=Mycobacterium smegmatis (strain ATCC 700084 / mc(2)155) GN=MSMEG_1383 PE=3 SV=1	12	5	5	26.6	27.37	metabolic process;response to stimulus		catalytic activity;DNA binding;metal ion binding	Pf01261	4535595	MSMEI_1344	MSMEG_1383; nfo	Base excision repair
A0QS83	98.4	98.4	95	97.2667	2.01815	105.9	103.8	98.4	102.7	3.76739	0	Uncharacterized protein OS=Mycobacterium smegmatis (strain ATCC 700084 / mc(2)155) GN=MSMEG_1384 PE=4 SV=1	11	1	1	14.1	5.86				Pf05899	4535831		MSMEG_1384
A0QS85	97.7	100.3	100.2	99.4	1.48198	105.5	96.8	99.5	100.6	4.42653	0	Putative acyl-CoA dehydrogenase OS=Mycobacterium smegmatis (strain ATCC 700084 / mc(2)155) GN=MSMEG_1387 PE=3 SV=1	28	12	12	59.8	111.57	metabolic process		catalytic activity;nucleotide binding	Pf00441, Pf02770, Pf08028	4531680	MSMEI_1349	fadE8; MSMEG_1387
A0QS87	104	109.7	106.8	106.833	2.66784	87.6	95.3	96.6	93.1667	5.22129	0.024	Uncharacterized protein OS=Mycobacterium smegmatis (strain ATCC 700084 / mc(2)155) GN=MSMEG_1389 PE=4 SV=1	4	1	1	27.5	1.7				Pf07848, Pf08223	4535659		MSMEG_1389
A0QS88	73.7	79.9	82.8	78.8	5.89931	119.9	127.2	116.4	121.167	4.5477	0	Enoyl-CoA hydratase OS=Mycobacterium smegmatis (strain ATCC 700084 / mc(2)155) GN=MSMEG_1390 PE=1 SV=1	24	6	5	26.7	21.47	metabolic process		catalytic activity	Pf00378	4531390	MSMEI_1352	MSMEG_1390; echA5	Tryptophan metabolism; Geraniol degradation; Benzoate degradation; Limonene and pinene degradation; Valine, leucine and isoleucine degradation; Lysine degradation; Biosynthesis of secondary metabolites; Aminobenzoate degradation; beta-Alanine metabolism; Butanoate metabolism; Propanoate metabolism; Microbial metabolism in diverse environments; Metabolic pathways; Fatty acid degradation; Biosynthe…
A0QS89	105.6	99.3	95.9	100.267	4.90863	93.6	111.2	94.4	99.7333	9.96505	0	Transcriptional regulator, LysR family protein OS=Mycobacterium smegmatis (strain ATCC 700084 / mc(2)155) GN=MSMEG_1391 PE=4 SV=1	10	3	3	33	7.11	metabolic process;regulation of biological process		DNA binding	Pf00126, Pf03466	4532910		MSMEG_1391
A0QS90	73.5	85.2	116.1	91.6	24.0276	143.4	78.5	103.4	108.433	30.195	0	Alcohol dehydrogenase, class IV OS=Mycobacterium smegmatis (strain ATCC 700084 / mc(2)155) GN=MSMEG_1392 PE=4 SV=1	25	7	7	40.2	52.56	metabolic process		catalytic activity;metal ion binding	Pf00465, Pf13685	4534538	MSMEI_1354	MSMEG_1392; MSMEI_1354
A0QS91	92.6	87.4	97.9	92.6333	5.66759	105.8	101.2	115.1	107.367	6.59534	0.003	Uncharacterized protein OS=Mycobacterium smegmatis (strain ATCC 700084 / mc(2)155) GN=MSMEG_1393 PE=4 SV=1	10	1	1	13.6	5.66				Pf11259	4533592	MSMEI_1355	MSMEI_1355; MSMEG_1393
A0QS92	112.8	109.9	82.5	101.733	16.4347	98.6	102.8	93.5	98.3	4.73779	0.014	Probable conserved transmembrane protein OS=Mycobacterium smegmatis (strain ATCC 700084 / mc(2)155) GN=MSMEG_1394 PE=4 SV=1	8	1	1	13.2	2.11		membrane		Pf11259	4537052	MSMEI_1356	MSMEI_1356; MSMEG_1394
A0QS94	92.4	94	98	94.8	3.04266	95.6	115.1	104.9	105.2	9.27135	0	LprB protein OS=Mycobacterium smegmatis (strain ATCC 700084 / mc(2)155) GN=MSMEG_1396 PE=4 SV=1	10	2	2	18.4	2.13				Pf12079	4533991		MSMEG_1396
A0QS95	85.8	82.8	84.8	84.4667	1.80844	114.6	115	117.1	115.567	1.162	0	Transcriptional regulator, TetR family protein OS=Mycobacterium smegmatis (strain ATCC 700084 / mc(2)155) GN=MSMEG_1397 PE=4 SV=1	13	2	2	21.2	14.61	metabolic process;regulation of biological process		DNA binding	Pf00440, Pf13305	4531959	MSMEI_1359	MSMEI_1359; MSMEG_1397
A0QS96	98.5	98.6	108.9	102	5.85861	98.7	101.6	93.8	98.0333	4.02159	0	30S ribosomal protein S12 OS=Mycobacterium smegmatis (strain ATCC 700084 / mc(2)155) GN=rpsL PE=3 SV=1	35	3	3	13.9	14.97	metabolic process	ribosome	RNA binding;structural molecule activity	Pf00164	4534642	MSMEI_1360	rpsL	Ribosome
A0QS97	124.2	126.5	118.7	123.133	3.25493	73.9	81.5	75.2	76.8667	5.28824	0	30S ribosomal protein S7 OS=Mycobacterium smegmatis (strain ATCC 700084 / mc(2)155) GN=rpsG PE=1 SV=1	44	8	8	17.6	139.52	metabolic process	ribosome	RNA binding;structural molecule activity	Pf00177	4535400	MSMEI_1361	rpsG	Ribosome
A0QS98	101.5	102.9	102.5	102.3	0.704898	95.1	99.2	98.8	97.7	2.31375	0	Elongation factor Tu OS=Mycobacterium smegmatis (strain ATCC 700084 / mc(2)155) GN=tuf PE=1 SV=1	70	22	22	43.7	3416.97	metabolic process;regulation of biological process;response to stimulus	cytoplasm	catalytic activity;nucleotide binding;RNA binding	Pf00009, Pf03143, Pf03144, Pf08477	4537531	MSMEI_1363	tuf
A0QSA0	96	95.5	85.1	92.2	6.67447	104.8	114.2	104.4	107.8	5.14487	0.036	Cutinase superfamily protein OS=Mycobacterium smegmatis (strain ATCC 700084 / mc(2)155) GN=MSMEG_1403 PE=4 SV=1	2	1	1	31.3	1.64	metabolic process		catalytic activity	Pf01083	4533407		MSMEG_1403
A0QSA5	93.6	95.5	87.7	92.2667	4.40825	108.7	111	103.5	107.733	3.5665	0	Carveol dehydrogenase OS=Mycobacterium smegmatis (strain ATCC 700084 / mc(2)155) GN=MSMEG_1410 PE=4 SV=1	10	2	1	29.7	8.79	metabolic process		catalytic activity	Pf00106, Pf08659, Pf13561	4531750	MSMEI_1375	fabG; MSMEI_1375
A0QSA6	121.7	87.8	121.8	110.433	17.7493	76.4	99.7	92.5	89.5333	13.3246	0	Universal stress protein family protein OS=Mycobacterium smegmatis (strain ATCC 700084 / mc(2)155) GN=MSMEG_1411 PE=4 SV=1	16	3	3	31.2	2.68	response to stimulus			Pf00582	4531538	MSMEI_1376	MSMEI_1376; MSMEG_1411
A0QSA8	142.9	120.9	153.5	139.1	11.9546	51.8	66.8	64.1	60.9	13.1291	0	Ornithine--oxo-acid transaminase OS=Mycobacterium smegmatis (strain ATCC 700084 / mc(2)155) GN=rocD PE=3 SV=1	41	14	14	44.7	126.19	metabolic process		catalytic activity	Pf00155, Pf00202	4536016		rocD	Biosynthesis of secondary metabolites; Arginine and proline metabolism; Biosynthesis of antibiotics; Metabolic pathways
A0QSA9	149.4	126.8	141.8	139.333	8.25369	52.3	67.7	62	60.6667	12.8342	0	Amidinotransferase OS=Mycobacterium smegmatis (strain ATCC 700084 / mc(2)155) GN=MSMEG_1414 PE=4 SV=1	20	5	5	32.2	93.8			catalytic activity	Pf02274	4530861		MSMEG_1414
A0QSB0	89.6	79.4	80.3	83.1	6.79558	121	107.5	122.2	116.9	6.98265	0	AsnC-family protein transcriptional regulator OS=Mycobacterium smegmatis (strain ATCC 700084 / mc(2)155) GN=MSMEG_1415 PE=4 SV=1	39	4	4	16.2	16.23	metabolic process;regulation of biological process		DNA binding	Pf01037, Pf13404, Pf13412	4535749	MSMEI_1380	MSMEG_1415; MSMEI_1380
A0QSB1	94	96.8	100.3	97.0333	3.25298	100.9	103.7	104.4	103	1.79808	0	Pyridine nucleotide-disulphide oxidoreductase OS=Mycobacterium smegmatis (strain ATCC 700084 / mc(2)155) GN=MSMEG_1416 PE=4 SV=1	28	10	10	41.9	109.61	metabolic process		catalytic activity;nucleotide binding	Pf00070, Pf01266, Pf05834, Pf07992, Pf13738, Pf14759	4532917	MSMEI_1381	MSMEG_1416; MSMEI_1381
A0QSB2	102.2	100.1	119	107.1	9.67232	89.1	98.2	91.3	92.8667	5.11269	0	Glyoxalase family protein OS=Mycobacterium smegmatis (strain ATCC 700084 / mc(2)155) GN=MSMEG_1417 PE=4 SV=1	22	7	7	45.1	30.68	metabolic process		catalytic activity	Pf00903, Pf12681	4532296	MSMEI_1382	MSMEG_1417; MSMEI_1382
A0QSB3	109	106.2	110.3	108.5	1.93109	83.9	97.9	92.7	91.5	7.73412	0.01	RNA polymerase ECF-type sigma factor OS=Mycobacterium smegmatis (strain ATCC 700084 / mc(2)155) GN=MSMEG_1418 PE=3 SV=1	5	1	1	19.4	6.91	metabolic process;regulation of biological process		DNA binding	Pf04542, Pf04545, Pf07638, Pf08281	4533431	MSMEI_1383	MSMEI_1383; MSMEG_1418
A0QSB4	138.5	157.5	141.9	145.967	6.94117	51.5	56.9	53.6	54	5.04098	0	Uncharacterized protein OS=Mycobacterium smegmatis (strain ATCC 700084 / mc(2)155) GN=MSMEG_1419 PE=4 SV=1	37	7	7	25.7	76.03				Pf05721	4536003	MSMEI_1384	MSMEG_1419; MSMEI_1384
A0QSB5	99.9	90.6	96.6	95.7	4.92672	97	109.2	106.7	104.3	6.17869	0.006	Probable transcriptional regulatory protein OS=Mycobacterium smegmatis (strain ATCC 700084 / mc(2)155) GN=MSMEG_1420 PE=4 SV=1	7	1	1	22.1	8.28	metabolic process;regulation of biological process		DNA binding	Pf00440	4537452	MSMEI_1385	MSMEG_1420; MSMEI_1385
A0QSB8	72.1	68.8	70.4	70.4333	2.343	144.2	116	128.5	129.567	10.9058	0	Radical SAM domain protein OS=Mycobacterium smegmatis (strain ATCC 700084 / mc(2)155) GN=MSMEG_1423 PE=4 SV=1	7	3	3	42.4	6.15			catalytic activity;metal ion binding	Pf04055, Pf13186	4537190	MSMEI_1388	pqqE; MSMEG_1423
A0QSB9	96.7	98.2	111.3	102.067	7.86878	105.3	91.7	96.8	97.9333	7.01545	0	FMN-dependent dehydrogenase OS=Mycobacterium smegmatis (strain ATCC 700084 / mc(2)155) GN=MSMEG_1424 PE=3 SV=1	48	13	12	42.7	193.22	metabolic process		catalytic activity;nucleotide binding	Pf00478, Pf00977, Pf01070, Pf01645, Pf03060, Pf05690	4536576		MSMEG_1424	Pyruvate metabolism; Metabolic pathways
A0QSC1	84.9	80.3	80.7	81.9667	3.10883	113.5	118.2	122.4	118.033	3.7721	0	Probable membrane sugar transferase OS=Mycobacterium smegmatis (strain ATCC 700084 / mc(2)155) GN=MSMEG_1426 PE=4 SV=1	7	3	3	50.4	9.02		membrane	catalytic activity	Pf00535, Pf02709, Pf10111, Pf13506, Pf13632, Pf13641	4535570	MSMEI_1391	MSMEI_1391; MSMEG_1426
A0QSC2	109.5	108.6	116.8	111.633	4.0284	89.4	86.2	89.4	88.3333	2.09153	0	Glucose-methanol-choline oxidoreductase OS=Mycobacterium smegmatis (strain ATCC 700084 / mc(2)155) GN=MSMEG_1428 PE=4 SV=1	9	3	3	48.4	20.03	metabolic process		catalytic activity;nucleotide binding	Pf00732, Pf01134, Pf05199	4531188		MSMEG_1428
A0QSC4	98.7	95.7	96.5	96.9667	1.60209	99.5	105.1	104.5	103.033	2.98411	0	Transcriptional regulator, TetR family protein OS=Mycobacterium smegmatis (strain ATCC 700084 / mc(2)155) GN=MSMEG_1430 PE=4 SV=1	20	4	4	22.3	27.36	metabolic process;regulation of biological process		DNA binding		4536935		MSMEG_1430
A0QSC5	85.6	81.7	88.2	85.1667	3.8414	107.6	118.9	118	114.833	5.46914	0	Cytochrome P450-terp OS=Mycobacterium smegmatis (strain ATCC 700084 / mc(2)155) GN=MSMEG_1429 PE=3 SV=1	13	5	5	46.4	12.74	metabolic process		catalytic activity;metal ion binding	Pf00067	4534718		MSMEG_1429
A0QSC6	85.4	78.1	77.8	80.4333	5.35086	118.7	113.7	126.4	119.6	5.34921	0.016	Cytochrome P450-terp OS=Mycobacterium smegmatis (strain ATCC 700084 / mc(2)155) GN=MSMEG_1431 PE=3 SV=1	2	1	1	48.1	2.75	metabolic process		catalytic activity;metal ion binding	Pf00067	4537684		MSMEG_1431
A0QSC8	99.2	106.5	91.3	99	7.67876	101.4	103	98.7	101.033	2.1511	0.082	Uncharacterized protein OS=Mycobacterium smegmatis (strain ATCC 700084 / mc(2)155) GN=MSMEG_1434 PE=4 SV=1	13	1	1	13.3	0				Pf07366, Pf12680, Pf13474, Pf14534	4533290	MSMEI_1397	MSMEI_1397; MSMEG_1434
A0QSD0	119.3	125	114.7	119.667	4.31179	78.1	84.3	78.6	80.3333	4.28753	0	30S ribosomal protein S10 OS=Mycobacterium smegmatis (strain ATCC 700084 / mc(2)155) GN=rpsJ PE=1 SV=1	69	8	8	11.4	170.1	metabolic process	ribosome	RNA binding;structural molecule activity	Pf00338	4534901; 31681373; 32459019	MSMEI_1399	rpsJ; GR01_RS18780; BB28_RS19180; ABW16_RS06675	Ribosome
A0QSD1	117.5	126.7	116.7	120.3	4.61927	75.5	90.4	73.2	79.7	11.7159	0	50S ribosomal protein L3 OS=Mycobacterium smegmatis (strain ATCC 700084 / mc(2)155) GN=rplC PE=1 SV=1	32	9	9	23	162.19	metabolic process	ribosome	RNA binding;structural molecule activity	Pf00297	4533307	MSMEI_1400	rplC	Ribosome
A0QSD2	117.8	121.9	118.3	119.333	1.87442	80	83.2	78.8	80.6667	2.81962	0	50S ribosomal protein L4 OS=Mycobacterium smegmatis (strain ATCC 700084 / mc(2)155) GN=rplD PE=1 SV=1	29	7	7	22.9	139.34	metabolic process	ribosome	RNA binding;structural molecule activity	Pf00573	4532963	MSMEI_1401	rplD	Ribosome
A0QSD3	111.1	122.1	117.9	117.033	4.74307	83.6	85.9	79.4	82.9667	3.97263	0	50S ribosomal protein L23 OS=Mycobacterium smegmatis (strain ATCC 700084 / mc(2)155) GN=rplW PE=1 SV=1	20	2	2	11	31.7	metabolic process	ribosome	RNA binding;structural molecule activity	Pf00276	4533062	MSMEI_1402	rplW	Ribosome
A0QSD4	95.5	105.7	121.7	107.633	12.27	94.7	94.5	87.9	92.3667	4.18932	0	50S ribosomal protein L2 OS=Mycobacterium smegmatis (strain ATCC 700084 / mc(2)155) GN=rplB PE=1 SV=1	54	12	12	30.3	232.54	metabolic process	ribosome	catalytic activity;RNA binding;structural molecule activity	Pf00181, Pf03947	4531572	MSMEI_1403	rplB	Ribosome
A0QSD5	133.2	142.3	137.1	137.533	3.31952	63.2	61.6	62.6	62.4667	1.29395	0	30S ribosomal protein S19 OS=Mycobacterium smegmatis (strain ATCC 700084 / mc(2)155) GN=rpsS PE=3 SV=1	73	10	10	10.8	217.07	metabolic process	ribosome	RNA binding;structural molecule activity	Pf00203	4534380; 29698348		rpsS; MKAN_RS18775	Ribosome
A0QSD6	112.6	122.5	126.6	120.567	5.96969	78.6	82.1	77.6	79.4333	2.97471	0	50S ribosomal protein L22 OS=Mycobacterium smegmatis (strain ATCC 700084 / mc(2)155) GN=rplV PE=1 SV=1	37	6	5	16.3	147.48	metabolic process	ribosome	RNA binding;structural molecule activity	Pf00237	4535328	MSMEI_1405	rplV	Ribosome
A0QSD7	110.8	113	112.2	112	0.994244	86.5	89.7	87.8	88	1.8288	0	30S ribosomal protein S3 OS=Mycobacterium smegmatis (strain ATCC 700084 / mc(2)155) GN=rpsC PE=3 SV=1	60	17	17	30.1	425.55	metabolic process	ribosome	RNA binding;structural molecule activity	Pf00189, Pf07650	4532601	MSMEI_1406	rpsC	Ribosome
A0QSD8	120	116.2	117.7	117.967	1.62248	80.7	86.3	79.1	82.0333	4.60868	0	50S ribosomal protein L16 OS=Mycobacterium smegmatis (strain ATCC 700084 / mc(2)155) GN=rplP PE=1 SV=1	33	4	4	15.7	74.63	metabolic process	ribosome	RNA binding;structural molecule activity	Pf00252	4536702	MSMEI_1407	rplP	Ribosome
A0QSD9	115.5	122.7	122.5	120.233	3.41037	75.2	78.8	85.3	79.7667	6.41737	0	50S ribosomal protein L29 OS=Mycobacterium smegmatis (strain ATCC 700084 / mc(2)155) GN=rpmC PE=3 SV=1	58	6	6	8.8	121.82	metabolic process	ribosome	structural molecule activity	Pf00831	4534647	MSMEI_1408	rpmC	Ribosome
A0QSE0	125.7	131.2	116.5	124.467	5.96722	74.6	80.1	71.9	75.5333	5.53254	0	30S ribosomal protein S17 OS=Mycobacterium smegmatis (strain ATCC 700084 / mc(2)155) GN=rpsQ PE=1 SV=1	57	7	7	11.1	158.44	metabolic process	ribosome	RNA binding;structural molecule activity	Pf00366	4530813	MSMEI_1409	MSMEG_1445; rpsQ	Ribosome
A0QSE3	57.3	50.3	64.7	57.4333	12.5379	148.5	143.7	135.6	142.6	4.57221	0	Integral membrane transporter OS=Mycobacterium smegmatis (strain ATCC 700084 / mc(2)155) GN=MSMEG_1448 PE=4 SV=1	4	2	2	52.2	4.21	transport	membrane	transporter activity	Pf00916, Pf01740, Pf13792	4535643	MSMEI_1412	MSMEI_1412; MSMEG_1448
A0QSE5	71.8	71.6	80.3	74.5667	6.66011	126	126.6	123.8	125.467	1.17499	0	Arylsulfatase OS=Mycobacterium smegmatis (strain ATCC 700084 / mc(2)155) GN=MSMEG_1451 PE=4 SV=1	10	8	7	86.1	22.3	metabolic process		catalytic activity	Pf00884, Pf02210	4531764		MSMEG_1451	Sphingolipid metabolism
A0QSF0	88.6	86.7	64.6	79.9667	16.6842	125.9	118.3	115.9	120.033	4.34919	0	Uncharacterized protein OS=Mycobacterium smegmatis (strain ATCC 700084 / mc(2)155) GN=MSMEG_1456 PE=4 SV=1	5	3	3	60.6	6.06			DNA binding	Pf09862, Pf13556	4537058		MSMEG_1456
A0QSF9	110.9	114.6	102.6	109.367	5.61889	88.4	93.1	90.4	90.6333	2.60243	0	50S ribosomal protein L14 OS=Mycobacterium smegmatis (strain ATCC 700084 / mc(2)155) GN=rplN PE=1 SV=1	52	7	7	13.4	68.95	metabolic process	ribosome	RNA binding;structural molecule activity	Pf00238	4533916	MSMEI_1429	rplN	Ribosome
A0QSG0	117.4	125.7	125.2	122.767	3.79125	73.7	81.1	76.9	77.2333	4.80524	0	50S ribosomal protein L24 OS=Mycobacterium smegmatis (strain ATCC 700084 / mc(2)155) GN=rplX PE=1 SV=1	70	7	7	11.2	148.47	metabolic process	ribosome	RNA binding;structural molecule activity	Pf00467	4534528	MSMEI_1430	rplX	Ribosome
A0QSG1	115	115.8	118.3	116.367	1.47932	81	86	83.9	83.6333	3.00197	0	50S ribosomal protein L5 OS=Mycobacterium smegmatis (strain ATCC 700084 / mc(2)155) GN=rplE PE=1 SV=1	52	9	9	21.1	313.95	metabolic process	ribosome	RNA binding;structural molecule activity	Pf00281, Pf00673	4533769	MSMEI_1431	rplE	Ribosome
A0QSG2	101.2	107.4	132.6	113.733	14.6224	86.5	85.1	87.3	86.3	1.29033	0	30S ribosomal protein S14 type Z OS=Mycobacterium smegmatis (strain ATCC 700084 / mc(2)155) GN=rpsZ PE=3 SV=1	21	1	1	7	101.74	metabolic process	ribosome	metal ion binding;RNA binding;structural molecule activity	Pf00253	4533957	MSMEI_1432	rpsZ; rpsN	Ribosome
A0QSG3	113	114.4	110.4	112.6	1.80265	87.3	88.7	86.2	87.4	1.43363	0	30S ribosomal protein S8 OS=Mycobacterium smegmatis (strain ATCC 700084 / mc(2)155) GN=rpsH PE=1 SV=1	44	5	5	14.5	201.73	metabolic process	ribosome	RNA binding;structural molecule activity	Pf00410	4536927	MSMEI_1433	rpsH	Ribosome
A0QSG4	110.1	112.4	107.8	110.1	2.08901	86.1	95.4	88.1	89.8667	5.44722	0	50S ribosomal protein L6 OS=Mycobacterium smegmatis (strain ATCC 700084 / mc(2)155) GN=rplF PE=1 SV=1	51	8	8	19.4	244.62	metabolic process	ribosome	RNA binding;structural molecule activity	Pf00347	4536743	MSMEI_1434	rplF	Ribosome
A0QSG5	126.5	132	124.7	127.733	2.97735	72.2	72.9	71.7	72.2667	0.834093	0	50S ribosomal protein L18 OS=Mycobacterium smegmatis (strain ATCC 700084 / mc(2)155) GN=rplR PE=3 SV=1	61	9	9	13.7	156.15	metabolic process	ribosome	RNA binding;structural molecule activity	Pf00861	4536282	MSMEI_1435	rplR	Ribosome
A0QSG6	113.8	119.8	115.1	116.233	2.71564	83.7	84.4	83.1	83.7333	0.777039	0	30S ribosomal protein S5 OS=Mycobacterium smegmatis (strain ATCC 700084 / mc(2)155) GN=rpsE PE=1 SV=1	50	8	8	21.9	208.05	metabolic process	ribosome	RNA binding;structural molecule activity	Pf00333, Pf03719	4535051	MSMEI_1436	rpsE	Ribosome
A0QSG7	115.3	142.1	131.2	129.533	10.4047	84	69.5	57.9	70.4667	18.5575	0	50S ribosomal protein L30 OS=Mycobacterium smegmatis (strain ATCC 700084 / mc(2)155) GN=rpmD PE=3 SV=1	39	2	2	7	4.11	metabolic process	ribosome	structural molecule activity	Pf00327	4536920	MSMEI_1437	rpmD	Ribosome
A0QSG8	117.9	116.9	118.6	117.8	0.725297	79.1	85.6	81.9	82.2	3.96638	0	50S ribosomal protein L15 OS=Mycobacterium smegmatis (strain ATCC 700084 / mc(2)155) GN=rplO PE=3 SV=1	48	7	7	15.6	307.15	metabolic process	ribosome	RNA binding;structural molecule activity	Pf00828	4533943	MSMEI_1438	rplO	Ribosome
A0QSG9	126.4	122.5	129	125.967	2.59719	72.3	77.3	72.6	74.0667	3.786	0	Uncharacterized protein OS=Mycobacterium smegmatis (strain ATCC 700084 / mc(2)155) GN=MSMEG_1475 PE=4 SV=1	26	7	7	35.2	53.26	metabolic process		catalytic activity	Pf00296	4531968		MSMEG_1475
A0QSH0	102.5	104.8	100.3	102.533	2.19459	98.7	98.1	95.5	97.4333	1.74579	0	Signal peptide peptidase SppA, 67K type OS=Mycobacterium smegmatis (strain ATCC 700084 / mc(2)155) GN=sppA PE=4 SV=1	39	18	18	62.7	235.45	metabolic process		catalytic activity	Pf01343	4534204	MSMEI_1440	sppA
A0QSH3	94.8	99.8	93.4	96	3.50471	108.4	104.4	99.2	104	4.4356	0	Putative S-adenosyl-L-methionine-dependent methyltransferase MSMEG_1479/MSMEI_1443 OS=Mycobacterium smegmatis (strain ATCC 700084 / mc(2)155) GN=MSMEG_1479 PE=3 SV=1	22	6	5	32.9	31.51	metabolic process		catalytic activity	Pf04072	4533360	MSMEI_1443	MSMEG_1479; MSMEI_1443
A0QSH4	77.3	77.9	70.2	75.1333	5.70041	128.8	119.4	126.4	124.867	3.91136	0	Putative S-adenosyl-L-methionine-dependent methyltransferase MSMEG_1480/MSMEI_1444 OS=Mycobacterium smegmatis (strain ATCC 700084 / mc(2)155) GN=MSMEG_1480 PE=3 SV=1	10	3	2	32.4	23.05	metabolic process		catalytic activity	Pf04072	4535876	MSMEI_1444	MSMEG_1480; MSMEI_1444
A0QSH6	104.3	96.5	97.3	99.3667	4.31843	102.8	100.9	98.1	100.6	2.35022	0	Putative S-adenosyl-L-methionine-dependent methyltransferase MSMEG_1482/MSMEI_1446 OS=Mycobacterium smegmatis (strain ATCC 700084 / mc(2)155) GN=MSMEG_1482 PE=3 SV=1	50	10	10	33.1	57.87	metabolic process		catalytic activity	Pf04072	4534260	MSMEI_1446	MSMEG_1482; MSMEI_1446
A0QSH7	98.4	106.5	100.6	101.833	4.11307	104.9	95.2	94.4	98.1667	5.9541	0	Protein translocase subunit SecY OS=Mycobacterium smegmatis (strain ATCC 700084 / mc(2)155) GN=secY PE=3 SV=1	8	4	4	47.6	12.92	transport	membrane		Pf00344	4533867	MSMEI_1447	secY	Quorum sensing; Bacterial secretion system; Protein export
A0QSH8	126.6	128.6	123.2	126.133	2.16444	71.4	77.5	72.6	73.8333	4.3769	0	Adenylate kinase OS=Mycobacterium smegmatis (strain ATCC 700084 / mc(2)155) GN=adk PE=1 SV=1	67	12	12	19.9	231.65	metabolic process	cytoplasm	catalytic activity;nucleotide binding	Pf00406, Pf02223, Pf06414, Pf13207, Pf13238, Pf13671	4531206	MSMEI_1448	adk	Purine metabolism; Biosynthesis of secondary metabolites; Thiamine metabolism; Metabolic pathways; Biosynthesis of antibiotics
A0QSH9	98.5	94.1	99	97.2	2.77396	107	99.3	102.3	102.867	3.77299	0	Methionine aminopeptidase OS=Mycobacterium smegmatis (strain ATCC 700084 / mc(2)155) GN=map PE=3 SV=1	40	7	7	27.6	57.62	metabolic process		catalytic activity;metal ion binding	Pf00557	4534802	MSMEI_1449	map; map-1
A0QSI1	85.3	88.5	102.1	91.9667	9.69959	113	108.7	102.3	108	4.9854	0	Uncharacterized protein OS=Mycobacterium smegmatis (strain ATCC 700084 / mc(2)155) GN=MSMEG_1487 PE=4 SV=1	9	2	2	26.1	5.04		membrane		Pf13490	4532457	MSMEI_1451	MSMEG_1487; MSMEI_1451
A0QSI2	110.1	102.7	104.4	105.733	3.66582	100.9	85.2	96.8	94.3	8.63531	0.074	Acetolactate synthase OS=Mycobacterium smegmatis (strain ATCC 700084 / mc(2)155) GN=MSMEG_1488 PE=4 SV=1	1	1	1	59.8	0			catalytic activity;metal ion binding	Pf02775, Pf02776	4531595		MSMEG_1488	Pantothenate and CoA biosynthesis; Biosynthesis of secondary metabolites; 2-Oxocarboxylic acid metabolism; Biosynthesis of antibiotics; Butanoate metabolism; C5-Branched dibasic acid metabolism; Valine, leucine and isoleucine biosynthesis; Biosynthesis of amino acids; Metabolic pathways
A0QSI4	93.5	94.8	103	97.1	5.30456	79.5	116.4	112.8	102.9	19.7714	0	3-oxoacyl-ACP synthase III OS=Mycobacterium smegmatis (strain ATCC 700084 / mc(2)155) GN=MSMEG_1490 PE=4 SV=1	6	2	2	36.5	2.15	metabolic process		catalytic activity	Pf08541, Pf08545	4534445		MSMEG_1490	Fatty acid biosynthesis; Fatty acid metabolism; Metabolic pathways
A0QSI6	111.7	107.7	98.6	106	6.33341	90.5	98.8	92.8	94.0333	4.55716	0	Transcriptional regulator, MarR family protein OS=Mycobacterium smegmatis (strain ATCC 700084 / mc(2)155) GN=MSMEG_1492 PE=4 SV=1	44	8	8	18.9	47.32	metabolic process;regulation of biological process		DNA binding	Pf01047, Pf01638, Pf12802, Pf13463	4537252	MSMEI_1456	MSMEG_1492; MSMEI_1456
A0QSI7	80.8	79.1	87.2	82.3667	5.18562	122.3	117.3	113.3	117.633	3.83331	0	Sensor histidine kinase OS=Mycobacterium smegmatis (strain ATCC 700084 / mc(2)155) GN=MSMEG_1493 PE=4 SV=1	14	4	4	44.5	7.51	metabolic process;regulation of biological process;response to stimulus		catalytic activity;protein binding;receptor activity;signal transducer activity	Pf01590, Pf02518, Pf07730, Pf13185, Pf13492, Pf13581	4536424	MSMEI_1457	MSMEI_1457; MSMEG_1493
A0QSI8	95.2	94.1	99.2	96.1667	2.79089	104	104.5	103	103.833	0.735566	0	Transcriptional regulatory protein DegU OS=Mycobacterium smegmatis (strain ATCC 700084 / mc(2)155) GN=MSMEG_1494 PE=4 SV=1	27	5	5	23.9	24.28	metabolic process;regulation of biological process;response to stimulus		DNA binding	Pf00072, Pf00196	4536098		MSMEG_1494
A0QSI9	44.6	40.5	46.6	43.9	7.08351	140.4	168.7	159.2	156.1	9.22641	0	HAD-superfamily protein hydrolase subfamily protein IA, variant 3, putative OS=Mycobacterium smegmatis (strain ATCC 700084 / mc(2)155) GN=MSMEG_1495 PE=4 SV=1	11	2	2	29.2	9.77			catalytic activity	Pf13419	4531442		MSMEG_1495
A0QSJ0	103.8	96.4	118.7	106.3	10.6851	86.3	96.3	98.5	93.7	6.9395	0	3-hydroxyisobutyrate dehydrogenase OS=Mycobacterium smegmatis (strain ATCC 700084 / mc(2)155) GN=mmsB PE=3 SV=1	23	6	6	29.4	25.95	metabolic process		catalytic activity;nucleotide binding	Pf02737, Pf03435, Pf03446, Pf03721, Pf03807, Pf07991, Pf14833	4532534	MSMEI_1460	mmsB	Valine, leucine and isoleucine degradation; Metabolic pathways
A0QSJ1	98.2	86.2	105.5	96.6333	10.0844	90.3	109.2	110.7	103.4	10.9958	0	Acyl-CoA dehydrogenase family protein member 8 OS=Mycobacterium smegmatis (strain ATCC 700084 / mc(2)155) GN=MSMEG_1497 PE=3 SV=1	14	5	5	42.6	25.79	metabolic process		catalytic activity;nucleotide binding	Pf00441, Pf02770, Pf02771, Pf08028	4533723	MSMEI_1461	fadE9; MSMEG_1497
A0QSJ2	99.7	88.6	108.3	98.8667	9.98962	87.6	102.6	113.3	101.167	12.7609	0	Methylmalonate-semialdehyde dehydrogenase OS=Mycobacterium smegmatis (strain ATCC 700084 / mc(2)155) GN=mmsA PE=4 SV=1	17	8	8	54.3	68.67	metabolic process		catalytic activity	Pf00171, Pf05893	4535218	MSMEI_1462	mmsA	Valine, leucine and isoleucine degradation; Inositol phosphate metabolism; beta-Alanine metabolism; Propanoate metabolism; Metabolic pathways; Carbon metabolism
A0QSJ4	97.1	93.7	89.6	93.4667	4.01795	98.5	120.5	100.6	106.533	11.3964	0.008	TetR family protein transcriptional regulatory protein OS=Mycobacterium smegmatis (strain ATCC 700084 / mc(2)155) GN=MSMEG_1500 PE=4 SV=1	6	1	1	21.9	3.92	metabolic process;regulation of biological process		catalytic activity;DNA binding	Pf00440, Pf02796	4535875		MSMEG_1500
A0QSJ6	100.4	114.2	118.1	110.9	8.38593	95	88.3	84	89.1	6.22162	0	ABC transporter, ATP-binding protein OS=Mycobacterium smegmatis (strain ATCC 700084 / mc(2)155) GN=MSMEG_1502 PE=4 SV=1	13	3	3	32.2	4.74			catalytic activity;nucleotide binding	Pf00005, Pf12846, Pf13304	4536185		MSMEG_1502	ABC transporters
A0QSK0	89.6	89.8	89.5	89.6333	0.170419	106.5	113.5	111.2	110.4	3.2318	0.005	Transcriptional regulator, TetR family protein OS=Mycobacterium smegmatis (strain ATCC 700084 / mc(2)155) GN=MSMEG_1506 PE=4 SV=1	5	1	1	24.7	5.05	metabolic process;regulation of biological process		DNA binding	Pf00440	4534099	MSMEI_1470	MSMEI_1470; MSMEG_1506
A0QSK1	74.2	80.5	74.3	76.3333	4.72767	108.3	132.7	130	123.667	10.8164	0	D-aminopeptidase OS=Mycobacterium smegmatis (strain ATCC 700084 / mc(2)155) GN=MSMEG_1507 PE=4 SV=1	18	6	6	38.8	29.86	metabolic process		catalytic activity	Pf03576	4536300	MSMEI_1471	MSMEG_1507; MSMEI_1471
A0QSK5	99.1	101.8	101.3	100.733	1.42597	95.7	104.2	97.9	99.2667	4.44432	0	dTDP-4-dehydrorhamnose 3,5-epimerase OS=Mycobacterium smegmatis (strain ATCC 700084 / mc(2)155) GN=rmlC PE=1 SV=1	26	3	3	22.2	46.13	metabolic process		catalytic activity	Pf00908	4537242	MSMEI_1475	MSMEG_1510; rmlC	Polyketide sugar unit biosynthesis; Metabolic pathways; Biosynthesis of antibiotics; Streptomycin biosynthesis
A0QSK6	102.6	97.7	100.5	100.267	2.45178	99.3	100.1	99.9	99.7667	0.417307	0	dTDP-glucose 4,6-dehydratase OS=Mycobacterium smegmatis (strain ATCC 700084 / mc(2)155) GN=rmlB PE=1 SV=1	37	12	12	36.9	87.13	metabolic process		catalytic activity	Pf01073, Pf01370, Pf02719, Pf04321, Pf07993, Pf08659, Pf13460	4531259	MSMEI_1476	rfbB; rmlB	Polyketide sugar unit biosynthesis; Acarbose and validamycin biosynthesis; Metabolic pathways; Biosynthesis of antibiotics; Streptomycin biosynthesis
A0QSK7	118.5	131.2	113.4	121.033	7.57347	79.9	80.5	76.5	78.9667	2.73173	0	Uncharacterized protein OS=Mycobacterium smegmatis (strain ATCC 700084 / mc(2)155) GN=MSMEG_1513 PE=4 SV=1	38	8	8	30.2	108.69	metabolic process		catalytic activity	Pf00296	4531417	MSMEI_1477	MSMEI_1477; MSMEG_1513
A0QSK8	117.9	121.7	121.3	120.3	1.73571	76.5	83.2	79.4	79.7	4.21588	0	Uncharacterized protein OS=Mycobacterium smegmatis (strain ATCC 700084 / mc(2)155) GN=MSMEG_1514 PE=4 SV=1	24	6	6	31.4	25.25	metabolic process		catalytic activity	Pf00296	4534223		MSMEG_1514
A0QSK9	124.6	128.5	122.9	125.333	2.29079	74.4	77.6	72.1	74.7	3.69779	0	Two-component sensor histidine kinase OS=Mycobacterium smegmatis (strain ATCC 700084 / mc(2)155) GN=MSMEG_1515 PE=4 SV=1	28	14	14	54.3	92.02	metabolic process		catalytic activity;nucleotide binding	Pf00027, Pf02518, Pf13589, Pf14501	4532754	MSMEI_1479	MSMEI_1479; MSMEG_1515
A0QSL0	128.1	129.3	126.9	128.1	0.936768	71.3	73.1	71.4	71.9333	1.4063	0	Thioredoxin reductase OS=Mycobacterium smegmatis (strain ATCC 700084 / mc(2)155) GN=MSMEG_1516 PE=4 SV=1	27	14	14	59.7	289.04	metabolic process;regulation of biological process;response to stimulus		catalytic activity;nucleotide binding	Pf00072, Pf00890, Pf01134, Pf01266, Pf01946, Pf03486, Pf05834, Pf07992, Pf12831, Pf13450, Pf13454, Pf13738	4537177		MSMEG_1516	Selenocompound metabolism; Pyrimidine metabolism
A0QSL1	109.8	104.5	104	106.1	3.02925	94.3	92.3	95.1	93.9	1.53591	0	Spfh domain/band 7 family protein, putative OS=Mycobacterium smegmatis (strain ATCC 700084 / mc(2)155) GN=MSMEG_1517 PE=4 SV=1	53	26	26	54.6	270.99		membrane		Pf01145	4531368	MSMEI_1481	MSMEI_1481; MSMEG_1517
A0QSL2	93.8	95.4	101.2	96.8	4.0223	96.4	110.6	102.8	103.267	6.88653	0.006	Uncharacterized protein OS=Mycobacterium smegmatis (strain ATCC 700084 / mc(2)155) GN=MSMEG_1518 PE=4 SV=1	5	1	1	16.6	3.65		membrane			4537702		MSMEG_1518
A0QSL3	128	135.5	132.5	132	2.85979	66.2	69.5	68.3	68	2.45637	0	Translation initiation factor IF-1 OS=Mycobacterium smegmatis (strain ATCC 700084 / mc(2)155) GN=infA PE=1 SV=1	64	6	6	8.5	72.26	metabolic process	cytoplasm	RNA binding	Pf01176	4532676; 29871734; 32363946	MSMEI_1483	infA; NMI01S_RS01465; BN2644_RS21840
A0QSL5	116.1	124.1	126.2	122.133	4.36366	79.6	78.8	75.2	77.8667	3.01	0	30S ribosomal protein S13 OS=Mycobacterium smegmatis (strain ATCC 700084 / mc(2)155) GN=rpsM PE=1 SV=1	38	7	7	14.2	150.15	metabolic process	ribosome	RNA binding;structural molecule activity	Pf00416	4531431; 29426892	MSMEI_1485	rpsM; XA26_RS07410	Ribosome
A0QSL6	103.7	118.1	112.6	111.467	6.51907	82.7	87.2	95.7	88.5333	7.45682	0	30S ribosomal protein S11 OS=Mycobacterium smegmatis (strain ATCC 700084 / mc(2)155) GN=rpsK PE=3 SV=1	36	10	10	14.6	112.26	metabolic process	ribosome	RNA binding;structural molecule activity	Pf00411	4536043	MSMEI_1486	rpsK	Ribosome
A0QSL7	116.9	114.6	106.8	112.767	4.69439	87.6	93.9	80.3	87.2667	7.79923	0	30S ribosomal protein S4 OS=Mycobacterium smegmatis (strain ATCC 700084 / mc(2)155) GN=rpsD PE=1 SV=1	52	12	12	23.4	177.78	metabolic process	ribosome	RNA binding;structural molecule activity	Pf00163, Pf01479	4533059	MSMEI_1487	rpsD	Ribosome
A0QSL8	102.7	104.7	103.2	103.533	1.00531	95.2	97.1	97.2	96.5	1.16782	0	DNA-directed RNA polymerase subunit alpha OS=Mycobacterium smegmatis (strain ATCC 700084 / mc(2)155) GN=rpoA PE=1 SV=1	58	18	18	37.9	539.97	metabolic process		catalytic activity;DNA binding;protein binding	Pf01000, Pf01193, Pf03118	4537502	MSMEI_1488	rpoA	Purine metabolism; Pyrimidine metabolism; RNA polymerase; Metabolic pathways
A0QSL9	122.2	126.7	120.8	123.233	2.50155	75.4	79.9	75	76.7667	3.54439	0	50S ribosomal protein L17 OS=Mycobacterium smegmatis (strain ATCC 700084 / mc(2)155) GN=rplQ PE=1 SV=1	34	7	7	21.8	167.38	metabolic process	ribosome	structural molecule activity	Pf01196	4534875	MSMEI_1489	MSMEG_1525; rplQ	Ribosome
A0QSM0	110.9	99.8	106.9	105.867	5.31016	99.4	93.2	89.7	94.1	5.22022	0	tRNA pseudouridine synthase A OS=Mycobacterium smegmatis (strain ATCC 700084 / mc(2)155) GN=truA PE=3 SV=1	15	4	4	32	19.28	metabolic process		catalytic activity;RNA binding	Pf01416	4533308		truA
A0QSM2	111.1	124.5	120.8	118.8	5.82513	79	79.6	85	81.2	4.06963	0	Cutinase OS=Mycobacterium smegmatis (strain ATCC 700084 / mc(2)155) GN=MSMEG_1528 PE=3 SV=1	9	2	2	22.4	7.27	metabolic process	extracellular	catalytic activity	Pf01083, Pf02230	4531506	MSMEI_1492	MSMEG_1528; cut2
A0QSM3	128.9	132.8	116.2	125.967	6.89075	75.9	74.5	71.7	74.0333	2.88861	0	Cutinase OS=Mycobacterium smegmatis (strain ATCC 700084 / mc(2)155) GN=MSMEG_1529 PE=3 SV=1	13	3	3	21.1	16.59	metabolic process	extracellular	catalytic activity	Pf01083, Pf02230	4535858		MSMEG_1529
A0QSM5	107.6	106.9	106.6	107.033	0.47944	90	102.5	86.4	92.9667	9.08933	0	Uncharacterized protein OS=Mycobacterium smegmatis (strain ATCC 700084 / mc(2)155) GN=MSMEG_1531 PE=4 SV=1	23	4	4	21.1	12.2				Pf07336, Pf11706	4535976	MSMEI_1495	MSMEI_1495; MSMEG_1531
A0QSN6	106.9	95.4	94.8	99.0333	6.8859	102.2	99.1	101.5	100.933	1.6108	0	Transcriptional regulator OS=Mycobacterium smegmatis (strain ATCC 700084 / mc(2)155) GN=MSMEG_1542 PE=4 SV=1	21	7	7	45.4	21.07			protein binding		4535292		MSMEG_1542
A0QSN7	73.1	73.4	90.3	78.9333	12.4725	125	115.5	122.7	121.067	4.09373	0	Eptc-inducible aldehyde dehydrogenase OS=Mycobacterium smegmatis (strain ATCC 700084 / mc(2)155) GN=MSMEG_1543 PE=3 SV=1	21	9	3	55.9	156.37	metabolic process		catalytic activity	Pf00171	4531410		MSMEG_1543	Biosynthesis of secondary metabolites; Glycolysis / Gluconeogenesis; Microbial metabolism in diverse environments; Pyruvate metabolism; Metabolic pathways
A0QSN8	95.5	94.8	99.1	96.4667	2.39174	104.8	104.8	101	103.533	2.11906	0	PduO protein OS=Mycobacterium smegmatis (strain ATCC 700084 / mc(2)155) GN=MSMEG_1544 PE=4 SV=1	57	6	6	13.3	63.99				Pf03928	4532267	MSMEI_1507	MSMEI_1507; MSMEG_1544
A0QSN9	99.7	100.7	113.9	104.767	7.56489	93.2	89.7	102.7	95.2	7.06598	0	Uncharacterized protein OS=Mycobacterium smegmatis (strain ATCC 700084 / mc(2)155) GN=MSMEG_1545 PE=4 SV=1	7	1	1	24.1	2.92				Pf11575	4533471		MSMEG_1545
A0QSP0	64.5	58.6	65.1	62.7333	5.72602	153.9	128.3	129.7	137.3	10.4829	0.001	Coenzyme B12-dependent glycerol dehydrogenase small subunit OS=Mycobacterium smegmatis (strain ATCC 700084 / mc(2)155) GN=MSMEG_1546 PE=4 SV=1	13	2	2	15.4	6.51				Pf02287	4537095		MSMEG_1546	Propanoate metabolism
A0QSP1	52.5	53.2	54.2	53.3	1.603	183.8	122.9	133.3	146.667	22.211	0	Glycerol dehydratase large subunit OS=Mycobacterium smegmatis (strain ATCC 700084 / mc(2)155) GN=MSMEG_1547 PE=4 SV=1	32	14	14	61.5	107.11	metabolic process		catalytic activity	Pf02286	4531613	MSMEI_1510	MSMEI_1510; MSMEG_1547	Propanoate metabolism
A0QSP2	58.3	57.1	59.5	58.3	2.05832	161	126.8	137.2	141.667	12.3756	0	Propanediol utilization: dehydratase, medium subunit OS=Mycobacterium smegmatis (strain ATCC 700084 / mc(2)155) GN=MSMEG_1548 PE=4 SV=1	54	9	9	21.6	46.73			catalytic activity	Pf02288	4533068	MSMEI_1511	MSMEG_1548; MSMEI_1511	Propanoate metabolism
A0QSP3	80.7	90.4	88.2	86.4333	5.88384	126.4	118.9	95.4	113.567	14.2414	0.01	PduH protein OS=Mycobacterium smegmatis (strain ATCC 700084 / mc(2)155) GN=MSMEG_1550 PE=4 SV=1	7	1	1	11.5	2.26				Pf02288	4534757	MSMEI_1513	MSMEG_1550; MSMEI_1513
A0QSP5	69.2	69.3	80.1	72.8667	8.59714	120.7	131.8	128.9	127.133	4.52834	0.002	Ethanolamine permease OS=Mycobacterium smegmatis (strain ATCC 700084 / mc(2)155) GN=eat PE=4 SV=1	3	2	2	48.9	5.37	transport	membrane	transporter activity	Pf00324, Pf13520	4535330		eat
A0QSP6	83.7	83.1	88.3	85.0333	3.3456	118.9	118.3	107.8	115	5.42834	0	Ethanolamine ammonia-lyase, large subunit OS=Mycobacterium smegmatis (strain ATCC 700084 / mc(2)155) GN=eutB PE=4 SV=1	12	5	5	49.9	24.3	metabolic process		catalytic activity	Pf06751	4534597	MSMEI_1515	MSMEI_1515; eutB	Metabolic pathways; Glycerophospholipid metabolism
A0QSP7	83.4	82.7	91.2	85.7667	5.50144	114.1	115.6	113	114.233	1.1425	0	Ethanolamine ammonia-lyase light chain OS=Mycobacterium smegmatis (strain ATCC 700084 / mc(2)155) GN=eutC PE=3 SV=1	27	5	5	27.1	19.16	metabolic process		catalytic activity	Pf05985	4531987	MSMEI_1516	eutC; MSMEI_1516	Metabolic pathways; Glycerophospholipid metabolism
A0QSP8	122.7	127.6	120.7	123.667	2.87071	76	78.2	74.8	76.3333	2.25895	0	50S ribosomal protein L13 OS=Mycobacterium smegmatis (strain ATCC 700084 / mc(2)155) GN=rplM PE=1 SV=1	57	7	7	16.1	81.6	metabolic process	ribosome	structural molecule activity	Pf00572	4535125	MSMEI_1519	rplM	Ribosome
A0QSP9	113.9	119.6	109.8	114.433	4.30095	84.9	89.6	82.3	85.6	4.32243	0	30S ribosomal protein S9 OS=Mycobacterium smegmatis (strain ATCC 700084 / mc(2)155) GN=rpsI PE=1 SV=1	70	8	8	16.8	222.07	metabolic process	ribosome	structural molecule activity	Pf00380	4537298	MSMEI_1520	rpsI	Ribosome
A0QSQ1	94.8	93.2	92.6	93.5333	1.21587	105	107.6	106.8	106.467	1.25078	0	Phosphoglucosamine mutase OS=Mycobacterium smegmatis (strain ATCC 700084 / mc(2)155) GN=glmM PE=3 SV=1	31	10	10	46.5	125.6	metabolic process		catalytic activity;metal ion binding	Pf00408, Pf02878, Pf02880	4535479	MSMEI_1521	glmM	Amino sugar and nucleotide sugar metabolism; Metabolic pathways; Biosynthesis of antibiotics
A0QSQ3	111	108.8	86.1	101.967	13.519	92.3	103.5	98.3	98.0333	5.7172	0	LysR-family protein trancsriptional regulator OS=Mycobacterium smegmatis (strain ATCC 700084 / mc(2)155) GN=MSMEG_1561 PE=4 SV=1	23	6	6	32.1	13.23	metabolic process;regulation of biological process		DNA binding	Pf00126, Pf03466	4532630	MSMEI_1525	MSMEI_1525; MSMEG_1561
A0QSQ6	91	87.8	93.2	90.6667	2.99491	107.7	110.6	109.6	109.3	1.34775	0	Transcriptional regulator, TetR family protein OS=Mycobacterium smegmatis (strain ATCC 700084 / mc(2)155) GN=MSMEG_1565 PE=4 SV=1	39	6	6	22.1	55.04	metabolic process;regulation of biological process		DNA binding	Pf00440, Pf13977	4535207	MSMEI_1528	MSMEG_1565; MSMEI_1528
A0QSQ7	86.6	97	93.3	92.3	5.7114	101.8	111.4	109.8	107.667	4.77704	0	Oxidoreductase OS=Mycobacterium smegmatis (strain ATCC 700084 / mc(2)155) GN=MSMEG_1566 PE=4 SV=1	15	5	5	37.5	34.41	metabolic process		catalytic activity	Pf00296	4537437		MSMEG_1566
A0QSQ8	95.4	92.3	96.5	94.7333	2.299	103.4	107.2	105.2	105.267	1.80577	0	Uncharacterized protein OS=Mycobacterium smegmatis (strain ATCC 700084 / mc(2)155) GN=MSMEG_1567 PE=4 SV=1	33	8	8	29.3	65.72					4535019	MSMEI_1530	MSMEG_1567; MSMEI_1530
A0QSR0	94.7	93.2	95.1	94.3333	1.06184	108.3	110.5	98.2	105.667	6.20746	0.006	Carboxylesterase OS=Mycobacterium smegmatis (strain ATCC 700084 / mc(2)155) GN=MSMEG_1570 PE=4 SV=1	5	2	2	33.6	4.26				Pf00561, Pf12695, Pf12697	4531741		MSMEG_1570
A0QSR3	102.3	99	93.4	98.2333	4.58018	98.5	107.2	99.6	101.767	4.6552	0.053	Transcriptional regulator, GntR family protein OS=Mycobacterium smegmatis (strain ATCC 700084 / mc(2)155) GN=MSMEG_1572 PE=4 SV=1	2	1	1	50.3	0	metabolic process;regulation of biological process		catalytic activity;DNA binding	Pf00155, Pf00392	4530981		MSMEG_1572
A0QSR4	103.1	101.7	106.8	103.867	2.53693	93.2	99.5	95.7	96.1333	3.29987	0	Multifunctional fusion protein OS=Mycobacterium smegmatis (strain ATCC 700084 / mc(2)155) GN=nnrD PE=3 SV=1	19	6	6	47	44.79	metabolic process		catalytic activity;metal ion binding;nucleotide binding	Pf01256, Pf03853	4537243	MSMEI_1535	MSMEG_1573; MSMEI_1535
A0QSR5	105.8	101	103.5	103.433	2.32101	96.4	96.4	96.9	96.5667	0.298939	0	Glutamate decarboxylase OS=Mycobacterium smegmatis (strain ATCC 700084 / mc(2)155) GN=MSMEG_1574 PE=3 SV=1	35	14	14	50.7	172.38	metabolic process		catalytic activity	Pf00282	4537342		MSMEG_1574	Quorum sensing; Alanine, aspartate and glutamate metabolism; Biosynthesis of secondary metabolites; Microbial metabolism in diverse environments; beta-Alanine metabolism; Butanoate metabolism; Taurine and hypotaurine metabolism; Metabolic pathways
A0QSR6	106.6	107.3	101.9	105.267	2.78963	97.2	94.1	93	94.7667	2.29819	0	Alanine racemase OS=Mycobacterium smegmatis (strain ATCC 700084 / mc(2)155) GN=alr PE=3 SV=1	21	7	7	41	34.87	metabolic process		catalytic activity	Pf00842, Pf01168	4531809	MSMEI_1537	alr	D-Alanine metabolism; Metabolic pathways; Vancomycin resistance
A0QSR7	107.5	104.5	103.5	105.167	1.9794	98.2	95.9	90.3	94.8	4.28613	0	Alpha/beta hydrolase fold OS=Mycobacterium smegmatis (strain ATCC 700084 / mc(2)155) GN=MSMEG_1576 PE=4 SV=1	19	6	6	37.8	53.38	metabolic process		catalytic activity	Pf00561, Pf00975, Pf08386, Pf12146, Pf12695, Pf12697	4533774		MSMEG_1576
A0QSR8	103.2	99.6	104.9	102.567	2.63845	89.6	102.1	100.6	97.4333	7.00499	0	Uncharacterized protein OS=Mycobacterium smegmatis (strain ATCC 700084 / mc(2)155) GN=MSMEG_1577 PE=4 SV=1	31	3	3	16.7	22.69	metabolic process;response to stimulus		catalytic activity;nucleotide binding	Pf00004, Pf02367, Pf05496, Pf06068	4531984		MSMEG_1577
A0QSR9	118.6	112.7	108.4	113.233	4.52241	90.4	87.9	82.1	86.8	4.90545	0	Peptidase M22, glycoprotease OS=Mycobacterium smegmatis (strain ATCC 700084 / mc(2)155) GN=MSMEG_1578 PE=4 SV=1	19	3	3	21.8	29.06	metabolic process		catalytic activity	Pf00814	4535463		MSMEG_1578
A0QSS0	105	106.4	98.7	103.367	3.96804	97.2	97.8	95	96.6667	1.52506	0	Ribosomal-protein-alanine acetyltransferase OS=Mycobacterium smegmatis (strain ATCC 700084 / mc(2)155) GN=rimI PE=4 SV=1	11	2	2	17.5	5.87	metabolic process		catalytic activity	Pf00583, Pf08445, Pf13302, Pf13420, Pf13508, Pf13523, Pf13527, Pf13673, Pf13718, Pf14542	4536538	MSMEI_1541	rimI
A0QSS1	104.5	108.1	97.6	103.4	5.16028	98.7	94.3	96.8	96.6	2.28448	0	tRNA N6-adenosine threonylcarbamoyltransferase OS=Mycobacterium smegmatis (strain ATCC 700084 / mc(2)155) GN=tsaD PE=3 SV=1	17	5	5	34.7	38.3	metabolic process	cytoplasm	catalytic activity;metal ion binding	Pf00814	4531302	MSMEI_1542	gcp
A0QSS2	75.2	101.6	84.1	86.9667	15.4443	116.2	123.5	99.3	113	10.9852	0.001	Uncharacterized protein OS=Mycobacterium smegmatis (strain ATCC 700084 / mc(2)155) GN=MSMEG_1581 PE=4 SV=1	9	1	1	16.6	4.46				Pf13577	4534016	MSMEI_1543	MSMEI_1543; MSMEG_1581
A0QSS3	107.9	111	109.1	109.333	1.42968	84.4	89.9	97.7	90.6667	7.37103	0	10 kDa chaperonin OS=Mycobacterium smegmatis (strain ATCC 700084 / mc(2)155) GN=groS PE=1 SV=1	76	8	8	10.8	597.34	metabolic process	cytoplasm	nucleotide binding	Pf00166	4532222	MSMEI_1544	groES; groS
A0QSS4	99.1	98.6	102.2	99.9667	1.95086	94	103.5	102.6	100.033	5.24261	0	60 kDa chaperonin 2 OS=Mycobacterium smegmatis (strain ATCC 700084 / mc(2)155) GN=groL2 PE=1 SV=1	68	29	28	56.1	4167.25	metabolic process	cytoplasm	nucleotide binding	Pf00118	4533270	MSMEI_1545	groEL; groL1	RNA degradation; Tuberculosis
A0QST3	85.1	88.6	85.7	86.4667	2.16467	118.3	119.6	102.7	113.533	8.28341	0	Uncharacterized protein OS=Mycobacterium smegmatis (strain ATCC 700084 / mc(2)155) GN=MSMEG_1592 PE=4 SV=1	22	5	5	30.5	9.98					4537672		MSMEG_1592
A0QST4	91.1	98	93	94.0333	3.79033	100.7	112.8	104.4	105.967	5.85115	0	Enoyl-CoA hydratase OS=Mycobacterium smegmatis (strain ATCC 700084 / mc(2)155) GN=MSMEG_1594 PE=1 SV=1	18	5	5	28.3	22.68	metabolic process		catalytic activity	Pf00378	4534499	MSMEI_1554	MSMEI_1554; MSMEG_1594
A0QST7	97.9	99.2	96.5	97.8667	1.37974	102.4	104.9	99.2	102.167	2.79656	0.057	Transcriptional regulator OS=Mycobacterium smegmatis (strain ATCC 700084 / mc(2)155) GN=MSMEG_1596 PE=4 SV=1	3	1	1	21.4	1.71	metabolic process;regulation of biological process		DNA binding	Pf00440	4531070	MSMEI_1557	MSMEG_1596; MSMEI_1557
A0QSU0	92.4	88.2	98.2	92.9333	5.40311	105	107.7	108.5	107.067	1.71289	0	RNA polymerase sigma-70 factor OS=Mycobacterium smegmatis (strain ATCC 700084 / mc(2)155) GN=MSMEG_1599 PE=3 SV=1	35	6	6	20.6	46.78	metabolic process;regulation of biological process		DNA binding	Pf04542, Pf04545, Pf08281	4530811	MSMEI_1560	sigD; MSMEG_1599
A0QSU1	100.4	99.6	99.2	99.7333	0.612644	101.4	97.4	102	100.267	2.49402	0	Uncharacterized protein OS=Mycobacterium smegmatis (strain ATCC 700084 / mc(2)155) GN=MSMEG_1600 PE=4 SV=1	7	3	3	41	14.58		membrane	protein binding		4535757	MSMEI_1561	MSMEG_1600; MSMEI_1561
A0QSU3	103.3	102.9	101.5	102.567	0.921511	99.8	95.8	96.7	97.4333	2.15369	0	Inosine-5'-monophosphate dehydrogenase OS=Mycobacterium smegmatis (strain ATCC 700084 / mc(2)155) GN=guaB PE=3 SV=1	54	21	21	53.3	286.95	metabolic process		catalytic activity;metal ion binding;nucleotide binding	Pf00478, Pf00571, Pf01070, Pf01645, Pf03060	4535458		guaB	Purine metabolism; Biosynthesis of secondary metabolites; Metabolic pathways
A0QSU4	114.3	112.1	108.9	111.767	2.42952	93.2	87.1	84.4	88.2333	5.10934	0	Uncharacterized oxidoreductase MSMEG_1603/MSMEI_1564 OS=Mycobacterium smegmatis (strain ATCC 700084 / mc(2)155) GN=MSMEG_1603 PE=1 SV=1	54	12	12	39	152.72	metabolic process		catalytic activity	Pf00478, Pf01070	4531203		MSMEG_1603	Purine metabolism; Biosynthesis of secondary metabolites; Metabolic pathways
A0QSU5	97.4	94.1	97.1	96.2	1.89691	107.3	103.8	100.2	103.767	3.42125	0	FAD dependent oxidoreductase OS=Mycobacterium smegmatis (strain ATCC 700084 / mc(2)155) GN=MSMEG_1604 PE=4 SV=1	28	14	14	62.8	71.79	metabolic process		catalytic activity;nucleotide binding	Pf00732, Pf00890, Pf01266, Pf05199, Pf07992, Pf13450	4532126	MSMEI_1565	choD; MSMEG_1604	Steroid degradation; Microbial metabolism in diverse environments
A0QSU6	105.6	98.1	86.7	96.8	9.83143	100.9	108.5	100.2	103.2	4.46052	0	Phosphate-specific transport system accessory protein PhoU OS=Mycobacterium smegmatis (strain ATCC 700084 / mc(2)155) GN=phoU PE=3 SV=1	53	9	9	23.9	57.59	cellular homeostasis;regulation of biological process;transport	cytoplasm		Pf01895	4534975	MSMEI_1566	phoU2; phoU
A0QSU9	142.2	112.1	89.5	114.6	23.0705	96.3	86.4	73.5	85.4	13.3874	0	Glycosyl transferase OS=Mycobacterium smegmatis (strain ATCC 700084 / mc(2)155) GN=MSMEG_1608 PE=4 SV=1	4	2	2	87.2	6.13	metabolic process		catalytic activity	Pf03632, Pf03633, Pf03636	4535673		MSMEG_1608
A0QSV0	107.1	103.8	103.6	104.833	1.87492	97.8	92.6	95	95.1333	2.7357	0	GMP synthase [glutamine-hydrolyzing] OS=Mycobacterium smegmatis (strain ATCC 700084 / mc(2)155) GN=guaA PE=3 SV=1	31	13	13	55.8	137.62	metabolic process		catalytic activity;nucleotide binding	Pf00117, Pf00733, Pf00958, Pf02540, Pf03054, Pf06508, Pf07722	4531917	MSMEI_1571	guaA	Purine metabolism; Metabolic pathways
A0QSV1	112.4	109.1	106.3	109.267	2.79446	91.1	89.8	91.3	90.7333	0.897633	0	Transcriptional regulator, TetR family protein, putative OS=Mycobacterium smegmatis (strain ATCC 700084 / mc(2)155) GN=MSMEG_1611 PE=4 SV=1	41	8	8	25.2	35.44	metabolic process;regulation of biological process		DNA binding	Pf00440	4531864	MSMEI_1572	MSMEG_1611; MSMEI_1572
A0QSV6				#DIV/0!	#DIV/0!				#DIV/0!	#DIV/0!	0.03	Kumamolisin OS=Mycobacterium smegmatis (strain ATCC 700084 / mc(2)155) GN=MSMEG_1617 PE=4 SV=1	3	1	1	57.9	0	metabolic process		catalytic activity	Pf09286	4537406	MSMEI_1579	MSMEG_1617; MSMEI_1579
A0QSW1	106.1	103	103.3	104.133	1.64191	94.3	99.2	94	95.8333	3.04641	0	Pyrimidine-specific ribonucleoside hydrolase RihA OS=Mycobacterium smegmatis (strain ATCC 700084 / mc(2)155) GN=MSMEG_1621 PE=4 SV=1	24	8	8	37.2	65.91	metabolic process		catalytic activity	Pf01156	4537501		MSMEG_1621
A0QSW2	68.7	67.3	60.9	65.6333	6.336	150.6	124.1	128.4	134.367	10.5844	0.003	Short chain dehydrogenase OS=Mycobacterium smegmatis (strain ATCC 700084 / mc(2)155) GN=MSMEG_1623 PE=4 SV=1	2	2	2	73.6	4.28	metabolic process		catalytic activity	Pf00106, Pf01073, Pf01370, Pf04321, Pf07993, Pf08659, Pf13460, Pf13561	4532747	MSMEI_1585	MSMEI_1585; MSMEG_1623
A0QSW3	51.9	53	58.6	54.5	6.59275	105.9	167.1	163.5	145.5	23.6026	0	Universal stress protein family protein OS=Mycobacterium smegmatis (strain ATCC 700084 / mc(2)155) GN=MSMEG_1624 PE=4 SV=1	15	4	4	30.8	2.98	response to stimulus			Pf00582	4532437	MSMEI_1586	MSMEI_1586; MSMEG_1624
A0QSW5	88.7	104.8	87.8	93.7667	10.2016	102.6	114.4	101.8	106.267	6.63898	0.015	Putative DNA-binding protein OS=Mycobacterium smegmatis (strain ATCC 700084 / mc(2)155) GN=MSMEG_1626 PE=4 SV=1	4	1	1	32.5	2.68			DNA binding	Pf13560	4537030		MSMEG_1626
A0QSX0	100.6	105.2	88.9	98.2333	8.55491	104.3	102.4	98.6	101.767	2.85191	0.048	DNA-binding protein OS=Mycobacterium smegmatis (strain ATCC 700084 / mc(2)155) GN=MSMEG_1631 PE=4 SV=1	2	1	1	31.5	0			DNA binding	Pf13560	4532096	MSMEI_1592	MSMEI_1592; MSMEG_1631
A0QSX2	87.5	84	79.8	83.7667	4.60243	110.5	125.5	112.7	116.233	6.96892	0	Uncharacterized protein OS=Mycobacterium smegmatis (strain ATCC 700084 / mc(2)155) GN=MSMEG_1632 PE=4 SV=1	10	3	3	32.6	6.76		membrane			4537014		MSMEG_1632
A0QSX3	100.3	97.6	102.7	100.2	2.54638	96.9	101.9	100.6	99.8	2.59942	0	Probable forkhead-associated protein OS=Mycobacterium smegmatis (strain ATCC 700084 / mc(2)155) GN=MSMEG_1634 PE=4 SV=1	27	4	4	20.4	145.53					4534267	MSMEI_1595	MSMEI_1595; MSMEG_1634
A0QSX4	109.7	111.9	117.5	113.033	3.5579	88.4	82.9	89.6	86.9667	4.10799	0	Nitroreductase family protein OS=Mycobacterium smegmatis (strain ATCC 700084 / mc(2)155) GN=MSMEG_1635 PE=4 SV=1	28	7	7	23.8	44.98	metabolic process		catalytic activity	Pf00881	4533595	MSMEI_1596	MSMEI_1596; MSMEG_1635
A0QSX6	79.6	77.4	80.3	79.1	1.91312	120.2	121.6	120.8	120.867	0.581117	0	Histidine kinase OS=Mycobacterium smegmatis (strain ATCC 700084 / mc(2)155) GN=MSMEG_1637 PE=4 SV=1	18	15	15	97.2	89.6	metabolic process;regulation of biological process;response to stimulus	membrane	catalytic activity;nucleotide binding;signal transducer activity	Pf02518	4535205		MSMEG_1637
A0QSX7	91.1	89.9	85.9	88.9667	3.06041	110.4	111.1	111.7	111.067	0.585811	0	Roadblock/LC7 domain protein OS=Mycobacterium smegmatis (strain ATCC 700084 / mc(2)155) GN=MSMEG_1638 PE=4 SV=1	23	3	3	14.2	16.45				Pf03259	4535855	MSMEI_1599	MSMEI_1599; MSMEG_1638
A0QSX9	79.4	69.7	64.9	71.3333	10.3552	133.2	128.5	124.2	128.633	3.49947	0	ATP/GTP-binding protein OS=Mycobacterium smegmatis (strain ATCC 700084 / mc(2)155) GN=MSMEG_1640 PE=4 SV=1	18	3	3	21	12.72	regulation of biological process;response to stimulus		nucleotide binding	Pf03029, Pf08477	4535177	MSMEI_1601	MSMEI_1601; MSMEG_1640
A0QSY0	113.8	99	102.1	104.967	7.43602	94.7	95.2	95.2	95.0333	0.303762	0	Pentapeptide repeat protein MfpA OS=Mycobacterium smegmatis (strain ATCC 700084 / mc(2)155) GN=mfpA PE=3 SV=1	19	4	4	21.2	6.23	response to stimulus			Pf00805, Pf13599	4531898	MSMEI_1602	MSMEI_1602; MSMEG_1641
A0QSY1	97.6	98.6	102.8	99.6667	2.76846	99.7	99.8	101.4	100.3	0.951086	0	ABC transporter, ATP-binding protein OS=Mycobacterium smegmatis (strain ATCC 700084 / mc(2)155) GN=MSMEG_1642 PE=4 SV=1	40	26	26	95.5	325.56	transport	membrane	catalytic activity;nucleotide binding;protein binding	Pf00005, Pf00498, Pf01061, Pf12679, Pf12698, Pf13207, Pf13304, Pf13558	4536188		MSMEG_1642
A0QSY2	98.7	93.8	95.2	95.9	2.63179	101.6	107.8	102.9	104.1	3.14078	0	Uncharacterized protein OS=Mycobacterium smegmatis (strain ATCC 700084 / mc(2)155) GN=MSMEG_1643 PE=4 SV=1	13	8	8	62.1	35.75		membrane	protein binding	Pf13360	4533596		MSMEG_1643
A0QSY4	91.1	96.5	93.2	93.6	2.90826	111	103.6	104.6	106.4	3.77347	0	NADH:flavin oxidoreductase/nadh oxidase OS=Mycobacterium smegmatis (strain ATCC 700084 / mc(2)155) GN=MSMEG_1645 PE=4 SV=1	20	7	7	43.8	35.74	metabolic process		catalytic activity;nucleotide binding	Pf00724	4531116	MSMEI_1606	MSMEI_1606; MSMEG_1645
A0QSY5	108.4	97.9	113.2	106.5	7.34738	95.7	91.9	92.9	93.5	2.10671	0	Bifunctional protein FolD OS=Mycobacterium smegmatis (strain ATCC 700084 / mc(2)155) GN=folD PE=1 SV=1	28	9	9	29.7	78.49	metabolic process		catalytic activity	Pf00763, Pf02882	4536006	MSMEI_1607	folD; MSMEG_1647	One carbon pool by folate; Microbial metabolism in diverse environments; Metabolic pathways; Carbon metabolism
A0QSY7	107.8	106.4	77.4	97.2	17.656	104.3	99.8	104.2	102.767	2.50051	0.002	Putative transcriptional regulator OS=Mycobacterium smegmatis (strain ATCC 700084 / mc(2)155) GN=MSMEG_1648 PE=4 SV=1	7	1	1	23	4	metabolic process;regulation of biological process		DNA binding	Pf00440	4537434		MSMEG_1648
A0QSY8	93.2	96.3	88.2	92.5667	4.41517	107.1	113.4	101.8	107.433	5.40538	0	FAD dependent oxidoreductase OS=Mycobacterium smegmatis (strain ATCC 700084 / mc(2)155) GN=MSMEG_1649 PE=4 SV=1	8	3	3	54.4	7.94	metabolic process		catalytic activity;nucleotide binding	Pf01494	4531776	MSMEI_1611	MSMEG_1649; MSMEI_1611
A0QSY9	106.9	93.7	105.7	102.1	7.14918	88.7	96.2	108.9	97.9333	10.4264	0	Methyltransferase type 11 OS=Mycobacterium smegmatis (strain ATCC 700084 / mc(2)155) GN=MSMEG_1650 PE=4 SV=1	11	1	1	26.8	12.22	metabolic process		catalytic activity	Pf00398, Pf01209, Pf05148, Pf08241, Pf08242, Pf11899, Pf12847, Pf13489, Pf13649, Pf13659, Pf13847	4531277	MSMEI_1612	MSMEI_1612; MSMEG_1650
A0QSZ0	85	83.9	84.2	84.3667	0.673991	122.2	109.3	115.5	115.667	5.57776	0	Homoserine O-acetyltransferase OS=Mycobacterium smegmatis (strain ATCC 700084 / mc(2)155) GN=metXA PE=3 SV=1	36	10	10	39.9	53.4	metabolic process	cytoplasm	catalytic activity		4533271	MSMEI_1613	metX	Cysteine and methionine metabolism; Metabolic pathways; Biosynthesis of antibiotics
A0QSZ1	105.8	97.4	101.7	101.633	4.13289	98.1	95.3	101.7	98.3667	3.2616	0	O-acetylhomoserine sulfhydrylase OS=Mycobacterium smegmatis (strain ATCC 700084 / mc(2)155) GN=MSMEG_1652 PE=3 SV=1	35	9	9	46.8	160.38	metabolic process		catalytic activity	Pf00266, Pf01053, Pf01212, Pf03841	4535837	MSMEI_1614	MSMEG_1652; metC	Cysteine and methionine metabolism; Metabolic pathways
A0QSZ3	100.1	100.7	97.8	99.5333	1.53797	101.3	97.5	102.7	100.5	2.67734	0	Isocitrate dehydrogenase, NADP-dependent OS=Mycobacterium smegmatis (strain ATCC 700084 / mc(2)155) GN=MSMEG_1654 PE=1 SV=1	51	35	35	82.6	632.18	metabolic process		catalytic activity;metal ion binding	Pf03971	4535441	MSMEI_1615	icd2; MSMEG_1654	Citrate cycle (TCA cycle); Biosynthesis of secondary metabolites; Glutathione metabolism; Microbial metabolism in diverse environments; Metabolic pathways; Biosynthesis of amino acids; Biosynthesis of antibiotics; Carbon metabolism; 2-Oxocarboxylic acid metabolism
A0QSZ4	73.1	69.2	69.3	70.5333	3.15221	131.7	128.7	128	129.467	1.51818	0	Hydrolase, alpha/beta fold family protein, putative OS=Mycobacterium smegmatis (strain ATCC 700084 / mc(2)155) GN=MSMEG_1655 PE=4 SV=1	32	6	6	30.9	87.05			catalytic activity	Pf00561, Pf12695, Pf12697	4530950	MSMEI_1616	MSMEG_1655; MSMEI_1616
A0QSZ5	90.8	86.4	79.8	85.6667	6.46289	122.6	108.5	111.9	114.333	6.43576	0	Exodeoxyribonuclease III OS=Mycobacterium smegmatis (strain ATCC 700084 / mc(2)155) GN=xth PE=4 SV=1	16	4	4	30.1	10.55	metabolic process;response to stimulus		catalytic activity	Pf03372, Pf14529	4532964	MSMEI_1617	MSMEI_1617; xth	Base excision repair
A0QSZ6	104.2	105.7	107.2	105.7	1.41911	92.5	96.5	93.9	94.3	2.15247	0	Tryptophan--tRNA ligase OS=Mycobacterium smegmatis (strain ATCC 700084 / mc(2)155) GN=trpS PE=3 SV=1	23	8	8	36.8	75.07	metabolic process	cytoplasm	catalytic activity;nucleotide binding	Pf00579	4536364	MSMEI_1618	trpS	Aminoacyl-tRNA biosynthesis
A0QSZ7	88	85.2	83.6	85.6	2.60176	114.1	121.7	107.3	114.367	6.29878	0.021	Ribonuclease, putative OS=Mycobacterium smegmatis (strain ATCC 700084 / mc(2)155) GN=MSMEG_1658 PE=4 SV=1	3	1	1	37.2	9.38		membrane		Pf03631	4535082	MSMEI_1619	MSMEI_1619; MSMEG_1658
A0QT00	98.3	107.5	97.9	101.233	5.36461	110.5	91.1	94.7	98.7667	10.4484	0	D-alanyl-D-alanine carboxypeptidase OS=Mycobacterium smegmatis (strain ATCC 700084 / mc(2)155) GN=MSMEG_1661 PE=3 SV=1	12	4	4	41.1	10.47	metabolic process	membrane	catalytic activity	Pf00768, Pf13354	4536749		MSMEG_1661	Peptidoglycan biosynthesis; Metabolic pathways
A0QT01	86.5	89.4	91.3	89.0667	2.71403	109.2	109.9	113.7	110.933	2.18278	0	Taurine-pyruvate aminotransferase OS=Mycobacterium smegmatis (strain ATCC 700084 / mc(2)155) GN=MSMEG_1662 PE=3 SV=1	32	15	15	50	133.87			catalytic activity	Pf00202	4536710		MSMEG_1662
A0QT02	85.2	84.8	91.5	87.1667	4.3114	102.6	116.8	119.1	112.833	7.9202	0	Transcriptional regulator, AsnC family protein OS=Mycobacterium smegmatis (strain ATCC 700084 / mc(2)155) GN=MSMEG_1663 PE=4 SV=1	21	2	2	17	8.8	metabolic process;regulation of biological process		DNA binding	Pf01037, Pf03927, Pf13404, Pf13412	4531922		MSMEG_1663
A0QT04	89.5	91.7	98.3	93.1667	4.91556	103	105.1	112.4	106.833	4.61831	0	Aldehyde dehydrogenase (NAD) family protein OS=Mycobacterium smegmatis (strain ATCC 700084 / mc(2)155) GN=MSMEG_1665 PE=3 SV=1	36	12	12	51.9	195.48	metabolic process		catalytic activity	Pf00171	4535808		MSMEG_1665	Glycine, serine and threonine metabolism; Metabolic pathways
A0QT05	89.7	83.9	82	85.2	4.70802	113.9	117.1	113.3	114.767	1.78002	0	RNA polymerase sigma-70 factor OS=Mycobacterium smegmatis (strain ATCC 700084 / mc(2)155) GN=MSMEG_1666 PE=3 SV=1	11	3	3	32.6	5.71	metabolic process;regulation of biological process		DNA binding	Pf04542, Pf08281	4532018	MSMEI_1626	sigJ; MSMEG_1666
A0QT06	104.3	110.6	112.5	109.133	3.93302	92.5	91.1	89	90.8667	1.9387	0	Pyridoxamine 5'-phosphate oxidase family protein OS=Mycobacterium smegmatis (strain ATCC 700084 / mc(2)155) GN=MSMEG_1668 PE=4 SV=1	9	2	2	18.7	6	metabolic process		catalytic activity;nucleotide binding	Pf01243, Pf12900	4533608		MSMEG_1668
A0QT07	91.8	91.1	93.6	92.1667	1.39932	109.7	104	109.7	107.8	3.05278	0	Succinate dehydrogenase, iron-sulfur protein OS=Mycobacterium smegmatis (strain ATCC 700084 / mc(2)155) GN=sdhB PE=4 SV=1	34	9	9	29.2	128.46	metabolic process		catalytic activity	Pf13085, Pf13183, Pf13237, Pf13534, Pf13746	4532847	MSMEI_1629	sdhB	Oxidative phosphorylation; Citrate cycle (TCA cycle); Biosynthesis of secondary metabolites; Butanoate metabolism; Microbial metabolism in diverse environments; Metabolic pathways; Biosynthesis of antibiotics; Carbon metabolism
A0QT08	93.8	95.4	99	96.0667	2.77238	106.8	101.5	103.4	103.9	2.58435	0	Succinate dehydrogenase flavoprotein subunit OS=Mycobacterium smegmatis (strain ATCC 700084 / mc(2)155) GN=sdhA PE=3 SV=1	32	16	16	64.4	167.75	metabolic process;transport	membrane	catalytic activity;nucleotide binding	Pf00890, Pf02910	4533025	MSMEI_1630	sdhA	Oxidative phosphorylation; Citrate cycle (TCA cycle); Biosynthesis of secondary metabolites; Butanoate metabolism; Microbial metabolism in diverse environments; Metabolic pathways; Biosynthesis of antibiotics; Carbon metabolism
A0QT09	99.5	93.7	106.1	99.7667	6.21881	101.5	111.9	87.3	100.233	12.3201	0	Succinate dehydrogenase hydrophobic membrane anchor protein SdhD OS=Mycobacterium smegmatis (strain ATCC 700084 / mc(2)155) GN=MSMEG_1671 PE=4 SV=1	13	2	2	17.9	33.03	metabolic process	membrane	catalytic activity	Pf01127	4533506	MSMEI_1631	MSMEG_1671; sdhD	Oxidative phosphorylation; Citrate cycle (TCA cycle); Biosynthesis of secondary metabolites; Butanoate metabolism; Microbial metabolism in diverse environments; Metabolic pathways; Biosynthesis of antibiotics; Carbon metabolism
A0QT11	104.5	99.3	91.5	98.4333	6.64733	101.4	99.3	104.1	101.6	2.36835	0	Cytidine deaminase OS=Mycobacterium smegmatis (strain ATCC 700084 / mc(2)155) GN=cdd PE=1 SV=1	11	1	1	13.3	5.55	metabolic process		catalytic activity;metal ion binding	Pf00383, Pf08211	4537274		cdd	Pyrimidine metabolism; Metabolic pathways
A0QT13	113.7	112.6	117	114.433	2.00102	88.3	86.9	81.5	85.5667	4.19641	0	Pyrimidine-nucleoside phosphorylase OS=Mycobacterium smegmatis (strain ATCC 700084 / mc(2)155) GN=MSMEG_1675 PE=3 SV=1	40	12	12	43	58.08	metabolic process		catalytic activity	Pf00591, Pf02885, Pf07831	4534504	MSMEI_1634	deoA	Pyrimidine metabolism; Metabolic pathways
A0QT14	123.2	120.8	122.6	122.2	1.02209	73.6	82.8	77	77.8	5.97928	0	Adenosine deaminase OS=Mycobacterium smegmatis (strain ATCC 700084 / mc(2)155) GN=add PE=3 SV=1	29	11	11	39.9	126.09	metabolic process		catalytic activity;metal ion binding	Pf00962	4534008		add	Purine metabolism; Metabolic pathways
A0QT15	81	80	88.6	83.2	5.65287	108.4	131.2	110.8	116.8	10.7263	0.066	Transcriptional regulator, LysR family protein OS=Mycobacterium smegmatis (strain ATCC 700084 / mc(2)155) GN=MSMEG_1678 PE=4 SV=1	3	1	1	34	1.65	metabolic process;regulation of biological process		DNA binding	Pf00126, Pf03466	4531997	MSMEI_1636	MSMEG_1678; MSMEI_1636
A0QT17	99.3	92.4	90.4	94.0333	4.96569	110.4	106.6	101	106	4.46098	0	AmiB OS=Mycobacterium smegmatis (strain ATCC 700084 / mc(2)155) GN=MSMEG_1679 PE=4 SV=1	17	5	5	40.7	7.91	metabolic process		catalytic activity	Pf07687	4536812	MSMEI_1638	amiB1; MSMEG_1679
A0QT18	102.5	93.1	88	94.5333	7.78085	112.9	108	95.4	105.433	8.56268	0	Uncharacterized protein OS=Mycobacterium smegmatis (strain ATCC 700084 / mc(2)155) GN=MSMEG_1680 PE=4 SV=1	17	3	3	23.5	19.78				Pf06267	4534038	MSMEI_1639	MSMEI_1639; MSMEG_1680
A0QT19	107.8	86	86.4	93.4	13.3537	122.1	103	94.7	106.6	13.1804	0	Endoribonuclease L-PSP superfamily protein OS=Mycobacterium smegmatis (strain ATCC 700084 / mc(2)155) GN=MSMEG_1681 PE=4 SV=1	28	3	3	16.2	47.05				Pf01042	4531283		MSMEG_1681
A0QT20	83.1	78.6	82.9	81.5333	3.11812	126.6	119.9	108.8	118.433	7.59092	0	Flavin-containing monooxygenase FMO OS=Mycobacterium smegmatis (strain ATCC 700084 / mc(2)155) GN=MSMEG_1682 PE=4 SV=1	8	2	2	46.2	5.16	metabolic process		catalytic activity;nucleotide binding	Pf00743, Pf01494, Pf13454, Pf13738	4533706	MSMEI_1641	MSMEI_1641; MSMEG_1682
A0QT21	64.5	56	67.2	62.5667	9.34194	159.1	128	125.2	137.433	13.691	0.001	Cytosine/purine/uracil/thiamine/allantoin permease family protein OS=Mycobacterium smegmatis (strain ATCC 700084 / mc(2)155) GN=MSMEG_1683 PE=3 SV=1	4	1	1	51	5.63	transport	membrane	transporter activity	Pf02133	4536864	MSMEI_1642	MSMEG_1683; MSMEI_1642
A0QT22	95.2	96	98.2	96.4667	1.61039	102	104.5	104.1	103.533	1.29705	0	Uncharacterized protein OS=Mycobacterium smegmatis (strain ATCC 700084 / mc(2)155) GN=MSMEG_1684 PE=4 SV=1	18	8	8	47.2	49.64					4537567	MSMEI_1644	MSMEI_1644; MSMEG_1684
A0QT30	93.7	86.7	84.6	88.3333	5.39411	106.7	121.1	107.3	111.7	7.2929	0	ECF-family protein RNA polymerase sigma factor OS=Mycobacterium smegmatis (strain ATCC 700084 / mc(2)155) GN=MSMEG_1692 PE=3 SV=1	10	3	3	33.1	5	metabolic process;regulation of biological process		catalytic activity;DNA binding	Pf04542, Pf07366, Pf08281, Pf12680	4531659	MSMEI_1652	MSMEI_1652; MSMEG_1692
A0QT32	103.8	102.5	97.4	101.233	3.34159	98.6	101.9	95.7	98.7333	3.14195	0	Uracil phosphoribosyltransferase OS=Mycobacterium smegmatis (strain ATCC 700084 / mc(2)155) GN=upp PE=3 SV=1	36	6	6	21.9	60.47	metabolic process		catalytic activity;metal ion binding;nucleotide binding	Pf00156, Pf14681	4530821	MSMEI_1654	upp	Pyrimidine metabolism; Metabolic pathways
A0QT33	99.7	96.4	94.5	96.8667	2.71633	98.9	103.9	106.6	103.133	3.78814	0	Phosphoglucomutase/phosphomannomutase OS=Mycobacterium smegmatis (strain ATCC 700084 / mc(2)155) GN=MSMEG_1695 PE=3 SV=1	29	12	12	57.3	61.22	metabolic process		catalytic activity;metal ion binding	Pf00408, Pf02878, Pf02879, Pf02880	4535397	MSMEI_1655	MSMEG_1695; pmmB	Amino sugar and nucleotide sugar metabolism; Biosynthesis of secondary metabolites; Metabolic pathways; Fructose and mannose metabolism
A0QT34	89.1	88.8	93.9	90.6	3.15874	106.2	115.4	106.6	109.4	4.7532	0.024	Regulatory protein, MarR OS=Mycobacterium smegmatis (strain ATCC 700084 / mc(2)155) GN=MSMEG_1696 PE=4 SV=1	8	1	1	17.5	0	metabolic process;regulation of biological process		DNA binding	Pf01047, Pf12802, Pf13463	4531420	MSMEI_1656	MSMEI_1656; MSMEG_1696
A0QT37	101.1	105.1	87.5	97.9	9.42395	104.5	104	97.8	102.1	3.65553	0.026	Pentachlorophenol 4-monooxygenase OS=Mycobacterium smegmatis (strain ATCC 700084 / mc(2)155) GN=MSMEG_1699 PE=4 SV=1	3	1	1	40.7	0	metabolic process		catalytic activity;nucleotide binding	Pf00070, Pf00890, Pf01266, Pf01494, Pf03486, Pf05834, Pf07992, Pf12831, Pf13450, Pf13478, Pf13738	4537347	MSMEI_1659	MSMEI_1659; MSMEG_1699
A0QT38	104.4	102.6	103.2	103.4	0.886378	100.9	97.1	91.9	96.6333	4.67552	0	TetR-family protein transcriptional regulator OS=Mycobacterium smegmatis (strain ATCC 700084 / mc(2)155) GN=MSMEG_1700 PE=4 SV=1	25	4	4	19.6	7.66	metabolic process;regulation of biological process		DNA binding	Pf00440	4537066		MSMEG_1700
A0QT39	105.8	97.2	105.1	102.7	4.65042	99.1	98.7	94.2	97.3333	2.79545	0	Purine nucleoside phosphorylase OS=Mycobacterium smegmatis (strain ATCC 700084 / mc(2)155) GN=MSMEG_1701 PE=3 SV=1	30	5	5	27.2	24.74	metabolic process		catalytic activity	Pf01048	4532314	MSMEI_1661	punA; MSMEG_1701	Purine metabolism; Biosynthesis of secondary metabolites; Pyrimidine metabolism; Nicotinate and nicotinamide metabolism; Metabolic pathways
A0QT40	95.6	94.8	92	94.1333	2.00814	102.2	107.2	108.3	105.9	3.07002	0	Amidohydrolase OS=Mycobacterium smegmatis (strain ATCC 700084 / mc(2)155) GN=MSMEG_1702 PE=4 SV=1	22	5	5	40.4	60.3	metabolic process		catalytic activity	Pf01546, Pf07687	4534746	MSMEI_1662	amiB1; MSMEG_1702
A0QT41	96.1	95.1	100.8	97.3333	3.12696	105.2	98.7	104.1	102.667	3.38862	0	Amidohydrolase OS=Mycobacterium smegmatis (strain ATCC 700084 / mc(2)155) GN=MSMEG_1703 PE=4 SV=1	23	7	7	41.2	61.69	metabolic process		catalytic activity	Pf01546	4532388		MSMEG_1703
A0QT42	85.3	76.5	82.4	81.4	5.50911	116.7	123.9	115.2	118.6	3.92142	0	ABC transporter OS=Mycobacterium smegmatis (strain ATCC 700084 / mc(2)155) GN=MSMEG_1704 PE=1 SV=1	16	6	6	38.7	40.77	transport		catalytic activity;transporter activity	Pf00532, Pf13407	4531983	MSMEI_1664	MSMEG_1704; MSMEI_1664	ABC transporters
A0QT43	70.6	70.2	76.8	72.5333	5.10172	129.2	125.7	127.6	127.5	1.37423	0	D-xylose transport ATP-binding protein XylG OS=Mycobacterium smegmatis (strain ATCC 700084 / mc(2)155) GN=MSMEG_1705 PE=4 SV=1	20	11	11	55.6	35.48	transport		catalytic activity;nucleotide binding;transporter activity	Pf00005, Pf13304	4532843	MSMEI_1665	MSMEG_1705; MSMEI_1665	ABC transporters
A0QT45	97.7	92.6	87	92.4333	5.79006	108.2	112.3	102.1	107.533	4.77301	0.006	Phosphatase YfbT OS=Mycobacterium smegmatis (strain ATCC 700084 / mc(2)155) GN=MSMEG_1707 PE=4 SV=1	9	2	2	22.8	3.15	metabolic process		catalytic activity;receptor activity;signal transducer activity	Pf00702, Pf13419	4531360	MSMEI_1667	MSMEG_1707; MSMEI_1667
A0QT46	100.4	108	97.8	102.067	5.19299	102.1	101.3	90.4	97.9333	6.67424	0	Ribose operon repressor, putative OS=Mycobacterium smegmatis (strain ATCC 700084 / mc(2)155) GN=MSMEG_1708 PE=4 SV=1	18	5	5	35	5.19	metabolic process;regulation of biological process		catalytic activity;DNA binding	Pf00356, Pf00532, Pf13377, Pf13407	4531797	MSMEI_1668	MSMEG_1708; MSMEI_1668
A0QT49				#DIV/0!	#DIV/0!				#DIV/0!	#DIV/0!	0	ATP binding protein of ABC transporter OS=Mycobacterium smegmatis (strain ATCC 700084 / mc(2)155) GN=MSMEG_1711 PE=4 SV=1	5	2	2	54.4	2.6			catalytic activity;nucleotide binding	Pf00005, Pf03193, Pf13304, Pf13476, Pf13555	4537311		MSMEG_1711
A0QT50	63.1	58.1	66.5	62.5667	6.75331	125.1	146.5	140.7	137.433	8.05312	0	ABC transporter periplasmic-binding protein YtfQ OS=Mycobacterium smegmatis (strain ATCC 700084 / mc(2)155) GN=MSMEG_1712 PE=4 SV=1	43	13	13	34.2	59.55	transport			Pf00532, Pf13377, Pf13407	4537346		MSMEG_1712
A0QT51	55.9	56.4	62.9	58.4	6.68686	130.8	148.7	145.3	141.6	6.7135	0	Ribulokinase OS=Mycobacterium smegmatis (strain ATCC 700084 / mc(2)155) GN=araB PE=3 SV=1	14	7	7	60.4	22.83	metabolic process		catalytic activity;nucleotide binding	Pf00370, Pf02782	4537138	MSMEI_1673	MSMEI_1673; araB	Pentose and glucuronate interconversions; Metabolic pathways
A0QT52	60.8	59.1	74.2	64.7	12.7837	127.4	135.3	143.1	135.267	5.80339	0.006	L-ribulose-5-phosphate 4-epimerase UlaF OS=Mycobacterium smegmatis (strain ATCC 700084 / mc(2)155) GN=MSMEG_1714 PE=4 SV=1	4	1	1	25.2	3.81			catalytic activity	Pf00596	4536316	MSMEI_1674	MSMEG_1714; MSMEI_1674	Pentose and glucuronate interconversions; Metabolic pathways
A0QT53	70.9	64.2	70.6	68.5667	5.51962	129.2	128.5	136.7	131.467	3.45768	0	L-arabinose isomerase OS=Mycobacterium smegmatis (strain ATCC 700084 / mc(2)155) GN=araA PE=3 SV=1	11	5	5	54.9	13.53	metabolic process	cytoplasm	catalytic activity;metal ion binding	Pf02610, Pf11762	4535431	MSMEI_1675	araA; MSMEI_1675	Pentose and glucuronate interconversions; Metabolic pathways
A0QT58	103.4	112.3	114.6	110.1	5.3726	85.1	102.9	81.7	89.9	12.6651	0	Uncharacterized protein OS=Mycobacterium smegmatis (strain ATCC 700084 / mc(2)155) GN=MSMEG_1722 PE=4 SV=1	8	2	2	24.3	10.37		membrane			4533370		MSMEG_1722
A0QT60	99.9	93.8	103.1	98.9333	4.7757	96	107.7	99.5	101.067	5.9419	0.003	Uncharacterized protein OS=Mycobacterium smegmatis (strain ATCC 700084 / mc(2)155) GN=MSMEG_1724 PE=4 SV=1	13	1	1	14.7	5.5					4535715		MSMEG_1724
A0QT63	94.2	93.1	97.3	94.8667	2.29577	99.9	109	106.5	105.133	4.47186	0	ISMsm1, transposase orfA OS=Mycobacterium smegmatis (strain ATCC 700084 / mc(2)155) GN=MSMEG_1728 PE=4 SV=1	32	3	3	12.4	13.57	metabolic process		catalytic activity;DNA binding	Pf01527	4531325; 4535621; 4531897	MSMEI_2748; MSMEI_1688; MSMEI_4970	MSMEI_1688; MSMEG_1728; MSMEG_2819; MSMEI_2748; MSMEG_5096; MSMEI_4970
A0QT68	99.7	111.3	114.8	108.6	7.2779	93.6	88	92.6	91.4	3.26766	0	Uncharacterized protein OS=Mycobacterium smegmatis (strain ATCC 700084 / mc(2)155) GN=MSMEG_1734 PE=4 SV=1	22	4	4	17.2	29.84			catalytic activity	Pf06094, Pf13772	4531516	MSMEI_1694	MSMEG_1734; MSMEI_1694
A0QT69	99.3	97.4	98.2	98.3	0.970437	99.2	104.7	101.2	101.7	2.73735	0	Dihydrolipoamide dehydrogenase OS=Mycobacterium smegmatis (strain ATCC 700084 / mc(2)155) GN=MSMEG_1735 PE=4 SV=1	41	15	15	49	172.06	cellular homeostasis;metabolic process;regulation of biological process		catalytic activity;nucleotide binding	Pf00070, Pf01134, Pf02852, Pf03486, Pf04820, Pf07992, Pf13434	4531193	MSMEI_1695	lpdA; MSMEG_1735	Citrate cycle (TCA cycle); Valine, leucine and isoleucine degradation; Pyruvate metabolism; Biosynthesis of secondary metabolites; Glycine, serine and threonine metabolism; Glycolysis / Gluconeogenesis; Propanoate metabolism; Microbial metabolism in diverse environments; Metabolic pathways; Glyoxylate and dicarboxylate metabolism; Biosynthesis of antibiotics; Carbon metabolism
A0QT70	93.9	93.9	89.7	92.5	2.62148	110.4	108	104.1	107.5	2.95779	0	Glycerol-3-phosphate dehydrogenase OS=Mycobacterium smegmatis (strain ATCC 700084 / mc(2)155) GN=MSMEG_1736 PE=3 SV=1	24	13	12	63	81.13	metabolic process		catalytic activity	Pf01266	4533568	MSMEI_1696	MSMEG_1736; glpD2	Biosynthesis of secondary metabolites; Glycerophospholipid metabolism
A0QT71				#DIV/0!	#DIV/0!				#DIV/0!	#DIV/0!	0.074	RNA pseudouridine synthase family protein OS=Mycobacterium smegmatis (strain ATCC 700084 / mc(2)155) GN=MSMEG_1737 PE=4 SV=1	4	1	1	32.4	0	metabolic process		catalytic activity;RNA binding	Pf00849	4533866	MSMEI_1697	MSMEI_1697; MSMEG_1737
A0QT72	124.6	126.7	115.7	122.333	4.77368	83.2	76.6	73.3	77.7	6.48756	0	Probable conserved transmembrane protein OS=Mycobacterium smegmatis (strain ATCC 700084 / mc(2)155) GN=MSMEG_1738 PE=4 SV=1	30	5	5	21.4	20.69		membrane			4536791	MSMEI_1698	MSMEG_1738; MSMEI_1698
A0QT73	98.7	93.8	94.1	95.5333	2.87493	102.4	105.4	105.5	104.433	1.68684	0	Dehydrogenase/reductase SDR family protein member 4 OS=Mycobacterium smegmatis (strain ATCC 700084 / mc(2)155) GN=MSMEG_1740 PE=4 SV=1	33	6	6	26.7	46.89	metabolic process		catalytic activity	Pf00106, Pf13561	4534927	MSMEI_1699	MSMEG_1740; MSMEI_1699
A0QT74	94.3	92.3	92.9	93.1667	1.1016	104.3	110.2	106	106.833	2.84274	0	Enoyl-CoA hydratase/isomerase family protein OS=Mycobacterium smegmatis (strain ATCC 700084 / mc(2)155) GN=MSMEG_1739 PE=4 SV=1	22	7	6	27.8	20.16	metabolic process		catalytic activity	Pf00378	4535209		MSMEG_1739
A0QT75	113.2	97.8	109	106.667	7.46319	92.4	95	92.8	93.4	1.49893	0	TetR-family protein transcriptional regulator OS=Mycobacterium smegmatis (strain ATCC 700084 / mc(2)155) GN=MSMEG_1741 PE=4 SV=1	12	3	3	25.3	7.24	metabolic process;regulation of biological process		DNA binding	Pf00440	4533528		MSMEG_1741
A0QT76	115.5	98.4	99.4	104.433	9.18964	97.9	97.1	91.7	95.5667	3.52888	0	Oxidoreductase OS=Mycobacterium smegmatis (strain ATCC 700084 / mc(2)155) GN=MSMEG_1742 PE=4 SV=1	6	2	2	38.6	5.87	metabolic process;transport		catalytic activity;metal ion binding	Pf00175, Pf00970	4536230	MSMEI_1702	MSMEI_1702; MSMEG_1742
A0QT77	91.3	89.7	87.7	89.5667	2.01381	114.1	113.1	104.1	110.433	4.98724	0	Fatty acid desaturase OS=Mycobacterium smegmatis (strain ATCC 700084 / mc(2)155) GN=MSMEG_1743 PE=4 SV=1	7	2	2	43.4	6.15	metabolic process	membrane		Pf00487	4531236		MSMEG_1743
A0QT79	101.7	96.2	101.8	99.9	3.20789	95.4	103.1	101.8	100.1	4.11777	0	Transcriptional regulator OS=Mycobacterium smegmatis (strain ATCC 700084 / mc(2)155) GN=MSMEG_1745 PE=4 SV=1	27	6	6	22.6	25.45	metabolic process;regulation of biological process		DNA binding	Pf00440	4534060	MSMEI_1705	MSMEI_1705; MSMEG_1745
A0QT84	104	106.6	117.5	109.367	6.54919	85.6	101.7	84.6	90.6333	10.5889	0	Putative monooxygenase OS=Mycobacterium smegmatis (strain ATCC 700084 / mc(2)155) GN=MSMEG_1749 PE=4 SV=1	12	3	3	31.7	9.9	metabolic process		catalytic activity	Pf00296	4532551	MSMEI_1709	MSMEG_1749; MSMEI_1709
A0QT86	10.9	39.3	28.1	26.1	54.8094	174.9	171	175.7	173.867	1.44629	0.022	Uncharacterized protein OS=Mycobacterium smegmatis (strain ATCC 700084 / mc(2)155) GN=MSMEG_1752 PE=4 SV=1	47	1	1	4.1	0					4535652		MSMEG_1752
A0QT87	106.8	94.7	100.6	100.7	6.00856	110.1	98.3	89.4	99.2667	10.4605	0	5'-methylthioadenosine/S-adenosylhomocysteine nucleosidase OS=Mycobacterium smegmatis (strain ATCC 700084 / mc(2)155) GN=mtnN PE=3 SV=1	24	5	5	26.3	23.37	metabolic process		catalytic activity	Pf01048	4534264	MSMEI_1711	mtnN	Cysteine and methionine metabolism; Metabolic pathways; Biosynthesis of amino acids
A0QT89	122.3	121.4	133.3	125.667	5.27265	72.6	76.8	73.5	74.3	2.97622	0	Anti-sigm factor, ChrR OS=Mycobacterium smegmatis (strain ATCC 700084 / mc(2)155) GN=MSMEG_1755 PE=4 SV=1	19	2	2	13	6.28				Pf07883, Pf12973, Pf14499	4532681		MSMEG_1755
A0QT91	91.4	85.1	91.7	89.4	4.16882	111.6	112.9	107.3	110.6	2.64997	0	DEAD/DEAH box helicase OS=Mycobacterium smegmatis (strain ATCC 700084 / mc(2)155) GN=MSMEG_1757 PE=4 SV=1	15	21	21	161.7	81.28			catalytic activity;nucleotide binding	Pf00270, Pf00271, Pf06224, Pf08494	4531397	MSMEI_1715	MSMEG_1757; lhr
A0QT92	91.8	90.3	82.9	88.3333	5.39411	101.2	116.7	117.2	111.7	8.14387	0	Uncharacterized protein OS=Mycobacterium smegmatis (strain ATCC 700084 / mc(2)155) GN=MSMEG_1758 PE=4 SV=1	30	1	1	6.1	9.51					4534625	MSMEI_1716	MSMEI_1716; MSMEG_1758
A0QT95	117.6	116.9	118.5	117.667	0.681655	81.5	84.8	80.7	82.3333	2.63966	0	Short-chain dehydrogenase/reductase SDR OS=Mycobacterium smegmatis (strain ATCC 700084 / mc(2)155) GN=MSMEG_1760 PE=3 SV=1	18	4	4	27.7	21.4	metabolic process		catalytic activity	Pf00106	4537046	MSMEI_1718	MSMEG_1760; MSMEI_1718
A0QT96	134	124.2	137.7	131.967	5.28612	63.2	72.5	68.4	68.0333	6.8508	0	Piperideine-6-carboxylic acid dehydrogenase OS=Mycobacterium smegmatis (strain ATCC 700084 / mc(2)155) GN=MSMEG_1762 PE=3 SV=1	25	11	11	54.8	155.86	metabolic process		catalytic activity	Pf00171	4534634	MSMEI_1719	MSMEG_1762; pcd	Chloroalkane and chloroalkene degradation; Limonene and pinene degradation; Pyruvate metabolism; beta-Alanine metabolism; Glycerolipid metabolism; Lysine degradation; Microbial metabolism in diverse environments; Biosynthesis of secondary metabolites; Metabolic pathways; Glycolysis / Gluconeogenesis; Fatty acid degradation; Pentose and glucuronate interconversions; Arginine and proline metabolism…
A0QT97	99.3	101.8	102.6	101.233	1.70046	95.3	101.6	99.5	98.8	3.24676	0	Leucine-responsive regulatory protein OS=Mycobacterium smegmatis (strain ATCC 700084 / mc(2)155) GN=MSMEG_1763 PE=4 SV=1	29	3	3	17	15	metabolic process;regulation of biological process		DNA binding	Pf01037	4536811		MSMEG_1763
A0QT98	126	120.9	125.3	124.067	2.22836	66.1	79.8	81.9	75.9333	11.2999	0	L-lysine-epsilon aminotransferase OS=Mycobacterium smegmatis (strain ATCC 700084 / mc(2)155) GN=MSMEG_1764 PE=3 SV=1	25	12	12	49.9	95.67	metabolic process		catalytic activity	Pf00202	4532782	MSMEI_1721	lat; MSMEG_1764	Metabolic pathways
A0QT99	65.2	69.7	79.1	71.3333	9.94273	130.2	128.6	127.3	128.7	1.12866	0.044	Restriction endonuclease family protein OS=Mycobacterium smegmatis (strain ATCC 700084 / mc(2)155) GN=MSMEG_1765 PE=4 SV=1	8	1	1	18.4	0	defense response;metabolic process;response to stimulus		catalytic activity;DNA binding	Pf04471	4534051		MSMEG_1765
A0QTA0	119.2	99.4	83.4	100.667	17.8148	104.5	105.8	87.6	99.3	10.2249	0	Uncharacterized protein OS=Mycobacterium smegmatis (strain ATCC 700084 / mc(2)155) GN=MSMEG_1766 PE=4 SV=1	12	2	2	8.5	1.67					4531440		MSMEG_1766
A0QTA1	102.2	108.6	122.6	111.133	9.38807	81.7	99.7	85.2	88.8667	10.7394	0.024	Uncharacterized protein OS=Mycobacterium smegmatis (strain ATCC 700084 / mc(2)155) GN=MSMEG_1767 PE=4 SV=1	6	1	1	13.4	2.13		membrane			4534069		MSMEG_1767
A0QTA2	82.8	84.3	94	87.0333	6.98554	109.3	117.6	112.1	113	3.73678	0	Uncharacterized protein OS=Mycobacterium smegmatis (strain ATCC 700084 / mc(2)155) GN=MSMEG_1768 PE=4 SV=1	15	2	2	21.5	7.45	metabolic process		catalytic activity	Pf03358	4535071	MSMEI_1725	MSMEG_1768; MSMEI_1725
A0QTA4	84.9	101.6	75.1	87.2	15.3657	127.4	108.5	102.5	112.8	11.5204	0	Uncharacterized protein OS=Mycobacterium smegmatis (strain ATCC 700084 / mc(2)155) GN=MSMEG_1770 PE=3 SV=1	64	8	8	8.4	22.45					4535938		MSMEG_1770
A0QTA5	93.9	77.7	92	87.8667	10.0786	119.3	109.4	107.7	112.133	5.58661	0	Methylase, putative OS=Mycobacterium smegmatis (strain ATCC 700084 / mc(2)155) GN=MSMEG_1771 PE=4 SV=1	9	3	3	23.4	10.93	metabolic process		catalytic activity	Pf01170, Pf03602, Pf05175, Pf06325, Pf09445, Pf12847, Pf13649, Pf13659, Pf13847	4535951		MSMEG_1771
A0QTA6	119.7	93.1	79.3	97.3667	21.0906	103.9	102.6	101.4	102.633	1.21825	0.03	Uncharacterized protein OS=Mycobacterium smegmatis (strain ATCC 700084 / mc(2)155) GN=MSMEG_1772 PE=4 SV=1	10	1	1	8	5.59				Pf09360	4531377		MSMEG_1772
A0QTA7	111.9	110.4	106.7	109.667	2.44052	88.6	93.7	88.7	90.3333	3.2281	0	Uncharacterized protein OS=Mycobacterium smegmatis (strain ATCC 700084 / mc(2)155) GN=MSMEG_1773 PE=4 SV=1	29	9	9	37.9	73.32				Pf14518	4537017		MSMEG_1773
A0QTA9	97.6	92.8	89.6	93.3333	4.31419	101.4	114.3	104.3	106.667	6.34483	0	Cytochrome P450 monooxygenase OS=Mycobacterium smegmatis (strain ATCC 700084 / mc(2)155) GN=MSMEG_1775 PE=4 SV=1	26	11	11	50.4	45.63	metabolic process		catalytic activity;metal ion binding	Pf00067	4534035	MSMEI_1732	MSMEG_1775; MSMEI_1732
A0QTB1	83.4	83.3	85.7	84.1333	1.61374	116	120.2	111.4	115.867	3.79878	0	UsfY protein OS=Mycobacterium smegmatis (strain ATCC 700084 / mc(2)155) GN=MSMEG_1777 PE=4 SV=1	18	2	2	11	2.08		membrane			4532466	MSMEI_1734	MSMEI_1734; MSMEG_1777
A0QTB6	65.4	72.9	65.5	67.9333	6.33202	131.4	137.6	127.2	132.067	3.9616	0	Oxidoreductase, short chain dehydrogenase/reductase family protein OS=Mycobacterium smegmatis (strain ATCC 700084 / mc(2)155) GN=MSMEG_1782 PE=4 SV=1	10	3	3	31.8	16.32	metabolic process		catalytic activity	Pf00106, Pf08659, Pf13561	4536295	MSMEI_1739	MSMEG_1782; MSMEI_1739
A0QTB7	97.5	89.9	78.3	88.5667	10.9174	109.4	113.3	111.5	111.4	1.75217	0	Uncharacterized protein OS=Mycobacterium smegmatis (strain ATCC 700084 / mc(2)155) GN=MSMEG_1783 PE=4 SV=1	17	1	1	8.3	10.37					4532663		MSMEG_1783
A0QTC4	94.6	95.8	82.9	91.1	7.82295	88.6	121.2	116.9	108.9	16.2638	0	Uncharacterized protein OS=Mycobacterium smegmatis (strain ATCC 700084 / mc(2)155) GN=MSMEG_1790 PE=4 SV=1	32	3	3	9.4	6.4	metabolic process			Pf07498	4533058	MSMEI_1745	MSMEG_1790; MSMEI_1745
A0QTC6	107.6	100.7	98.7	102.333	4.56294	93.1	104.7	95.3	97.7	6.30621	0.01	Uncharacterized protein OS=Mycobacterium smegmatis (strain ATCC 700084 / mc(2)155) GN=MSMEG_1792 PE=4 SV=1	9	1	1	12.2	5.72		membrane			4534174		MSMEG_1792
A0QTC7	79.9	84.1	74.5	79.5	6.05344	123.6	117.3	120.5	120.467	2.61494	0	Dehydrogenase OS=Mycobacterium smegmatis (strain ATCC 700084 / mc(2)155) GN=MSMEG_1794 PE=4 SV=1	23	7	7	36.2	18.29	metabolic process		catalytic activity	Pf00296	4531905		MSMEG_1794
A0QTD3	81.9	79.7	85.9	82.5	3.81	112.8	125.9	113.8	117.5	6.20577	0	Transcriptional regulator OS=Mycobacterium smegmatis (strain ATCC 700084 / mc(2)155) GN=MSMEG_1799 PE=4 SV=1	12	4	4	32.9	5.85	metabolic process;regulation of biological process		DNA binding	Pf00126, Pf03466, Pf12849	4531865	MSMEI_1754	MSMEG_1799; MSMEI_1754
A0QTD6	106.6	105.6	94.2	102.133	6.74475	86.4	106.9	100.2	97.8333	10.6844	0	ChaB protein OS=Mycobacterium smegmatis (strain ATCC 700084 / mc(2)155) GN=MSMEG_1802 PE=4 SV=1	39	6	6	15.3	44.36	metabolic process			Pf06150, Pf07498	4532008		MSMEG_1802
A0QTD7	103.6	100.9	97.1	100.533	3.24815	97.6	102.1	98.6	99.4333	2.37637	0	RsbW protein OS=Mycobacterium smegmatis (strain ATCC 700084 / mc(2)155) GN=MSMEG_1803 PE=4 SV=1	32	3	3	14.7	45.4	metabolic process		catalytic activity	Pf13581	4536851	MSMEI_1758	rsbW; MSMEG_1803
A0QTD8	102.8	99.5	98.5	100.267	2.2442	99.5	98.9	100.8	99.7333	0.97385	0	RNA polymerase sigma-F factor OS=Mycobacterium smegmatis (strain ATCC 700084 / mc(2)155) GN=MSMEG_1804 PE=3 SV=1	48	11	11	27.9	64.22	metabolic process;regulation of biological process		DNA binding	Pf04539, Pf04542, Pf04545, Pf08281	4537166	MSMEI_1759	MSMEG_1804; sigF
A0QTD9	101.5	97.3	94.7	97.8333	3.50722	98.8	110.1	97.6	102.167	6.75036	0	Uncharacterized protein OS=Mycobacterium smegmatis (strain ATCC 700084 / mc(2)155) GN=MSMEG_1806 PE=4 SV=1	14	2	2	18.4	5.45				Pf12804	4536189	MSMEI_1760	MSMEG_1806; MSMEI_1760	Microbial metabolism in diverse environments; Nicotinate and nicotinamide metabolism
A0QTE0	120.6	100.9	119.6	113.7	9.75936	93.8	81.7	83.4	86.3	7.59047	0	Uncharacterized protein OS=Mycobacterium smegmatis (strain ATCC 700084 / mc(2)155) GN=MSMEG_1805 PE=4 SV=1	27	2	2	12.7	14.06					4534514	MSMEI_1761	MSMEI_1761; MSMEG_1805
A0QTE1	95.2	91.7	93.7	93.5333	1.87734	106.4	105.6	107.5	106.5	0.895718	0	Acetyl-/propionyl-coenzyme A carboxylase alpha chain OS=Mycobacterium smegmatis (strain ATCC 700084 / mc(2)155) GN=MSMEG_1807 PE=4 SV=1	59	28	27	63.1	2723.44			catalytic activity;metal ion binding;nucleotide binding	Pf00289, Pf00364, Pf02222, Pf02785, Pf02786, Pf07478, Pf13533, Pf13535, Pf15632	4535301	MSMEI_1762	accA3; MSMEG_1807	Valine, leucine and isoleucine degradation; Pyruvate metabolism; Biosynthesis of secondary metabolites; Propanoate metabolism; Microbial metabolism in diverse environments; Metabolic pathways; Glyoxylate and dicarboxylate metabolism; Biosynthesis of antibiotics; Carbon metabolism; Fatty acid biosynthesis; Fatty acid metabolism
A0QTE3	118.4	117.5	110.6	115.5	3.69465	86.9	83.6	83.1	84.5333	2.44257	0	Putative thiosulfate sulfurtransferase OS=Mycobacterium smegmatis (strain ATCC 700084 / mc(2)155) GN=MSMEG_1809 PE=4 SV=1	32	9	9	32.8	162.87			catalytic activity	Pf00581	4533598	MSMEI_1764	sseA; MSMEG_1809	Sulfur metabolism; Microbial metabolism in diverse environments; Cysteine and methionine metabolism; Metabolic pathways; Sulfur relay system
A0QTE4	80.3	72.2	84.4	78.9667	7.86196	108.2	130.1	124.8	121.033	9.44001	0.006	Uncharacterized protein OS=Mycobacterium smegmatis (strain ATCC 700084 / mc(2)155) GN=MSMEG_1810 PE=4 SV=1	26	2	2	8	4.11					4531314		MSMEG_1810
A0QTE5	105.7	93.3	90.3	96.4333	8.46611	108.1	110.6	92.1	103.6	9.68864	0.026	Maf-like protein MSMEG_1811/MSMEI_1767 OS=Mycobacterium smegmatis (strain ATCC 700084 / mc(2)155) GN=MSMEG_1811 PE=3 SV=1	5	1	1	21.9	3.71		cytoplasm	catalytic activity	Pf02545	4533330	MSMEI_1767	maf; MSMEI_1767
A0QTE6	90	93.9	92.9	92.2667	2.19545	107.5	107.9	107.9	107.767	0.214296	0	Uncharacterized protein OS=Mycobacterium smegmatis (strain ATCC 700084 / mc(2)155) GN=MSMEG_1812 PE=4 SV=1	24	3	3	10.3	37.03				Pf13822	4531795	MSMEI_1768	MSMEI_1768; MSMEG_1812
A0QTE7	94.8	90.7	91.1	92.2	2.45177	110.2	104	109.2	107.8	3.08781	0	Propionyl-CoA carboxylase beta chain OS=Mycobacterium smegmatis (strain ATCC 700084 / mc(2)155) GN=MSMEG_1813 PE=4 SV=1	22	13	13	58.4	217.17			catalytic activity	Pf01039, Pf06833	4536218	MSMEI_1769	accD5; MSMEG_1813	Valine, leucine and isoleucine degradation; Propanoate metabolism; Microbial metabolism in diverse environments; Metabolic pathways; Glyoxylate and dicarboxylate metabolism; Biosynthesis of antibiotics; Carbon metabolism
A0QTF0	110.6	100.3	106.6	105.833	4.90642	95	89	98.5	94.1667	5.10214	0.026	Bacterial membrane flanked domain protein OS=Mycobacterium smegmatis (strain ATCC 700084 / mc(2)155) GN=MSMEG_1818 PE=4 SV=1	5	1	1	19.5	2.11		membrane		Pf03703, Pf14470	4534655	MSMEI_1774	MSMEG_1818; MSMEI_1774
A0QTF1	93.6	92.3	79.4	88.4333	8.8768	115	112.8	106.8	111.533	3.80533	0	Probable conserved transmembrane protein OS=Mycobacterium smegmatis (strain ATCC 700084 / mc(2)155) GN=MSMEG_1817 PE=4 SV=1	13	3	3	24.9	12	metabolic process;transport	membrane		Pf04138	4535893	MSMEI_1775	MSMEG_1817; MSMEI_1775
A0QTF2	109.8	110.6	111.5	110.633	0.768747	89.1	92.4	86.6	89.3667	3.25533	0	N5-carboxyaminoimidazole ribonucleotide synthase OS=Mycobacterium smegmatis (strain ATCC 700084 / mc(2)155) GN=purK PE=3 SV=1	54	14	14	43.8	214.48	metabolic process		catalytic activity;metal ion binding;nucleotide binding	Pf01071, Pf02222, Pf02786, Pf08442, Pf08443, Pf13535, Pf15632	4537150		purK	Purine metabolism; Biosynthesis of secondary metabolites; Biosynthesis of antibiotics; Metabolic pathways
A0QTF3	109	104.6	103.4	105.667	2.79033	99.7	95.8	87.5	94.3333	6.60513	0	N5-carboxyaminoimidazole ribonucleotide mutase OS=Mycobacterium smegmatis (strain ATCC 700084 / mc(2)155) GN=purE PE=3 SV=1	54	4	4	16.3	36.28	metabolic process		catalytic activity	Pf00731	4535830		purE	Purine metabolism; Biosynthesis of secondary metabolites; Biosynthesis of antibiotics; Metabolic pathways
A0QTF4	106.5	104.2	106.9	105.867	1.37642	93.2	95.1	94.1	94.1333	1.00967	0	Acyl-CoA dehydrogenase OS=Mycobacterium smegmatis (strain ATCC 700084 / mc(2)155) GN=MSMEG_1821 PE=3 SV=1	25	8	8	41.6	123.81	metabolic process		catalytic activity;nucleotide binding	Pf00441, Pf02770, Pf02771, Pf08028	4536750	MSMEI_1778	fadE25; MSMEG_1821
A0QTF5	104.7	103.6	110.1	106.133	3.27794	91.5	96	94.1	93.8667	2.40666	0	Biotin-[acetyl-CoA-carboxylase] ligase OS=Mycobacterium smegmatis (strain ATCC 700084 / mc(2)155) GN=MSMEG_1822 PE=4 SV=1	40	9	9	28.1	67.41	metabolic process		catalytic activity	Pf02237, Pf03099	4533747	MSMEI_1779	MSMEG_1822; birA	Biotin metabolism; Metabolic pathways
A0QTF6	105.5	103.6	108.2	105.767	2.18553	96.3	98.2	88.2	94.2333	5.63567	0	Uncharacterized protein OS=Mycobacterium smegmatis (strain ATCC 700084 / mc(2)155) GN=MSMEG_1823 PE=4 SV=1	22	4	4	24.3	83.79	metabolic process		catalytic activity	Pf00501	4537073		MSMEG_1823
A0QTF7	86.5	90.1	79.7	85.4333	6.18191	121.7	113.2	108.8	114.567	5.72391	0	Transcriptional regulator, LytR family protein OS=Mycobacterium smegmatis (strain ATCC 700084 / mc(2)155) GN=MSMEG_1824 PE=4 SV=1	13	5	5	51.2	21.85				Pf03816, Pf13399	4534932		MSMEG_1824
A0QTF8	102.2	101.5	102.5	102.067	0.50277	98.8	99.6	95.5	97.9667	2.21843	0	dTDP-4-dehydrorhamnose reductase OS=Mycobacterium smegmatis (strain ATCC 700084 / mc(2)155) GN=rmlD PE=1 SV=1	25	6	6	34.2	100.54	metabolic process		catalytic activity	Pf00106, Pf01073, Pf01370, Pf02719, Pf04321, Pf07993, Pf13460	4533132		rfbD	Polyketide sugar unit biosynthesis; Metabolic pathways; Biosynthesis of antibiotics; Streptomycin biosynthesis
A0QTF9	104	91.4	106.1	100.5	7.91092	101	98.8	98.7	99.5	1.30653	0	dTDP-RhA:a-D-GlcNAc-diphosphoryl polyprenol, a-3-L-rhamnosyl transferase OS=Mycobacterium smegmatis (strain ATCC 700084 / mc(2)155) GN=MSMEG_1826 PE=4 SV=1	19	5	5	31.9	37.2			catalytic activity	Pf00535, Pf10111, Pf13506, Pf13632, Pf13641	4534486		MSMEG_1826
A0QTG0	110	96.5	104.6	103.7	6.55241	95.6	98.6	94.6	96.2667	2.1624	0.013	Hydrolase, nudix family protein, putative OS=Mycobacterium smegmatis (strain ATCC 700084 / mc(2)155) GN=MSMEG_1827 PE=4 SV=1	5	1	1	19.7	5.26			catalytic activity	Pf00293	4537038	MSMEI_1785	MSMEG_1827; MSMEI_1785
A0QTG1	96.1	97.3	97.4	96.9333	0.746304	105.4	102.1	101.6	103.033	2.004	0	Coenzyme F420:L-glutamate ligase OS=Mycobacterium smegmatis (strain ATCC 700084 / mc(2)155) GN=fbiB PE=1 SV=1	19	9	9	48.5	70.06	metabolic process		catalytic activity;metal ion binding;nucleotide binding	Pf00881, Pf01996	4536997	MSMEI_1786	MSMEG_1829; cofE	Microbial metabolism in diverse environments; Methane metabolism
A0QTG2	107.7	103.7	104.4	105.267	2.02932	99	91.2	94.1	94.7667	4.16022	0	2-phospho-L-lactate transferase OS=Mycobacterium smegmatis (strain ATCC 700084 / mc(2)155) GN=cofD PE=3 SV=1	32	8	8	34.7	61.29	metabolic process		catalytic activity;metal ion binding	Pf01933	4535924	MSMEI_1787	cofD	Microbial metabolism in diverse environments; Methane metabolism
A0QTG3	112.3	110.8	91.9	105	10.8283	105.6	89.5	89.9	95	9.66531	0.028	Transcriptional regulator WhiB2 OS=Mycobacterium smegmatis (strain ATCC 700084 / mc(2)155) GN=whiB2 PE=2 SV=1	8	1	1	14.4	2.3	metabolic process;regulation of biological process	cytoplasm	DNA binding;metal ion binding	Pf02467	4532476	MSMEI_1789	whiB2; MSMEG_1831
A0QTG4	106.9	101.6	99.9	102.8	3.55158	100.4	101.1	90	97.1667	6.39764	0	Uncharacterized protein OS=Mycobacterium smegmatis (strain ATCC 700084 / mc(2)155) GN=MSMEG_1832 PE=4 SV=1	14	2	2	17.3	9.51				Pf06262	4534130		MSMEG_1832
A0QTG5	89.2	84.8	78.8	84.2667	6.19518	116.3	122.8	108.2	115.767	6.3184	0.001	Uncharacterized protein OS=Mycobacterium smegmatis (strain ATCC 700084 / mc(2)155) GN=MSMEG_1833 PE=4 SV=1	16	1	1	14.6	3.92				Pf12005	4536163		MSMEG_1833
A0QTG6	103.9	101.9	98.2	101.333	2.85389	97.7	101.9	96.4	98.6667	2.91345	0	Phosphomannomutase/phosphoglucomutase OS=Mycobacterium smegmatis (strain ATCC 700084 / mc(2)155) GN=MSMEG_1834 PE=4 SV=1	30	11	11	49.5	67.45	metabolic process		catalytic activity	Pf00408, Pf02878, Pf02879, Pf02880	4531690	MSMEI_1792	pmmA; manB	Amino sugar and nucleotide sugar metabolism; Biosynthesis of secondary metabolites; Metabolic pathways; Fructose and mannose metabolism
A0QTG7	103.8	100.9	108.6	104.433	3.72379	95.3	98.9	92.5	95.5667	3.35716	0	TobH protein OS=Mycobacterium smegmatis (strain ATCC 700084 / mc(2)155) GN=MSMEG_1835 PE=4 SV=1	29	9	9	37	43.5					4535054		MSMEG_1835
A0QTG8	106.7	100.6	105.5	104.267	3.09937	95.3	97.9	94	95.7333	2.07429	0	Mannose-6-phosphate isomerase, class I OS=Mycobacterium smegmatis (strain ATCC 700084 / mc(2)155) GN=manA PE=3 SV=1	42	13	13	41.1	151.38	metabolic process		catalytic activity;metal ion binding	Pf01238	4537472		manA	Amino sugar and nucleotide sugar metabolism; Biosynthesis of secondary metabolites; Fructose and mannose metabolism; Metabolic pathways
A0QTG9	105.9	99.9	108.6	104.8	4.24913	95.7	95.7	94.2	95.2	0.909691	0	Secreted protein OS=Mycobacterium smegmatis (strain ATCC 700084 / mc(2)155) GN=MSMEG_1837 PE=4 SV=1	23	9	9	51.4	55.34	metabolic process		catalytic activity	Pf04820	4536342		MSMEG_1837
A0QTH0	57.6	60.1	68	61.9	8.77	136.8	143	134.5	138.1	3.18363	0	Cationic amino acid transporter OS=Mycobacterium smegmatis (strain ATCC 700084 / mc(2)155) GN=MSMEG_1838 PE=4 SV=1	3	1	1	52.1	7.7	transport	membrane	transporter activity	Pf00324, Pf13520, Pf13906	4533492	MSMEI_1796	MSMEI_1796; MSMEG_1838
A0QTH3	115	113.4	125.7	118.033	5.66582	76.6	83.3	86	81.9667	5.90455	0	Rubredoxin OS=Mycobacterium smegmatis (strain ATCC 700084 / mc(2)155) GN=MSMEG_1841 PE=3 SV=1	38	2	2	6.8	6.97	metabolic process;transport		metal ion binding	Pf00301	4535184	MSMEI_1799	rubB; MSMEG_1841
A0QTH4	86	81.8	84.4	84.0667	2.52151	125	110.7	112.1	115.933	6.79969	0.002	Transcriptional regulator, TetR family protein OS=Mycobacterium smegmatis (strain ATCC 700084 / mc(2)155) GN=MSMEG_1842 PE=4 SV=1	11	3	3	25.9	3.99	metabolic process;regulation of biological process		DNA binding	Pf00440	4536677		MSMEG_1842
A0QTH9	97.6	98.3	95.9	97.2667	1.26892	101.2	105.7	101.3	102.733	2.50133	0	Selenocysteine-specific translation elongation factor OS=Mycobacterium smegmatis (strain ATCC 700084 / mc(2)155) GN=selB PE=4 SV=1	12	7	7	61.1	27.25	metabolic process;regulation of biological process	cytoplasm	catalytic activity;nucleotide binding;RNA binding	Pf00009, Pf09107	4531658	MSMEI_1810	selB; MSMEI_1810
A0QTI0	105.9	101.1	106	104.333	2.68428	102.3	96.3	88.5	95.7	7.23045	0	L-seryl-tRNA(Sec) selenium transferase OS=Mycobacterium smegmatis (strain ATCC 700084 / mc(2)155) GN=selA PE=3 SV=1	18	7	7	43.9	22.92	metabolic process;regulation of biological process	cytoplasm	catalytic activity	Pf03841, Pf12390	4533460	MSMEI_1811	selA; MSMEI_1811	Selenocompound metabolism; Aminoacyl-tRNA biosynthesis
A0QTI1	125.4	119.6	124.1	123.033	2.47378	75.5	80	75.4	76.9667	3.41371	0	Selenide, water dikinase OS=Mycobacterium smegmatis (strain ATCC 700084 / mc(2)155) GN=selD PE=3 SV=1	25	7	7	33.9	72.24	metabolic process		catalytic activity;metal ion binding;nucleotide binding	Pf00586, Pf02769	4531099		selD	Selenocompound metabolism; Metabolic pathways
A0QTI2	98.7	99.9	80.4	93	11.751	114.9	103.6	102.4	106.967	6.44745	0	Valosin containing protein-1 OS=Mycobacterium smegmatis (strain ATCC 700084 / mc(2)155) GN=MSMEG_1854 PE=3 SV=1	7	2	2	43.5	4.34			nucleotide binding;protein binding	Pf00004	4533178		MSMEG_1854
A0QTI3	79.4	77.5	82	79.6333	2.83682	129.6	115.8	115.7	120.367	6.64342	0	Tetratricopeptide repeat protein, putative OS=Mycobacterium smegmatis (strain ATCC 700084 / mc(2)155) GN=MSMEG_1855 PE=4 SV=1	6	2	2	36.6	3.06		membrane	protein binding	Pf07441, Pf13181, Pf13414, Pf13428, Pf13432, Pf14559	4531493	MSMEI_1815	MSMEI_1815; MSMEG_1855
A0QTJ6	98.6	96.4	99.9	98.3	1.79978	99.9	97.2	108	101.7	5.52655	0.006	Uncharacterized protein OS=Mycobacterium smegmatis (strain ATCC 700084 / mc(2)155) GN=MSMEG_1868 PE=4 SV=1	7	1	1	11	0					4533677	MSMEI_1829	MSMEG_1868; MSMEI_1829
A0QTJ7	89.1	81.9	81.2	84.0667	5.20185	107.6	121.9	118.4	115.967	6.42778	0	Uncharacterized protein OS=Mycobacterium smegmatis (strain ATCC 700084 / mc(2)155) GN=MSMEG_1869 PE=4 SV=1	26	5	5	27.7	24.98					4536236	MSMEI_1830	MSMEG_1869; MSMEI_1830
A0QTJ8	124.1	117.4	106.5	116	7.65787	82.8	96.1	73.2	84.0333	13.6847	0.003	Uncharacterized protein OS=Mycobacterium smegmatis (strain ATCC 700084 / mc(2)155) GN=MSMEG_1870 PE=4 SV=1	2	3	3	132.3	6.34			catalytic activity	Pf02267	4535009	MSMEI_1831	MSMEI_1831; MSMEG_1870
A0QTK1	107.5	102.3	104.8	104.867	2.47995	95.7	96.2	93.6	95.1667	1.44968	0	dTMP kinase OS=Mycobacterium smegmatis (strain ATCC 700084 / mc(2)155) GN=MSMEG_1873 PE=3 SV=1	49	7	7	22.7	40.15	metabolic process		catalytic activity;nucleotide binding	Pf02223	4537673	MSMEI_1834	tmk; MSMEG_1873	Pyrimidine metabolism; Metabolic pathways
A0QTK2	87.1	84.4	93.6	88.3667	5.35155	110.6	113.6	110.8	111.667	1.50206	0	DNA-binding response regulator MtrA OS=Mycobacterium smegmatis (strain ATCC 700084 / mc(2)155) GN=mtrA PE=1 SV=1	52	8	8	25.3	223.24	metabolic process;regulation of biological process;response to stimulus	cytoplasm	DNA binding	Pf00072, Pf00486	4531408		mtrA	Two-component system
A0QTK3	102.3	95.1	101.8	99.7333	4.03111	103.2	99.1	98.6	100.3	2.51634	0	Sensor histidine kinase MtrB OS=Mycobacterium smegmatis (strain ATCC 700084 / mc(2)155) GN=mtrB PE=3 SV=2	36	16	16	60.2	74.78	metabolic process;regulation of biological process;response to stimulus	membrane	catalytic activity;nucleotide binding;receptor activity;signal transducer activity	Pf00512, Pf00672, Pf02518, Pf13581	4532306	MSMEI_1836	mtrB; MSMEG_1875	Two-component system
A0QTK4	105.7	103.5	111.9	107.033	4.06961	95.8	93.7	89.4	92.9667	3.50923	0	Lipoprotein LpqB OS=Mycobacterium smegmatis (strain ATCC 700084 / mc(2)155) GN=lpqB PE=3 SV=1	14	7	7	61.4	22.56		extracellular;membrane		Pf10646, Pf10647	4533110	MSMEI_1837	MSMEG_1876; lpqB
A0QTK6	84.3	91.8	94.9	90.3333	6.03329	106.7	114.5	107.9	109.7	3.82862	0	Ribosome hibernation promoting factor OS=Mycobacterium smegmatis (strain ATCC 700084 / mc(2)155) GN=hpf PE=3 SV=1	39	9	9	26.4	138.51	metabolic process;regulation of biological process	cytoplasm;ribosome		Pf02482	4532586	MSMEI_1839	MSMEG_1878; MSMEI_1839
A0QTL0	102.7	99.5	104.8	102.333	2.6081	96.2	100.4	96.3	97.6333	2.45462	0	Diacylglycerol O-acyltransferase OS=Mycobacterium smegmatis (strain ATCC 700084 / mc(2)155) GN=MSMEG_1882 PE=3 SV=1	20	7	7	51.5	45.1	metabolic process		catalytic activity	Pf03007, Pf06974	4537006	MSMEI_1842	MSMEG_1882; MSMEI_1842
A0QTL1	112	101.9	106.3	106.733	4.74446	92.6	95.8	91.4	93.2667	2.4387	0	Glycine betaine transporter OpuD OS=Mycobacterium smegmatis (strain ATCC 700084 / mc(2)155) GN=MSMEG_1883 PE=3 SV=1	8	4	4	65.9	15.45	transport	membrane	transporter activity	Pf02028	4535489	MSMEI_1843	MSMEG_1883; MSMEI_1843
A0QTL2	109.3	104.9	109.9	108.033	2.52707	89.2	96.1	90.6	91.9667	3.96597	0	Uncharacterized protein OS=Mycobacterium smegmatis (strain ATCC 700084 / mc(2)155) GN=MSMEG_1884 PE=4 SV=1	26	3	3	17.5	73.3					4533265	MSMEI_1844	MSMEG_1884; MSMEI_1844
A0QTL3	104.8	114.3	101.3	106.8	6.29851	92.9	92.2	94.4	93.1667	1.20642	0	2Fe-2S iron-sulfur cluster binding domain protein OS=Mycobacterium smegmatis (strain ATCC 700084 / mc(2)155) GN=MSMEG_1885 PE=4 SV=1	35	10	10	41.7	111.53	metabolic process		catalytic activity;metal ion binding	Pf00111, Pf00175, Pf00970	4534362	MSMEI_1845	MSMEG_1885; MSMEI_1845
A0QTL4	91.1	96	83.2	90.1	7.16796	116.5	104.4	108.8	109.9	5.57283	0	Fatty acid desaturase OS=Mycobacterium smegmatis (strain ATCC 700084 / mc(2)155) GN=MSMEG_1886 PE=4 SV=1	9	5	5	47.6	10.26	metabolic process		catalytic activity	Pf00487	4533038	MSMEI_1846	MSMEG_1886; MSMEI_1846	Metabolic pathways
A0QTL5	83	83.4	80.3	82.2333	2.05053	119.9	113.6	119.7	117.733	3.04159	0	Uncharacterized protein OS=Mycobacterium smegmatis (strain ATCC 700084 / mc(2)155) GN=MSMEG_1887 PE=4 SV=1	25	4	4	14.3	19.79					4532796		MSMEG_1887
A0QTL7	100.7	105.8	101.3	102.6	2.71683	95.4	103.3	93.5	97.4	5.33585	0	Putative ribosome small subunit-dependent GTPase RsgA OS=Mycobacterium smegmatis (strain ATCC 700084 / mc(2)155) GN=MSMEG_1889 PE=3 SV=1	21	5	5	35.7	30.26		cytoplasm	catalytic activity;metal ion binding;nucleotide binding;RNA binding	Pf00005, Pf01926, Pf03193, Pf13191	4536057	MSMEI_1849	MSMEG_1889; MSMEI_1849	Thiamine metabolism; Metabolic pathways
A0QTL8	108	109.5	109.3	108.933	0.747662	90.5	91.6	91.1	91.0667	0.604784	0	3-phosphoshikimate 1-carboxyvinyltransferase OS=Mycobacterium smegmatis (strain ATCC 700084 / mc(2)155) GN=aroA PE=3 SV=1	30	11	11	45.8	126.87	metabolic process	cytoplasm	catalytic activity	Pf00275	4534632		aroA	Biosynthesis of secondary metabolites; Biosynthesis of antibiotics; Phenylalanine, tyrosine and tryptophan biosynthesis; Biosynthesis of amino acids; Metabolic pathways
A0QTL9	102.2	103.8	92.2	99.4	6.32444	96.4	104.4	101	100.6	3.99103	0	Uncharacterized protein OS=Mycobacterium smegmatis (strain ATCC 700084 / mc(2)155) GN=MSMEG_1891 PE=4 SV=1	13	3	3	28.7	10.82	metabolic process		catalytic activity	Pf02586	4536808		MSMEG_1891
A0QTM0	105	91.8	105.2	100.667	7.62855	100.4	105.8	91.8	99.3333	7.10808	0.001	Transferase OS=Mycobacterium smegmatis (strain ATCC 700084 / mc(2)155) GN=MSMEG_1892 PE=4 SV=1	2	1	1	52.9	12.55	metabolic process		catalytic activity	Pf05175, Pf13659	4535549	MSMEI_1852	MSMEI_1852; MSMEG_1892
A0QTM1	90.1	87.7	85.3	87.7	2.7366	124.5	111.9	100.5	112.3	10.6901	0.004	UbiE/COQ5 methyltransferase OS=Mycobacterium smegmatis (strain ATCC 700084 / mc(2)155) GN=MSMEG_1893 PE=4 SV=1	6	1	1	28.1	4	metabolic process		catalytic activity	Pf01170, Pf01209, Pf08241, Pf08242, Pf12847, Pf13489, Pf13649, Pf13659, Pf13847	4532666	MSMEI_1853	MSMEI_1853; MSMEG_1893
A0QTM2	108.3	105	107.2	106.833	1.5728	92.1	95.1	92.4	93.2	1.77282	0	Short chain dehydrogenase OS=Mycobacterium smegmatis (strain ATCC 700084 / mc(2)155) GN=MSMEG_1894 PE=4 SV=1	21	6	6	30.4	36.71				Pf00106	4535453		MSMEG_1894	Geraniol degradation
A0QTM3	101.1	90	87.7	92.9333	7.71029	109.5	107.5	104.2	107.067	2.49979	0	HTH-type transcriptional regulator AlsR OS=Mycobacterium smegmatis (strain ATCC 700084 / mc(2)155) GN=MSMEG_1895 PE=4 SV=1	8	2	2	32.5	5.73	metabolic process;regulation of biological process		DNA binding	Pf00126, Pf03466, Pf12849	4531448	MSMEI_1855	MSMEG_1895; MSMEI_1855
A0QTM4				#DIV/0!	#DIV/0!				#DIV/0!	#DIV/0!	0.032	Beta-ketothiolase OS=Mycobacterium smegmatis (strain ATCC 700084 / mc(2)155) GN=MSMEG_1896 PE=3 SV=1	2	1	1	42.1	2.3	metabolic process		catalytic activity	Pf00108, Pf02803	4533180	MSMEI_1856	MSMEI_1856; MSMEG_1896	Tryptophan metabolism; Benzoate degradation; Two-component system; Valine, leucine and isoleucine degradation; Pyruvate metabolism; Lysine degradation; Biosynthesis of secondary metabolites; Butanoate metabolism; Synthesis and degradation of ketone bodies; Propanoate metabolism; Microbial metabolism in diverse environments; Metabolic pathways; Fatty acid degradation; Glyoxylate and dicarboxylate …
A0QTM9	83.8	87.1	95.1	88.6667	6.55333	106.3	114	113.7	111.333	3.91758	0	DNA-binding HTH domain containing protein, putative OS=Mycobacterium smegmatis (strain ATCC 700084 / mc(2)155) GN=MSMEG_1901 PE=4 SV=1	7	7	6	94.7	14.61	metabolic process;regulation of biological process		DNA binding;protein binding	Pf00196, Pf08281, Pf13191, Pf13401	4533258	MSMEI_1861	MSMEG_1901; MSMEI_1861
A0QTN0	92.1	91.2	92.1	91.8	0.56603	104.1	112.3	108.2	108.2	3.78928	0	Transcriptional regulator OS=Mycobacterium smegmatis (strain ATCC 700084 / mc(2)155) GN=MSMEG_1902 PE=4 SV=1	19	6	6	34.7	17.9	metabolic process;regulation of biological process		DNA binding	Pf00126, Pf03466	4533296	MSMEI_1862	MSMEG_1902; MSMEI_1862
A0QTN1	92.8	86.8	87.8	89.1333	3.60645	108.7	113.6	110.4	110.9	2.24344	0	Caib/baif family protein OS=Mycobacterium smegmatis (strain ATCC 700084 / mc(2)155) GN=MSMEG_1903 PE=4 SV=1	6	4	4	85.4	8.89	metabolic process		catalytic activity	Pf02515	4533725	MSMEI_1863	MSMEG_1903; MSMEI_1863
A0QTN2	103.1	95.2	90.6	96.3	6.56509	97.6	107.6	105.9	103.7	5.15979	0	Acyl-CoA dehydrogenase OS=Mycobacterium smegmatis (strain ATCC 700084 / mc(2)155) GN=MSMEG_1904 PE=3 SV=1	12	6	6	44.1	3.58	metabolic process		catalytic activity;nucleotide binding	Pf00441, Pf02770	4531881	MSMEI_1864	MSMEI_1864; MSMEG_1904
A0QTN3	84.7	78.6	85.1	82.8	4.39952	118.2	115.9	117.5	117.2	1.00596	0	Acyl-CoA dehydrogenase protein OS=Mycobacterium smegmatis (strain ATCC 700084 / mc(2)155) GN=MSMEG_1905 PE=4 SV=1	9	3	3	38.6	7.16	metabolic process		catalytic activity;nucleotide binding	Pf00441, Pf02770, Pf02771	4530879	MSMEI_1865	MSMEG_1905; MSMEI_1865
A0QTN7	135.9	102.6	83.8	107.433	24.5586	92.2	101	84.4	92.5333	8.97516	0.021	Putative HTH-type transcriptional regulator YnfL OS=Mycobacterium smegmatis (strain ATCC 700084 / mc(2)155) GN=MSMEG_1909 PE=4 SV=1	3	1	1	32.8	2.17	metabolic process;regulation of biological process		DNA binding	Pf00126, Pf03466	4535242	MSMEI_1869	MSMEG_1909; MSMEI_1869
A0QTN8	103.5	106.4	102.6	104.167	1.90635	102.4	92.3	92.8	95.8333	5.93989	0	Muconate cycloisomerase OS=Mycobacterium smegmatis (strain ATCC 700084 / mc(2)155) GN=MSMEG_1910 PE=1 SV=1	13	4	4	39.9	10.68			catalytic activity;metal ion binding	Pf01188, Pf02746, Pf13378	4533008	MSMEI_1870	MSMEI_1870; MSMEG_1910
A0QTN9	82.3	68.7	86.1	79.0333	11.5754	127.4	120	115.6	121	4.92828	0	Catechol 1,2-dioxygenase OS=Mycobacterium smegmatis (strain ATCC 700084 / mc(2)155) GN=catA PE=4 SV=1	12	4	4	32.4	11.39	metabolic process		catalytic activity;metal ion binding	Pf00775, Pf04444, Pf13620	4531171	MSMEI_1871	catA; MSMEI_1871	Fluorobenzoate degradation; Benzoate degradation; Toluene degradation; Degradation of aromatic compounds; Chlorocyclohexane and chlorobenzene degradation; Microbial metabolism in diverse environments; Metabolic pathways
A0QTP0	95.7	96.6	83.7	92	7.82835	101.2	116.2	106.5	107.967	7.0455	0	Muconolactone Delta-isomerase OS=Mycobacterium smegmatis (strain ATCC 700084 / mc(2)155) GN=MSMEG_1912 PE=3 SV=1	17	1	1	11	4.75	metabolic process		catalytic activity	Pf02426	4534431	MSMEI_1872	MSMEG_1912; MSMEI_1872	Benzoate degradation; Degradation of aromatic compounds; Microbial metabolism in diverse environments; Metabolic pathways
A0QTP1	109.4	110.1	113.7	111.067	2.07734	90.2	87.1	89.6	88.9667	1.84809	0	Cys-tRNA(Pro)/Cys-tRNA(Cys) deacylase OS=Mycobacterium smegmatis (strain ATCC 700084 / mc(2)155) GN=ybaK PE=3 SV=1	49	7	7	16.5	52.34	metabolic process;regulation of biological process		catalytic activity	Pf04073	4533464		ybaK
A0QTP2-2	116.9	118.8	118.9	118.2	0.95342	84.6	81.9	78.8	81.7667	3.54949	0	Isoform SigH prime of ECF RNA polymerase sigma factor SigH OS=Mycobacterium smegmatis (strain ATCC 700084 / mc(2)155) GN=sigH	34	7	7	27.8	61.25	metabolic process;regulation of biological process		DNA binding	Pf04542, Pf04545, Pf08281	4534089		MSMEG_1914
A0QTP3	135.3	127.8	84.8	115.967	23.4985	87.9	98.2	66	84.0333	19.5691	0.013	Anti-sigma factor RshA OS=Mycobacterium smegmatis (strain ATCC 700084 / mc(2)155) GN=rshA PE=1 SV=1	7	1	1	11.6	0	metabolic process;regulation of biological process		metal ion binding	Pf13490	4535149	MSMEI_1875	MSMEI_1875; MSMEG_1915
A0QTP6	101.5	99	99.6	100.033	1.30468	100.1	101	98.8	99.9667	1.10641	0	Sensor histidine kinase OS=Mycobacterium smegmatis (strain ATCC 700084 / mc(2)155) GN=MSMEG_1918 PE=4 SV=1	22	10	10	53.7	61.23	metabolic process		catalytic activity	Pf02518, Pf07536, Pf07568, Pf12282, Pf13581	4535345	MSMEI_1877	MSMEI_1877; MSMEG_1918
A0QTP8	107.8	110.2	114	110.667	2.82491	89.3	90.7	88.1	89.3667	1.45611	0	Diacylglycerol kinase, catalytic region OS=Mycobacterium smegmatis (strain ATCC 700084 / mc(2)155) GN=MSMEG_1920 PE=4 SV=1	29	7	7	34.2	107.38	metabolic process		catalytic activity	Pf00781	4531807	MSMEI_1879	MSMEI_1879; MSMEG_1920
A0QTP9	103.3	102.6	109.7	105.2	3.71939	99	98.3	87.1	94.8	7.04385	0.01	UPF0225 protein MSMEG_1921 OS=Mycobacterium smegmatis (strain ATCC 700084 / mc(2)155) GN=MSMEG_1921 PE=3 SV=1	9	1	1	14.3	4.65				Pf02810	4533019	MSMEI_1880	MSMEI_1880; MSMEG_1921
A0QTQ0	93.9	103.1	109	102	7.46065	93.8	97.2	102.9	97.9667	4.69363	0	3-dehydroquinate dehydratase OS=Mycobacterium smegmatis (strain ATCC 700084 / mc(2)155) GN=aroQ PE=3 SV=1	22	2	2	15.6	12.17	metabolic process		catalytic activity	Pf01220	4532290	MSMEI_1881	aroQ; MSMEI_1881	Biosynthesis of secondary metabolites; Metabolic pathways; Biosynthesis of amino acids; Biosynthesis of antibiotics; Phenylalanine, tyrosine and tryptophan biosynthesis
A0QTQ1	103.1	102	109.2	104.767	3.70211	100	100.9	84.7	95.2	9.56344	0.029	Membrane protein OS=Mycobacterium smegmatis (strain ATCC 700084 / mc(2)155) GN=MSMEG_1923 PE=4 SV=1	7	1	1	13.3	5.24		membrane			4533476		MSMEG_1923
A0QTQ2	105.9	97.3	105.9	103.033	4.81903	101.8	100.1	88.9	96.9333	7.23054	0	N-acetyltransferase Ats1 OS=Mycobacterium smegmatis (strain ATCC 700084 / mc(2)155) GN=MSMEG_1924 PE=4 SV=1	14	2	2	17.8	24.11			catalytic activity	Pf00583, Pf08445, Pf13508, Pf13673	4534149	MSMEI_1883	MSMEG_1924; MSMEI_1883
A0QTQ3	107.2	111.5	107.4	108.7	2.23269	92.9	89.9	91.2	91.3333	1.64719	0	Isochorismate synthase DhbC OS=Mycobacterium smegmatis (strain ATCC 700084 / mc(2)155) GN=MSMEG_1925 PE=4 SV=1	23	8	8	37.6	38.32	metabolic process		catalytic activity	Pf00425	4535525		MSMEG_1925	Biosynthesis of siderophore group nonribosomal peptides; Biosynthesis of secondary metabolites; Biosynthesis of antibiotics; Ubiquinone and other terpenoid-quinone biosynthesis; Metabolic pathways
A0QTQ4	108.5	105.6	114.7	109.6	4.24147	94.1	87.5	89.7	90.4333	3.71606	0	Phosphoglycerate mutase family protein OS=Mycobacterium smegmatis (strain ATCC 700084 / mc(2)155) GN=MSMEG_1926 PE=4 SV=1	32	6	6	22.4	37.9			catalytic activity	Pf00300	4532729	MSMEI_1885	MSMEG_1926; MSMEI_1885	Biosynthesis of secondary metabolites; Glycine, serine and threonine metabolism; Glycolysis / Gluconeogenesis; Microbial metabolism in diverse environments; Metabolic pathways; Methane metabolism; Biosynthesis of amino acids; Biosynthesis of antibiotics; Carbon metabolism
A0QTQ5	106	104.4	104.3	104.9	0.90938	97.7	96.4	91.3	95.1333	3.55585	0	Cobyrinic Acid a,c-diamide synthase OS=Mycobacterium smegmatis (strain ATCC 700084 / mc(2)155) GN=MSMEG_1927 PE=1 SV=1	42	9	9	28.3	89.84			nucleotide binding	Pf00142, Pf01656, Pf02374, Pf06564, Pf09140, Pf13614	4535521		MSMEG_1927
A0QTQ6	97.5	105	94.7	99.0667	5.3759	108.7	100.8	93.2	100.9	7.68135	0	Regulatory protein OS=Mycobacterium smegmatis (strain ATCC 700084 / mc(2)155) GN=MSMEG_1928 PE=1 SV=1	13	2	2	24.2	7.36	metabolic process		catalytic activity;metal ion binding	Pf00481, Pf07228, Pf13672	4537738	MSMEI_1887	MSMEG_1928; MSMEI_1887
A0QTQ7	100.1	104.1	98.4	100.867	2.90117	104.7	99	93.7	99.1333	5.54931	0	Uncharacterized protein OS=Mycobacterium smegmatis (strain ATCC 700084 / mc(2)155) GN=MSMEG_1929 PE=4 SV=1	10	3	3	42	7.22		membrane	protein binding		4533740	MSMEI_1888	MSMEG_1929; MSMEI_1888
A0QTQ8	108.8	111.8	106.8	109.133	2.306	93.3	91.4	87.8	90.8333	3.07535	0	DEAD/DEAH box helicase OS=Mycobacterium smegmatis (strain ATCC 700084 / mc(2)155) GN=MSMEG_1930 PE=3 SV=1	30	16	16	54.7	158.91	metabolic process		catalytic activity;nucleotide binding	Pf00270, Pf00271, Pf13307	4534321		MSMEG_1930
A0QTQ9	115.8	114	114.1	114.633	0.882465	86.5	83	86.5	85.3333	2.36804	0	Uncharacterized protein OS=Mycobacterium smegmatis (strain ATCC 700084 / mc(2)155) GN=MSMEG_1931 PE=4 SV=1	34	6	6	25.4	109.04				Pf13794	4534509	MSMEI_1890	MSMEI_1890; MSMEG_1931
A0QTR1	78.9	74.8	81.4	78.3667	4.25202	131.1	115.9	117.9	121.633	6.79019	0	MmpS3 protein OS=Mycobacterium smegmatis (strain ATCC 700084 / mc(2)155) GN=MSMEG_1932 PE=4 SV=1	4	1	1	28.4	16.36		membrane			4537194		MSMEG_1932
A0QTR2	120.3	115.6	108.2	114.7	5.31822	88.1	85.4	82.4	85.3	3.34269	0	ATP-binding protein OS=Mycobacterium smegmatis (strain ATCC 700084 / mc(2)155) GN=MSMEG_1934 PE=4 SV=1	90	5	5	8.4	58.44			nucleotide binding	Pf11305	4536626	MSMEI_1892	MSMEI_1892; MSMEG_1934
A0QTR3	102.8	97	99.4	99.7333	2.92212	103.4	100.5	96.9	100.267	3.24762	0	TetR-family protein transcriptional regulator OS=Mycobacterium smegmatis (strain ATCC 700084 / mc(2)155) GN=MSMEG_1935 PE=4 SV=1	38	7	7	24.4	56.57	metabolic process;regulation of biological process		DNA binding	Pf00440	4537552	MSMEI_1893	MSMEI_1893; MSMEG_1935
A0QTR4	86	81.6	76.9	81.5	5.58383	118.4	123.2	113.9	118.5	3.92473	0	Uncharacterized protein OS=Mycobacterium smegmatis (strain ATCC 700084 / mc(2)155) GN=MSMEG_1936 PE=4 SV=1	11	4	4	37.3	13.05	metabolic process	membrane	catalytic activity;metal ion binding	Pf11350	4537495	MSMEI_1894	MSMEG_1936; MSMEI_1894
A0QTR5	104.3	103	98.6	101.967	2.92958	95	96.3	102.8	98.0333	4.26275	0	Molybdopterin biosynthesis protein MoeB OS=Mycobacterium smegmatis (strain ATCC 700084 / mc(2)155) GN=MSMEG_1937 PE=4 SV=1	21	7	7	42.9	59.95			catalytic activity	Pf00581, Pf00899, Pf05237	4537381		MSMEG_1937	Sulfur relay system
A0QTR6	99.9	100.7	103.3	101.3	1.75483	97.5	100.5	98.1	98.7	1.60836	0	Uncharacterized protein OS=Mycobacterium smegmatis (strain ATCC 700084 / mc(2)155) GN=MSMEG_1938 PE=4 SV=1	36	10	10	30.8	58.81					4536349		MSMEG_1938
A0QTR7	119.7	110.3	115.8	115.267	4.09714	81.9	91.7	80.7	84.7667	7.11877	0.002	6-O-methylguanine DNA methyltransferase, DNA binding domain subfamily protein OS=Mycobacterium smegmatis (strain ATCC 700084 / mc(2)155) GN=MSMEG_1939 PE=4 SV=1	20	2	2	10.7	1.7	metabolic process;response to stimulus		catalytic activity	Pf01035	4536670	MSMEI_1897	MSMEG_1939; MSMEI_1897
A0QTR8	132.1	114.6	116.5	121.067	7.93138	84.2	78.4	74.2	78.9333	6.36143	0	Hydrolase, alpha/beta fold family protein OS=Mycobacterium smegmatis (strain ATCC 700084 / mc(2)155) GN=MSMEG_1940 PE=4 SV=1	15	2	2	27.4	28.03	metabolic process		catalytic activity	Pf00561, Pf03403, Pf12146, Pf12695, Pf12697	4536566		MSMEG_1940
A0QTS0	83.5	77.4	83.1	81.3333	4.19537	124.6	113	118.4	118.667	4.89151	0	ATP-dependent DNA helicase OS=Mycobacterium smegmatis (strain ATCC 700084 / mc(2)155) GN=MSMEG_1943 PE=3 SV=1	16	15	15	117.1	59.9	metabolic process;response to stimulus		catalytic activity;DNA binding;nucleotide binding	Pf00580, Pf12705, Pf13245, Pf13361, Pf13538	4532773		MSMEG_1943	Nucleotide excision repair; Mismatch repair
A0QTS2	107.6	106.9	103.2	105.9	2.23259	100.9	87.3	94.1	94.1	7.22635	0	Membrane protein OS=Mycobacterium smegmatis (strain ATCC 700084 / mc(2)155) GN=MSMEG_1944 PE=4 SV=1	15	2	2	13.9	3.93		membrane			4533081	MSMEI_1902	MSMEG_1944; MSMEI_1902
A0QTS3	92.6	91.3	98.7	94.2	4.19421	103.5	107.2	106.6	105.767	1.87751	0	Ion channel membrane protein OS=Mycobacterium smegmatis (strain ATCC 700084 / mc(2)155) GN=MSMEG_1945 PE=4 SV=1	27	8	7	39.1	96.95	transport	membrane		Pf02254, Pf07885	4537218	MSMEI_1903	MSMEG_1945; MSMEI_1903
A0QTS4	92.3	85.7	84.7	87.5667	4.71591	116.6	110.4	110.3	112.433	3.20971	0	NADH pyrophosphatase OS=Mycobacterium smegmatis (strain ATCC 700084 / mc(2)155) GN=MSMEG_1946 PE=4 SV=1	43	10	10	34.1	43.04			catalytic activity;metal ion binding	Pf00293, Pf09296, Pf09297	4531751	MSMEI_1904	nudC	Nicotinate and nicotinamide metabolism; Metabolic pathways
A0QTS5	118.3	126.2	111.5	118.667	6.1996	85.5	79.3	79.3	81.3667	4.39931	0	Uncharacterized protein OS=Mycobacterium smegmatis (strain ATCC 700084 / mc(2)155) GN=MSMEG_1947 PE=4 SV=1	16	1	1	8.6	31.38	cellular homeostasis;metabolic process;regulation of biological process		catalytic activity;protein binding	Pf00462, Pf05768, Pf13098, Pf13409	4537304	MSMEI_1905	MSMEG_1947; MSMEI_1905
A0QTS8	120.8	138.5	97.9	119.067	17.0958	98.5	74.6	69.7	80.9333	19.0394	0	Uncharacterized protein OS=Mycobacterium smegmatis (strain ATCC 700084 / mc(2)155) GN=MSMEG_1950 PE=4 SV=1	66	11	11	20.2	122.42					4533782		MSMEG_1950
A0QTS9	124	136.9	94.3	118.4	18.4503	98.2	74.9	71.6	81.5667	17.7757	0	Conserved domain protein OS=Mycobacterium smegmatis (strain ATCC 700084 / mc(2)155) GN=MSMEG_1951 PE=4 SV=1	60	15	15	24.7	54.81					4533361	MSMEI_1908	MSMEI_1908; MSMEG_1951
A0QTT0	82.4	84.9	82.4	83.2333	1.73413	117.1	116.8	116.3	116.733	0.346212	0	DNA helicase OS=Mycobacterium smegmatis (strain ATCC 700084 / mc(2)155) GN=MSMEG_1952 PE=3 SV=1	20	13	13	77.8	64.26	metabolic process		catalytic activity;DNA binding;nucleotide binding	Pf00570, Pf00580, Pf13361, Pf13538	4535435		MSMEG_1952	Mismatch repair; Nucleotide excision repair
A0QTT2	96.8	92.8	95.2	94.9333	2.12074	106.1	104.4	104.8	105.1	0.845689	0	ABC1 family protein OS=Mycobacterium smegmatis (strain ATCC 700084 / mc(2)155) GN=MSMEG_1954 PE=4 SV=1	55	19	19	47.8	104.98				Pf01636, Pf03109	4534070		MSMEG_1954
A0QTT5	126.7	118.8	120.3	121.933	3.44092	77.4	78.4	78.5	78.1	0.778843	0	Uncharacterized protein OS=Mycobacterium smegmatis (strain ATCC 700084 / mc(2)155) GN=MSMEG_1957 PE=4 SV=1	51	16	16	49.4	192.75				Pf10103	4535909		MSMEG_1957
A0QTT6	102.9	101.5	97.8	100.733	2.61584	101.4	95.5	101	99.3	3.32021	0	Endopeptidase La OS=Mycobacterium smegmatis (strain ATCC 700084 / mc(2)155) GN=MSMEG_1958 PE=3 SV=1	15	6	6	36.2	23.13	metabolic process		catalytic activity;nucleotide binding;protein binding	Pf05362, Pf13180	4533606		MSMEG_1958	Quorum sensing
A0QTT7	103.7	102.5	100.2	102.133	1.74143	101.5	96.8	95.3	97.8667	3.30522	0	UPF0182 protein MSMEG_1959/MSMEI_1915 OS=Mycobacterium smegmatis (strain ATCC 700084 / mc(2)155) GN=MSMEG_1959 PE=1 SV=1	17	13	13	109	125.85		membrane		Pf03699	4537390	MSMEI_1915	MSMEI_1915; MSMEG_1959
A0QTT8	112.9	101.9	125.6	113.467	10.4525	94.1	75.2	90.3	86.5333	11.553	0	Uncharacterized protein OS=Mycobacterium smegmatis (strain ATCC 700084 / mc(2)155) GN=MSMEG_1960 PE=4 SV=1	16	2	2	18.6	8.64					4532098		MSMEG_1960
A0QTT9	101.7	91.3	108	100.333	8.40545	102.4	108.1	88.4	99.6333	10.1745	0	Uncharacterized protein OS=Mycobacterium smegmatis (strain ATCC 700084 / mc(2)155) GN=MSMEG_1961 PE=4 SV=1	6	2	2	41.6	2.74	transport			Pf10824	4535763	MSMEI_1917	MSMEI_1917; MSMEG_1961
A0QTU1	98.3	95	91.9	95.0667	3.36661	101	109.4	104.3	104.9	4.03434	0	Putative transcriptional regulatory protein OS=Mycobacterium smegmatis (strain ATCC 700084 / mc(2)155) GN=MSMEG_1963 PE=4 SV=1	20	14	14	121.3	74.66	metabolic process;regulation of biological process;response to stimulus		DNA binding;nucleotide binding;protein binding	Pf00004, Pf00486, Pf03704, Pf13191, Pf13401	4534912		MSMEG_1963
A0QTU3	85.2	77.3	77.5	80	5.63055	116.4	119.1	124.6	120.033	3.48146	0	Uncharacterized protein OS=Mycobacterium smegmatis (strain ATCC 700084 / mc(2)155) GN=MSMEG_1966 PE=4 SV=1	21	2	2	14.4	6.47				Pf13577	4532815		MSMEG_1966
A0QTU4	104.4	107.1	103.5	105	1.78429	93	95.5	96.6	95.0333	1.94123	0	TetR-family protein transcriptional regulator OS=Mycobacterium smegmatis (strain ATCC 700084 / mc(2)155) GN=MSMEG_1967 PE=4 SV=1	23	4	4	22.5	19.63	metabolic process;regulation of biological process		DNA binding	Pf00440	4536779	MSMEI_1923	MSMEG_1967; MSMEI_1923
A0QTU6	109.7	113.6	97.4	106.9	7.90943	91.1	97.4	90.8	93.1	4.00315	0.006	MerR-family protein transcriptional regulator OS=Mycobacterium smegmatis (strain ATCC 700084 / mc(2)155) GN=MSMEG_1969 PE=4 SV=1	9	1	1	13.5	2.84	regulation of biological process		DNA binding	Pf00376, Pf09278, Pf13411	4536156	MSMEI_1925	MSMEI_1925; MSMEG_1969
A0QTU7	70.1	69.2	61.1	66.8	7.42038	117.1	145.7	136.8	133.2	10.9879	0	Sigma factor OS=Mycobacterium smegmatis (strain ATCC 700084 / mc(2)155) GN=MSMEG_1970 PE=4 SV=1	14	9	9	64.1	25.29	metabolic process;regulation of biological process		catalytic activity;DNA binding;nucleotide binding;protein binding	Pf02954, Pf13309	4531192	MSMEI_1926	MSMEI_1926; MSMEG_1970
A0QTU9	45.1	49.5	47.2	47.2667	4.65605	125.8	173.4	159.1	152.767	15.9877	0.006	Methane monooxygenase component C OS=Mycobacterium smegmatis (strain ATCC 700084 / mc(2)155) GN=MSMEG_1972 PE=4 SV=1	4	2	2	38.5	0	metabolic process		catalytic activity;metal ion binding	Pf00111, Pf00175, Pf00970, Pf08030	4531249	MSMEI_1928	MSMEG_1972; MSMEI_1928	Propanoate metabolism
A0QTV0	38	32.1	38.2	36.1	9.59985	158.4	161.2	172.1	163.9	4.41616	0.011	Propane monooxygenase coupling protein OS=Mycobacterium smegmatis (strain ATCC 700084 / mc(2)155) GN=MSMEG_1974 PE=4 SV=1	14	2	2	12.5	2.04	metabolic process		catalytic activity	Pf02406	4534884		MSMEG_1974	Propanoate metabolism
A0QTV1	66.4	56.8	62.9	62.0333	7.8318	129.2	147.5	137.3	138	6.64497	0.002	Amidohydrolase 2 OS=Mycobacterium smegmatis (strain ATCC 700084 / mc(2)155) GN=MSMEG_1975 PE=4 SV=1	6	2	2	40	2.67			catalytic activity	Pf04909	4532308	MSMEI_1931	MSMEG_1975; MSMEI_1931
A0QTV2	100.2	93.4	104.5	99.3667	5.6324	94.3	101.2	106.3	100.6	5.98654	0.081	Uncharacterized protein OS=Mycobacterium smegmatis (strain ATCC 700084 / mc(2)155) GN=MSMEG_1976 PE=4 SV=1	3	1	1	27.1	3.78				Pf01883	4533705	MSMEI_1932	MSMEI_1932; MSMEG_1976
A0QTV3	63.2	55.9	57.3	58.8	6.5889	126	149.4	148.2	141.2	9.33233	0	Alcohol dehydrogenase OS=Mycobacterium smegmatis (strain ATCC 700084 / mc(2)155) GN=MSMEG_1977 PE=3 SV=1	10	3	3	35.8	6.27	metabolic process		catalytic activity;metal ion binding	Pf00107, Pf01488, Pf02737, Pf08240, Pf13659	4532957	MSMEI_1933	MSMEI_1933; MSMEG_1977	Propanoate metabolism
A0QTV4	54.3	58.5	56.4	56.4	3.7234	131.2	153.5	146.1	143.6	7.90965	0	60 kDa chaperonin OS=Mycobacterium smegmatis (strain ATCC 700084 / mc(2)155) GN=groL PE=3 SV=1	19	9	8	58	41.09	metabolic process	cytoplasm	nucleotide binding	Pf00118	4530985	MSMEI_1934	MSMEI_1934; groEL	RNA degradation; Tuberculosis
A0QTV5	90.1	85.8	85.6	87.1667	2.91661	114.7	110	113.8	112.833	2.21093	0	Antibiotic biosynthesis monooxygenase OS=Mycobacterium smegmatis (strain ATCC 700084 / mc(2)155) GN=MSMEG_1979 PE=4 SV=1	32	2	2	12.8	8.25	metabolic process		catalytic activity	Pf03992	4531365		MSMEG_1979
A0QTV6	116.7	111.9	105.9	111.5	4.853	88	90.5	86.8	88.4333	2.13458	0	Monooxygenase OS=Mycobacterium smegmatis (strain ATCC 700084 / mc(2)155) GN=MSMEG_1980 PE=4 SV=1	13	4	4	42.7	21.82	metabolic process		catalytic activity;nucleotide binding	Pf01494, Pf05834, Pf13450	4532195	MSMEI_1936	MSMEI_1936; MSMEG_1980
A0QTV7	108.1	105.4	111.4	108.3	2.7747	93.1	93.6	88.5	91.7333	3.06463	0	Uncharacterized protein OS=Mycobacterium smegmatis (strain ATCC 700084 / mc(2)155) GN=MSMEG_1981 PE=4 SV=1	38	6	6	18.2	88.94	metabolic process		catalytic activity	Pf04075	4535903	MSMEI_1937	MSMEG_1981; MSMEI_1937
A0QTV8	93.7	95.5	84.8	91.3333	6.27281	110.1	108.2	107.6	108.633	1.2014	0	Acyl-CoA synthase OS=Mycobacterium smegmatis (strain ATCC 700084 / mc(2)155) GN=MSMEG_1982 PE=4 SV=1	5	2	2	56	11.09	metabolic process		catalytic activity	Pf00501, Pf13193	4532493		MSMEG_1982
A0QTW0	90.4	98.7	86.5	91.8667	6.78248	111.7	101.4	111.3	108.133	5.39581	0.006	Haloacetate dehalogenase H-1 OS=Mycobacterium smegmatis (strain ATCC 700084 / mc(2)155) GN=MSMEG_1984 PE=4 SV=1	3	1	1	33	0			catalytic activity	Pf00561, Pf12695, Pf12697	4532647	MSMEI_1940	MSMEI_1940; MSMEG_1984	Chloroalkane and chloroalkene degradation; Chlorocyclohexane and chlorobenzene degradation; Microbial metabolism in diverse environments; Metabolic pathways
A0QTW1	109.7	100.8	94.9	101.8	7.31877	90.8	110.8	93	98.2	11.1683	0	Transcriptional regulator, LysR family protein OS=Mycobacterium smegmatis (strain ATCC 700084 / mc(2)155) GN=MSMEG_1985 PE=4 SV=1	9	3	3	34.1	7.37	metabolic process;regulation of biological process		catalytic activity;DNA binding	Pf00126, Pf03466	4532305	MSMEI_1941	MSMEG_1985; MSMEI_1941
A0QTW2	71.7	71.4	76.5	73.2	3.90959	114.1	128	138.3	126.8	9.57772	0	Tartrate dehydrogenase OS=Mycobacterium smegmatis (strain ATCC 700084 / mc(2)155) GN=MSMEG_1986 PE=4 SV=1	8	3	3	39.8	5.69	metabolic process		catalytic activity;metal ion binding;nucleotide binding	Pf00180	4536076	MSMEI_1942	MSMEG_1986; MSMEI_1942	Butanoate metabolism; Glyoxylate and dicarboxylate metabolism
A0QTW7	92.2	95.6	95.3	94.3667	1.99475	104.4	103.5	109	105.633	2.79281	0	Isovaleryl-CoA dehydrogenase OS=Mycobacterium smegmatis (strain ATCC 700084 / mc(2)155) GN=MSMEG_1991 PE=1 SV=1	24	8	8	42	30.74	metabolic process		catalytic activity;nucleotide binding	Pf00441, Pf02770, Pf02771, Pf08028	4531888	MSMEI_1947	fadE3; MSMEG_1991
A0QTW8	92.8	85.4	98.8	92.3333	7.26951	107.7	112.5	102.7	107.633	4.55281	0	L-carnitine dehydratase/bile acid-inducible protein F OS=Mycobacterium smegmatis (strain ATCC 700084 / mc(2)155) GN=MSMEG_1992 PE=4 SV=1	6	2	2	41.4	6.61	metabolic process		catalytic activity	Pf02515	4533440		MSMEG_1992
A0QTW9	102.8	104.7	102.9	103.467	1.03344	96.7	99.2	93.8	96.5667	2.79855	0.01	MaoC like domain protein OS=Mycobacterium smegmatis (strain ATCC 700084 / mc(2)155) GN=MSMEG_1993 PE=4 SV=1	4	1	1	30	2.7				Pf01575, Pf13452	4536160		MSMEG_1993	Microbial metabolism in diverse environments; Carbon metabolism
A0QTX1	105.3	99	98.7	101	3.69003	99.7	100	97.3	99	1.49481	0	Transcriptional regulator MdcY family protein OS=Mycobacterium smegmatis (strain ATCC 700084 / mc(2)155) GN=MSMEG_1995 PE=4 SV=1	19	4	4	24.8	20.85	metabolic process;regulation of biological process		DNA binding	Pf00392, Pf07729	4535828		MSMEG_1995
A0QTX2	106.1	102.9	109	106	2.87852	96.3	92.7	93	94	2.125	0	N5,N10-methylenetetrahydromethanopterin reductase-related protein OS=Mycobacterium smegmatis (strain ATCC 700084 / mc(2)155) GN=MSMEG_1996 PE=4 SV=1	21	5	5	31.6	48.15	metabolic process		catalytic activity	Pf00296	4533800		MSMEG_1996
A0QTX3	94.1	96.8	81.6	90.8333	8.92785	105.3	114.7	107.6	109.2	4.48718	0.009	N-acyl-D-glutamate amidohydrolase OS=Mycobacterium smegmatis (strain ATCC 700084 / mc(2)155) GN=MSMEG_1997 PE=4 SV=1	3	2	2	64.6	1.75			catalytic activity	Pf04351, Pf07969, Pf13147, Pf13594	4537224	MSMEI_1953	MSMEG_1997; MSMEI_1953
A0QTX4	72.9	74.7	81.7	76.4333	6.08244	122.5	124	124.3	123.6	0.780231	0	Hydrolase, alpha/beta fold family protein OS=Mycobacterium smegmatis (strain ATCC 700084 / mc(2)155) GN=MSMEG_1998 PE=4 SV=1	10	3	3	32.9	24.09			catalytic activity	Pf00561, Pf12695, Pf12697	4531827	MSMEI_1954	ephC; MSMEG_1998
A0QTX6	100.7	87.4	84	90.7	9.73046	110.2	109.4	108.4	109.333	0.824863	0	Uncharacterized protein OS=Mycobacterium smegmatis (strain ATCC 700084 / mc(2)155) GN=MSMEG_2000 PE=4 SV=1	23	3	3	16.6	12.14				Pf12680	4532223	MSMEI_1956	MSMEG_2000; MSMEI_1956
A0QTY1				#DIV/0!	#DIV/0!				#DIV/0!	#DIV/0!	0.022	Sugar phosphate isomerase/epimerase OS=Mycobacterium smegmatis (strain ATCC 700084 / mc(2)155) GN=MSMEG_2005 PE=4 SV=1	3	1	1	33.7	5.41			catalytic activity	Pf01261	4531851	MSMEI_1960	MSMEG_2005; MSMEI_1960
A0QTY2	107.7	106.1	105.5	106.433	1.06851	87.9	99.9	92.8	93.5333	6.45066	0	2,3-dihydroxybiphenyl 1,2-dioxygenase OS=Mycobacterium smegmatis (strain ATCC 700084 / mc(2)155) GN=MSMEG_2006 PE=4 SV=1	30	8	8	34	30.16	metabolic process		catalytic activity	Pf00903	4537205	MSMEI_1961	MSMEI_1961; MSMEG_2006
A0QTY3	117.4	130.5	117.7	121.867	6.13637	74.8	83.3	76.2	78.1	5.83535	0	Putative HpcE protein OS=Mycobacterium smegmatis (strain ATCC 700084 / mc(2)155) GN=MSMEG_2007 PE=4 SV=1	33	8	8	30.8	62.62	metabolic process		catalytic activity	Pf01557	4534674		MSMEG_2007
A0QTY5	101.2	95.8	103.4	100.133	3.90546	101.4	101	97.3	99.9	2.26279	0	Regulatory protein GntR, HTH:GntR OS=Mycobacterium smegmatis (strain ATCC 700084 / mc(2)155) GN=MSMEG_2009 PE=4 SV=1	27	6	6	24.9	14.94	metabolic process;regulation of biological process		DNA binding	Pf00392, Pf07729	4536411	MSMEI_1963	MSMEG_2009; MSMEI_1963
A0QTY6	128.3	120.2	135.8	128.1	6.09049	69.9	68.7	77.1	71.9	6.31867	0	Stress responsive A/B Barrel Domain superfamily protein OS=Mycobacterium smegmatis (strain ATCC 700084 / mc(2)155) GN=MSMEG_2010 PE=4 SV=1	32	3	3	11.5	42.21				Pf07876	4534553	MSMEI_1964	MSMEG_2010; MSMEI_1964
A0QTY7	105.8	116.8	100.6	107.733	7.67751	94.5	94.6	87.7	92.2667	4.28667	0	Transcriptional regulator, LacI family protein OS=Mycobacterium smegmatis (strain ATCC 700084 / mc(2)155) GN=MSMEG_2011 PE=4 SV=1	15	4	4	35.8	7.98	metabolic process;regulation of biological process		catalytic activity;DNA binding	Pf00356, Pf00532, Pf13377, Pf13407, Pf13443	4535077	MSMEI_1966	MSMEG_2011; MSMEI_1966
A0QTZ0	94.5	90.6	98	94.3667	3.92278	103.8	110.9	102.2	105.633	4.38374	0	Molybdenum import ATP-binding protein ModC OS=Mycobacterium smegmatis (strain ATCC 700084 / mc(2)155) GN=MSMEG_2014 PE=3 SV=1	29	8	8	37.6	64.56	transport	membrane	catalytic activity;nucleotide binding;transporter activity	Pf00005, Pf13476, Pf13555, Pf13604	4536487	MSMEI_1969	MSMEG_2014; modC	ABC transporters
A0QTZ2	116.4	110.2	115.4	114	2.91988	84.2	86.2	87.7	86.0333	2.041	0	Molybdate ABC transporter, periplasmic molybdate-binding protein OS=Mycobacterium smegmatis (strain ATCC 700084 / mc(2)155) GN=modA PE=4 SV=1	16	3	3	24.9	26.41	transport		transporter activity	Pf01547, Pf12727, Pf12849, Pf13343, Pf13531	4531850	MSMEI_1971	modA	ABC transporters
A0QTZ3	105	104.5	101.4	103.633	1.88184	97.9	95.1	96.1	96.3667	1.47242	0	Transcriptional regulator, MerR family protein OS=Mycobacterium smegmatis (strain ATCC 700084 / mc(2)155) GN=MSMEG_2017 PE=4 SV=1	51	5	5	13.5	58.35	regulation of biological process		DNA binding	Pf00376, Pf08220, Pf12728, Pf13384, Pf13411, Pf13518, Pf13542	4531891	MSMEI_1972	MSMEG_2017; MSMEI_1972
A0QTZ4	115	108.8	114.6	112.8	3.07613	83.7	89.4	88.4	87.1667	3.49167	0	Short-chain dehydrogenase/reductase SDR OS=Mycobacterium smegmatis (strain ATCC 700084 / mc(2)155) GN=MSMEG_2019 PE=3 SV=1	22	4	4	26.1	22.6	metabolic process		catalytic activity;nucleotide binding	Pf00106, Pf01210, Pf01370, Pf08659, Pf13460, Pf13561	4533661	MSMEI_1973	MSMEI_1973; MSMEG_2019
A0QTZ9	114.5	99.9	116.8	110.4	8.30226	84.1	89.2	95.4	89.5667	6.31811	0	Putative IclR family protein transcriptional regulator OS=Mycobacterium smegmatis (strain ATCC 700084 / mc(2)155) GN=MSMEG_2025 PE=4 SV=1	24	4	4	27.9	17.27	metabolic process;regulation of biological process		DNA binding	Pf01614, Pf09339, Pf12802	4536865	MSMEI_1980	MSMEG_2025; MSMEI_1980
A0QU00	122.5	122.7	122.1	122.433	0.249528	78.4	77.1	77.1	77.5333	0.968042	0	Short chain dehydrogenase OS=Mycobacterium smegmatis (strain ATCC 700084 / mc(2)155) GN=MSMEG_2026 PE=3 SV=1	49	10	10	28.7	184.51	metabolic process		catalytic activity	Pf00106, Pf01370, Pf04321, Pf08643, Pf08659, Pf13460, Pf13561	4534656	MSMEI_1981	MSMEI_1981; MSMEG_2026
A0QU01	123.9	124.2	142.6	130.233	8.22439	66	71.4	71.9	69.7667	4.68934	0	Uncharacterized protein OS=Mycobacterium smegmatis (strain ATCC 700084 / mc(2)155) GN=MSMEG_2027 PE=1 SV=1	19	3	3	16	13.04	metabolic process		catalytic activity	Pf04075	4532592	MSMEI_1982	MSMEG_2027; MSMEI_1982
A0QU03	103.4	109.9	109.6	107.633	3.40902	90.8	90.6	95.7	92.3667	3.12719	0.006	3-ketoacyl-ACP/CoA redutase OS=Mycobacterium smegmatis (strain ATCC 700084 / mc(2)155) GN=MSMEG_2029 PE=4 SV=1	4	1	1	26.6	4.03	metabolic process		catalytic activity	Pf00106, Pf13561	4536533	MSMEI_1984	MSMEG_2029; MSMEI_1984
A0QU04	114	101	98.8	104.6	7.85337	96.6	89.4	100.2	95.4	5.76425	0.01	Transcriptional regulator, TetR family protein OS=Mycobacterium smegmatis (strain ATCC 700084 / mc(2)155) GN=MSMEG_2030 PE=4 SV=1	5	1	1	21.2	2.63	metabolic process;regulation of biological process		DNA binding	Pf00440	4530884	MSMEI_1985	MSMEG_2030; MSMEI_1985
A0QU06	123	121.1	119	121.033	1.65313	77.8	84.3	74.8	78.9667	6.14977	0	Uncharacterized protein OS=Mycobacterium smegmatis (strain ATCC 700084 / mc(2)155) GN=MSMEG_2032 PE=3 SV=1	20	6	6	27.7	13.73				Pf01168	4534148		MSMEG_2032
A0QU07	104	102.5	101.4	102.633	1.27163	98	96.4	97.7	97.3667	0.873492	0	Oxidoreductase, zinc-binding dehydrogenase family protein OS=Mycobacterium smegmatis (strain ATCC 700084 / mc(2)155) GN=MSMEG_2033 PE=4 SV=1	32	7	7	33.4	168.6	metabolic process		catalytic activity	Pf00107, Pf08240, Pf13602	4533481	MSMEI_1987	fadB4; MSMEG_2033
A0QU10	94.7	86.7	86.4	89.2667	5.27386	109.6	120	102.7	110.767	7.8623	0	Amine oxidase [flavin-containing] B OS=Mycobacterium smegmatis (strain ATCC 700084 / mc(2)155) GN=MSMEG_2035 PE=4 SV=1	17	7	7	49.3	31.71	metabolic process		catalytic activity	Pf01593, Pf13450	4532147	MSMEI_1990	MSMEG_2035; aofH	Tryptophan metabolism; Tyrosine metabolism; Biosynthesis of secondary metabolites; Glycine, serine and threonine metabolism; Arginine and proline metabolism; Metabolic pathways; Phenylalanine metabolism; Histidine metabolism
A0QU11	96.8	95.6	103.9	98.7667	4.54192	101.8	99.2	102.7	101.233	1.79536	0	Uncharacterized protein OS=Mycobacterium smegmatis (strain ATCC 700084 / mc(2)155) GN=MSMEG_2037 PE=4 SV=1	27	7	7	35.5	70.69	metabolic process		catalytic activity	Pf00296	4532820		MSMEG_2037
A0QU12	76.3	73.7	85.3	78.4333	7.76092	109.2	131.6	123.9	121.567	9.3618	0	Monooxygenase, flavin-binding family protein OS=Mycobacterium smegmatis (strain ATCC 700084 / mc(2)155) GN=MSMEG_2038 PE=4 SV=1	21	11	11	58.1	42.7	metabolic process		catalytic activity;nucleotide binding	Pf00743, Pf07992, Pf13434, Pf13738	4536652	MSMEI_1992	MSMEI_1992; MSMEG_2038
A0QU15	80.3	75.4	75.9	77.2	3.49261	127.4	121.8	119.1	122.767	3.44849	0	Phosphotransferase enzyme family protein OS=Mycobacterium smegmatis (strain ATCC 700084 / mc(2)155) GN=MSMEG_2042 PE=4 SV=1	24	7	7	42.1	45.03			catalytic activity	Pf01636, Pf15509	4531675	MSMEI_1996	MSMEI_1996; MSMEG_2042
A0QU16	102.4	100.4	90.1	97.6333	6.76024	107.9	102.2	97.1	102.4	5.27615	0.002	Transcriptional regulator, TetR family protein OS=Mycobacterium smegmatis (strain ATCC 700084 / mc(2)155) GN=MSMEG_2043 PE=4 SV=1	12	3	3	21.3	6.99	metabolic process;regulation of biological process		DNA binding	Pf00440	4533868	MSMEI_1997	MSMEI_1997; MSMEG_2043
A0QU17	70.6	68.5	69	69.3667	1.5814	120	129.2	142.6	130.6	8.70204	0.045	Integral membrane transport protein OS=Mycobacterium smegmatis (strain ATCC 700084 / mc(2)155) GN=MSMEG_2044 PE=4 SV=1	2	1	1	45.5	3.43	transport	membrane	transporter activity	Pf00083, Pf07690, Pf13347	4533667	MSMEI_1998	MSMEG_2044; MSMEI_1998
A0QU18	89.1	85.8	83.1	86	3.49418	117.4	112.9	111.7	114	2.63596	0	Monoxygenase OS=Mycobacterium smegmatis (strain ATCC 700084 / mc(2)155) GN=MSMEG_2045 PE=4 SV=1	28	11	11	49.5	88.56	metabolic process		catalytic activity	Pf00296	4535804	MSMEI_1999	MSMEG_2045; MSMEI_1999
A0QU19	93.8	108.2	89	97	10.301	102.3	106.4	100.4	103.033	2.97621	0	GlcNAc-PI de-N-acetylase family protein OS=Mycobacterium smegmatis (strain ATCC 700084 / mc(2)155) GN=MSMEG_2046 PE=4 SV=1	15	3	3	24.8	7.6				Pf02585	4536708		MSMEG_2046
A0QU20	104.6	109.7	112.3	108.867	3.59803	82.9	95.6	95	91.1667	7.8597	0	Alcohol dehydrogenase OS=Mycobacterium smegmatis (strain ATCC 700084 / mc(2)155) GN=MSMEG_2048 PE=3 SV=1	24	5	5	35.3	16.07	metabolic process		catalytic activity;metal ion binding	Pf00107, Pf08240	4532292	MSMEI_2001	MSMEG_2048; MSMEI_2001	Chloroalkane and chloroalkene degradation; Biosynthesis of secondary metabolites; Tyrosine metabolism; Biosynthesis of antibiotics; Glycolysis / Gluconeogenesis; Degradation of aromatic compounds; Microbial metabolism in diverse environments; Fatty acid degradation; Naphthalene degradation; Metabolic pathways
A0QU21	83.7	115.2	84.1	94.3333	19.1578	115.5	106.3	95.3	105.7	9.56798	0	Probable enoyl-CoA hydratase OS=Mycobacterium smegmatis (strain ATCC 700084 / mc(2)155) GN=MSMEG_2047 PE=4 SV=1	12	3	3	27	6.94	metabolic process		catalytic activity	Pf00378	4532833		MSMEG_2047
A0QU22				#DIV/0!	#DIV/0!				#DIV/0!	#DIV/0!	0.059	Putative transcriptional regulator, TetR family protein OS=Mycobacterium smegmatis (strain ATCC 700084 / mc(2)155) GN=MSMEG_2049 PE=4 SV=1	5	1	1	21	0	metabolic process;regulation of biological process		DNA binding	Pf00440	4534326	MSMEI_2004	MSMEG_2049; MSMEI_2004
A0QU28	67.6	55	67.8	63.4667	11.5541	102.3	156.3	151	136.533	21.8006	0.022	NADH-quinone oxidoreductase subunit I OS=Mycobacterium smegmatis (strain ATCC 700084 / mc(2)155) GN=nuoI PE=3 SV=1	4	1	1	19.8	2.6	metabolic process	membrane	catalytic activity;metal ion binding	Pf00037, Pf12797, Pf12837, Pf12838, Pf13183, Pf13187, Pf13237, Pf13484, Pf13534, Pf13746, Pf14697	4535706	MSMEI_2010	nuoI	Oxidative phosphorylation; Metabolic pathways
A0QU30	85.9	93.9	91.1	90.3	4.49563	102.7	114.4	112	109.7	5.63337	0	NADH-quinone oxidoreductase OS=Mycobacterium smegmatis (strain ATCC 700084 / mc(2)155) GN=nuoG PE=3 SV=1	7	3	3	83.8	8.34	metabolic process	membrane	catalytic activity;metal ion binding	Pf00111, Pf00384, Pf01568, Pf04879, Pf10588, Pf13510	4536931		nuoG	Oxidative phosphorylation; Metabolic pathways
A0QU33	45.7	40.7	50.5	45.6333	10.7385	101.5	180	181.6	154.367	29.6637	0.008	NADH-quinone oxidoreductase subunit D OS=Mycobacterium smegmatis (strain ATCC 700084 / mc(2)155) GN=nuoD PE=3 SV=1	5	2	2	48.5	0	metabolic process;transport	membrane	catalytic activity;nucleotide binding	Pf00346	4536590	MSMEI_2015	nuoD	Oxidative phosphorylation; Metabolic pathways
A0QU34	70.5	68.8	71.1	70.1333	1.7011	93.2	156	140.4	129.867	25.1783	0	NADH-quinone oxidoreductase subunit C OS=Mycobacterium smegmatis (strain ATCC 700084 / mc(2)155) GN=nuoC PE=3 SV=1	9	2	2	26.6	11.09	metabolic process;transport	membrane	catalytic activity	Pf00329	4532920	MSMEI_2016	nuoC; MSMEG_2061	Oxidative phosphorylation; Metabolic pathways
A0QU37	101.1	94.2	104.6	99.9667	5.29358	88.9	109.1	102.1	100.033	10.2539	0	Two-component system response regulator OS=Mycobacterium smegmatis (strain ATCC 700084 / mc(2)155) GN=MSMEG_2064 PE=4 SV=1	10	1	1	14.1	52.19	regulation of biological process;response to stimulus				4532241	MSMEI_2019	MSMEI_2019; MSMEG_2064
A0QU39	98.1	92.3	93.8	94.7333	3.17791	102.5	107.3	106	105.267	2.3584	0	Uncharacterized protein OS=Mycobacterium smegmatis (strain ATCC 700084 / mc(2)155) GN=MSMEG_2066 PE=4 SV=1	24	3	3	15	10.2				Pf12680	4534452	MSMEI_2021	MSMEI_2021; MSMEG_2066
A0QU40	102.6	106.6	108.7	105.967	2.92443	84.8	97.1	100.3	94.0667	8.69927	0.002	Methyltransferase type 12 OS=Mycobacterium smegmatis (strain ATCC 700084 / mc(2)155) GN=MSMEG_2067 PE=4 SV=1	9	2	2	22.7	9.99	metabolic process		catalytic activity	Pf01135, Pf01209, Pf03848, Pf05175, Pf05724, Pf06325, Pf08241, Pf08242, Pf09445, Pf12847, Pf13489, Pf13649, Pf13659, Pf13847	4535617		MSMEG_2067
A0QU42	93.3	91.4	90.5	91.7333	1.55827	107.4	109.2	108.3	108.3	0.831025	0	Phosphotransferase enzyme family protein OS=Mycobacterium smegmatis (strain ATCC 700084 / mc(2)155) GN=MSMEG_2069 PE=4 SV=1	10	3	3	35.6	6.19			catalytic activity	Pf01636	4537273		MSMEG_2069
A0QU43	103.9	97.8	103.1	101.6	3.26291	95.9	100	99.3	98.4	2.22883	0	Acyl-CoA dehydrogenase family protein OS=Mycobacterium smegmatis (strain ATCC 700084 / mc(2)155) GN=MSMEG_2070 PE=3 SV=1	28	10	10	47.3	104.84	metabolic process		catalytic activity;nucleotide binding	Pf00441, Pf02770, Pf02771, Pf08028	4532061	MSMEI_2025	MSMEI_2025; MSMEG_2070
A0QU45	101.4	96.4	97	98.2667	2.77824	96.6	99.2	109.3	101.7	6.5968	0	3-hydroxy-3-methylglutaryl-CoA lyase OS=Mycobacterium smegmatis (strain ATCC 700084 / mc(2)155) GN=MSMEG_2072 PE=4 SV=1	30	7	7	31.1	63.97			catalytic activity	Pf00682	4536365	MSMEI_2027	MSMEG_2072; MSMEI_2027	Geraniol degradation; Butanoate metabolism; Synthesis and degradation of ketone bodies; Metabolic pathways; Valine, leucine and isoleucine degradation
A0QU46	100.9	92.4	101.1	98.1333	5.06069	100.1	103.7	101.8	101.867	1.76792	0	CAIB/BAIF family protein OS=Mycobacterium smegmatis (strain ATCC 700084 / mc(2)155) GN=MSMEG_2073 PE=4 SV=1	17	6	6	42.8	25.04	metabolic process		catalytic activity	Pf02515	4535101	MSMEI_2028	MSMEI_2028; MSMEG_2073
A0QU47	99.4	98.7	103.8	100.633	2.74726	96	100	102	99.3333	3.07555	0	Uncharacterized protein OS=Mycobacterium smegmatis (strain ATCC 700084 / mc(2)155) GN=MSMEG_2074 PE=4 SV=1	17	5	5	44.8	37.27			catalytic activity	Pf12695, Pf12697	4536765	MSMEI_2029	MSMEI_2029; MSMEG_2074
A0QU48	65.7	66.7	71.3	67.9	4.39858	125.4	128.4	142.4	132.067	6.8706	0	Homogentisate 1,2-dioxygenase OS=Mycobacterium smegmatis (strain ATCC 700084 / mc(2)155) GN=hmgA PE=3 SV=1	9	3	3	41.4	8.05	metabolic process		catalytic activity;metal ion binding	Pf04209	4536133	MSMEI_2030	hmgA; MSMEI_2030	Tyrosine metabolism; Microbial metabolism in diverse environments; Metabolic pathways; Styrene degradation
A0QU51	74.4	75.7	80.8	76.9667	4.39515	126.8	125.9	116.5	123.067	4.63544	0	Diacylglycerol acyltransferase/mycolyltransferase Ag85B OS=Mycobacterium smegmatis (strain ATCC 700084 / mc(2)155) GN=fbpB PE=2 SV=1	23	6	6	35.2	147.22		extracellular	catalytic activity	Pf00756	4533257	MSMEI_2033	MSMEG_2078; fbpB	Glycerolipid metabolism; Metabolic pathways
A0QU52	91.9	113.4	146.1	117.133	23.3001	99.9	68.1	80.6	82.8667	19.3331	0	Alcohol dehydrogenase OS=Mycobacterium smegmatis (strain ATCC 700084 / mc(2)155) GN=MSMEG_2079 PE=4 SV=1	43	11	11	33.9	668.49	metabolic process		catalytic activity	Pf00107, Pf08240	4530894	MSMEI_2034	MSMEG_2079; MSMEI_2034
A0QU53	84.8	83.1	86.9	84.9333	2.24118	116.9	116.4	111.9	115.067	2.39321	0	Putative acyl-CoA dehydrogenase OS=Mycobacterium smegmatis (strain ATCC 700084 / mc(2)155) GN=MSMEG_2080 PE=3 SV=1	48	18	18	43.5	266.56	metabolic process		catalytic activity;nucleotide binding	Pf00441, Pf02770	4533284	MSMEI_2035	MSMEG_2080; fadE23	beta-Alanine metabolism; Biosynthesis of secondary metabolites; Biosynthesis of antibiotics; Fatty acid metabolism; Fatty acid degradation; Valine, leucine and isoleucine degradation; Propanoate metabolism; Metabolic pathways; Carbon metabolism
A0QU54	83.9	83.4	85	84.1	0.973288	120.1	115.7	112	115.933	3.49773	0	Putative acyl-CoA dehydrogenase OS=Mycobacterium smegmatis (strain ATCC 700084 / mc(2)155) GN=MSMEG_2081 PE=3 SV=1	40	13	13	47.1	123.28	metabolic process		catalytic activity;nucleotide binding	Pf00441, Pf02770, Pf02771, Pf08028	4531665		MSMEG_2081
A0QU56	102.8	103.6	105.6	104	1.38675	97	95.9	95.1	96	0.993687	0	Inositol monophosphatase OS=Mycobacterium smegmatis (strain ATCC 700084 / mc(2)155) GN=MSMEG_2083 PE=4 SV=1	28	7	7	27.7	45.89	metabolic process		catalytic activity	Pf00459	4531039	MSMEI_2037	MSMEG_2083; MSMEI_2037	Biosynthesis of secondary metabolites; Metabolic pathways; Biosynthesis of amino acids; Histidine metabolism
A0QU57				#DIV/0!	#DIV/0!				#DIV/0!	#DIV/0!	0.029	Uncharacterized protein OS=Mycobacterium smegmatis (strain ATCC 700084 / mc(2)155) GN=MSMEG_2084 PE=4 SV=1	6	1	1	13.6	0					4536395	MSMEI_2038	MSMEG_2084; MSMEI_2038
A0QU58	111.1	111.1	111.2	111.133	0.0519511	85.8	91.5	89.3	88.8667	3.23474	0	Peptide chain release factor 2 OS=Mycobacterium smegmatis (strain ATCC 700084 / mc(2)155) GN=prfB PE=1 SV=1	34	13	12	41.2	152.85	cell organization and biogenesis;metabolic process	cytoplasm	RNA binding	Pf00472, Pf03462, Pf15605	4532599	MSMEI_2040	prfB
A0QU59	116.4	117	117	116.8	0.296584	85	81.7	82.9	83.2	2.00761	0	Transporter, small conductance mechanosensitive ion channel (MscS) family protein OS=Mycobacterium smegmatis (strain ATCC 700084 / mc(2)155) GN=MSMEG_2087 PE=4 SV=1	19	3	3	35.1	21.52	transport	membrane		Pf00924	4537734	MSMEI_2041	MSMEG_2087; MSMEI_2041
A0QU61	109.4	107.7	107	108.033	1.14246	94.2	92.6	89.1	91.9667	2.83616	0	Cell division ATP-binding protein FtsE OS=Mycobacterium smegmatis (strain ATCC 700084 / mc(2)155) GN=ftsE PE=4 SV=1	59	10	10	25.4	136.02	cell division		catalytic activity;nucleotide binding	Pf00005, Pf03193, Pf12846, Pf13207, Pf13304, Pf13476, Pf13555, Pf13558, Pf13671	4531621	MSMEI_2043	MSMEI_2043; ftsE	ABC transporters
A0QU62	108.7	106.6	117.9	111.067	5.41141	92.1	85.7	89	88.9333	3.59879	0	Cell division protein FtsX OS=Mycobacterium smegmatis (strain ATCC 700084 / mc(2)155) GN=MSMEG_2090 PE=3 SV=1	22	5	5	33.1	27.31	cell division;transport	membrane	transporter activity	Pf02687	4537657	MSMEI_2044	ftsX; MSMEG_2090	ABC transporters
A0QU63	113.6	121.8	114.6	116.667	3.83454	83.8	85.6	80.6	83.3333	3.03895	0	SsrA-binding protein OS=Mycobacterium smegmatis (strain ATCC 700084 / mc(2)155) GN=smpB PE=1 SV=1	38	5	5	18.3	17.09		cytoplasm	RNA binding	Pf01668	4537023	MSMEI_2045	smpB
A0QU64	105.5	110.3	111.5	109.1	2.91008	87.7	90.4	94.6	90.9	3.82516	0	D-aminopeptidase OS=Mycobacterium smegmatis (strain ATCC 700084 / mc(2)155) GN=MSMEG_2092 PE=4 SV=1	24	8	8	38.2	225.56	metabolic process		catalytic activity	Pf03576	4535729	MSMEI_2046	MSMEG_2092; MSMEI_2046
A0QU70	111.4	106.4	111	109.6	2.53512	79.4	98	93.8	90.4	10.7909	0.006	ABC transporter, substrate binding protein [nitrate/sulfonate], putative OS=Mycobacterium smegmatis (strain ATCC 700084 / mc(2)155) GN=MSMEG_2099 PE=4 SV=1	2	1	1	34.7	6.32				Pf00497, Pf09084, Pf12974, Pf13379	4533113	MSMEI_2052	MSMEG_2099; MSMEI_2052
A0QU74	83.2	79.7	86.2	83.0333	3.91795	104.7	128.8	117.5	117	10.3058	0	GntR-family protein transcriptional regulator OS=Mycobacterium smegmatis (strain ATCC 700084 / mc(2)155) GN=MSMEG_2104 PE=4 SV=1	8	4	4	48.5	11.6	metabolic process;regulation of biological process		catalytic activity;DNA binding	Pf00155, Pf00392, Pf14502	4530810	MSMEI_2057	MSMEG_2104; MSMEI_2057
A0QU75	101.2	97.9	96.4	98.5	2.493	102.1	105	97.4	101.5	3.77868	0	ATP dependent DNA ligase OS=Mycobacterium smegmatis (strain ATCC 700084 / mc(2)155) GN=MSMEG_2105 PE=4 SV=1	19	4	4	34.9	25.02			catalytic activity		4533417	MSMEI_2058	MSMEI_2058; MSMEG_2105
A0QU78	65.3	69.6	61.7	65.5333	6.03535	143	138	122.4	134.467	7.99077	0.037	Uncharacterized protein OS=Mycobacterium smegmatis (strain ATCC 700084 / mc(2)155) GN=MSMEG_2108 PE=4 SV=1	2	1	1	35.2	2.51			catalytic activity	Pf10118	4532359	MSMEI_2061	MSMEI_2061; MSMEG_2108
A0QU80	101.7	97.4	101.6	100.233	2.44853	92.1	106.9	100.2	99.7333	7.43084	0	Uncharacterized protein OS=Mycobacterium smegmatis (strain ATCC 700084 / mc(2)155) GN=MSMEG_2110 PE=4 SV=1	10	3	3	34	13.84		membrane		Pf11209	4536984		MSMEG_2110
A0QU81	107.5	106.3	108.3	107.367	0.937576	93.4	93	91.4	92.6	1.14287	0	Secreted chorismate mutase OS=Mycobacterium smegmatis (strain ATCC 700084 / mc(2)155) GN=MSMEG_2111 PE=1 SV=1	45	6	6	19.5	109.98	metabolic process	extracellular	catalytic activity	Pf01817	4532159		MSMEG_2111	Biosynthesis of secondary metabolites; Metabolic pathways; Biosynthesis of amino acids; Biosynthesis of antibiotics; Phenylalanine, tyrosine and tryptophan biosynthesis
A0QU82	88.2	86.4	76.1	83.5667	7.81251	113.4	118.1	117.9	116.467	2.28193	0	Secreted protein OS=Mycobacterium smegmatis (strain ATCC 700084 / mc(2)155) GN=MSMEG_2112 PE=4 SV=1	34	8	8	22	122.68		membrane			4531980		MSMEG_2112
A0QU83	74.9	77.6	68.3	73.6	6.50047	128	124.1	127.1	126.4	1.61555	0	Uncharacterized protein OS=Mycobacterium smegmatis (strain ATCC 700084 / mc(2)155) GN=MSMEG_2115 PE=4 SV=1	22	3	3	19	45.51					4533393	MSMEI_2066	MSMEG_2115; MSMEI_2066
A0QU86	88	81.2	95.7	88.3	8.21592	108.5	119.3	107.2	111.667	5.94854	0	PTS system, glucose-specific IIBC component OS=Mycobacterium smegmatis (strain ATCC 700084 / mc(2)155) GN=MSMEG_2116 PE=4 SV=1	25	9	9	55.6	38.08	metabolic process;transport	membrane	catalytic activity;enzyme regulator activity;transporter activity	Pf00367, Pf02378	4532771		MSMEG_2116	Amino sugar and nucleotide sugar metabolism; Phosphotransferase system (PTS)
A0QU87	115.6	118.3	116.8	116.9	1.15721	84.5	81.8	83	83.1	1.62789	0	Beta-glucoside-specific EII permease OS=Mycobacterium smegmatis (strain ATCC 700084 / mc(2)155) GN=MSMEG_2117 PE=4 SV=1	52	4	4	15.8	36.65	metabolic process;transport		catalytic activity;transporter activity	Pf00358	4535286	MSMEI_2069	MSMEI_2069; MSMEG_2117	Amino sugar and nucleotide sugar metabolism; Starch and sucrose metabolism; Phosphotransferase system (PTS); Glycolysis / Gluconeogenesis
A0QU88	116.2	108.3	115.6	113.367	3.87954	89.2	85.1	85.6	86.6333	2.58193	0	Glucosamine-6-phosphate deaminase OS=Mycobacterium smegmatis (strain ATCC 700084 / mc(2)155) GN=nagB PE=1 SV=1	20	5	5	28	41.76	metabolic process		catalytic activity	Pf01182	4534199	MSMEI_2070	nagB; MSMEI_2070	Amino sugar and nucleotide sugar metabolism; Metabolic pathways
A0QU89	109.5	101.8	109.4	106.9	4.13191	90	95.4	94	93.1333	3.009	0	N-acetylglucosamine-6-phosphate deacetylase OS=Mycobacterium smegmatis (strain ATCC 700084 / mc(2)155) GN=nagA PE=3 SV=1	34	11	11	39.4	90.57	metabolic process		catalytic activity	Pf01979, Pf13147	4533003	MSMEI_2071	nagA	Amino sugar and nucleotide sugar metabolism; Biosynthesis of antibiotics
A0QU91	92.4	87.8	91	90.4	2.60837	114.2	106.7	107.8	109.567	3.69647	0	Multiphosphoryl transfer protein (MTP) OS=Mycobacterium smegmatis (strain ATCC 700084 / mc(2)155) GN=MSMEG_2121 PE=3 SV=1	20	13	13	83.2	102.78	metabolic process;transport		catalytic activity;enzyme regulator activity	Pf00381, Pf00391, Pf02896, Pf03610, Pf05524	4531479	MSMEI_2073	MSMEI_2073; MSMEG_2121	Microbial metabolism in diverse environments; Metabolic pathways; Fructose and mannose metabolism; Phosphotransferase system (PTS)
A0QU92	104.3	105.7	106.6	105.533	1.09825	96.8	92	94.5	94.4333	2.54221	0	Dihydroxyacetone kinase, L subunit OS=Mycobacterium smegmatis (strain ATCC 700084 / mc(2)155) GN=MSMEG_2122 PE=4 SV=1	39	6	6	21.4	51.91	metabolic process		catalytic activity;enzyme regulator activity	Pf02734	4536932	MSMEI_2074	MSMEI_2074; MSMEG_2122	Glycerolipid metabolism; Metabolic pathways
A0QU93	103.7	104.5	102.3	103.5	1.0759	99.5	94.9	95.2	96.5333	2.66601	0	Dihydroxyacetone kinase, DhaK subunit OS=Mycobacterium smegmatis (strain ATCC 700084 / mc(2)155) GN=dhaK PE=4 SV=1	35	12	12	34.6	104.93	metabolic process		catalytic activity;enzyme regulator activity	Pf02733	4533179	MSMEI_2075	MSMEI_2075; dhaK	Glycerolipid metabolism; Metabolic pathways
A0QU95	106.8	99.6	98.5	101.633	4.43569	99.5	100.2	95.5	98.4	2.57698	0	Glycerol operon regulatory protein OS=Mycobacterium smegmatis (strain ATCC 700084 / mc(2)155) GN=MSMEG_2125 PE=4 SV=1	28	5	5	26.4	25.94	metabolic process;regulation of biological process		DNA binding	Pf01614, Pf09339, Pf13412	4535187		MSMEG_2125
A0QU97	108.8	104.6	106.5	106.633	1.97234	86.6	101.5	92	93.3667	8.07936	0	Uncharacterized protein OS=Mycobacterium smegmatis (strain ATCC 700084 / mc(2)155) GN=MSMEG_2127 PE=4 SV=1	22	2	2	13.4	5.14				Pf04343	4531970	MSMEI_2079	MSMEG_2127; MSMEI_2079
A0QU98	95.1	91.3	102.5	96.3	5.91445	101.7	110.3	99.2	103.733	5.6131	0	Malonyl CoA decarboxylase OS=Mycobacterium smegmatis (strain ATCC 700084 / mc(2)155) GN=MSMEG_2128 PE=4 SV=1	13	3	3	24.4	11.49			catalytic activity	Pf13302, Pf13523	4535197	MSMEI_2080	MSMEG_2128; mbtK
A0QUA0	98.7	79.3	87	88.3333	11.0587	125.1	104.2	105.6	111.633	10.4659	0	Putative acyl-CoA dehydrogenase OS=Mycobacterium smegmatis (strain ATCC 700084 / mc(2)155) GN=MSMEG_2130 PE=3 SV=1	23	7	7	42.6	29.01	metabolic process		catalytic activity;nucleotide binding	Pf00441, Pf02770, Pf02771	4532715	MSMEI_2081	mbtN; MSMEG_2130	Geraniol degradation
A0QUA1	97.3	90.3	92.1	93.2333	3.89884	113.8	104.3	102.2	106.767	5.78915	0	Acyl-CoA synthase OS=Mycobacterium smegmatis (strain ATCC 700084 / mc(2)155) GN=MSMEG_2131 PE=4 SV=1	23	10	10	55.3	39.16	metabolic process		catalytic activity	Pf00501, Pf13193, Pf14535	4533247	MSMEI_2082	mbtM; MSMEG_2131	Fatty acid degradation
A0QUA2	101.4	87.4	94.6	94.4667	7.41103	108.4	105.6	102.6	105.533	2.74849	0.017	Acyl carrier protein Acp OS=Mycobacterium smegmatis (strain ATCC 700084 / mc(2)155) GN=MSMEG_2132 PE=4 SV=1	9	1	1	9.5	9.05				Pf00550	4532343	MSMEI_2083	mbtL; MSMEG_2132
A0QUA3	97.2	93.4	108.8	99.8	8.03855	97.2	106	97.4	100.2	5.01391	0	Uncharacterized protein OS=Mycobacterium smegmatis (strain ATCC 700084 / mc(2)155) GN=MSMEG_2133 PE=4 SV=1	12	4	4	37.4	17.26				Pf02641	4534007	MSMEI_2084	MSMEI_2084; MSMEG_2133
A0QUA6	100	96.8	97.2	98	1.77914	103.1	103.9	99	102	2.57714	0	Phosphoglucomutase, alpha-D-glucose phosphate-specific OS=Mycobacterium smegmatis (strain ATCC 700084 / mc(2)155) GN=pgm PE=3 SV=1	28	13	13	57.9	156.64	metabolic process		catalytic activity;metal ion binding	Pf00408, Pf02878, Pf02879, Pf02880	4532011	MSMEI_2087	pgm; pgmA	Amino sugar and nucleotide sugar metabolism; Purine metabolism; Biosynthesis of secondary metabolites; Glycolysis / Gluconeogenesis; Microbial metabolism in diverse environments; Starch and sucrose metabolism; Metabolic pathways; Galactose metabolism; Biosynthesis of antibiotics; Streptomycin biosynthesis; Pentose phosphate pathway
A0QUA9	93.6	90.2	95.1	92.9667	2.70059	108	105.1	108.1	107.067	1.59145	0.002	Fic protein family protein OS=Mycobacterium smegmatis (strain ATCC 700084 / mc(2)155) GN=MSMEG_2140 PE=4 SV=1	3	1	1	43.1	2.93				Pf02661, Pf11972	4532561		MSMEG_2140
A0QUB1	88.6	88.2	85.7	87.5	1.79614	117	114.8	105.7	112.5	5.32518	0.009	Gp36 protein OS=Mycobacterium smegmatis (strain ATCC 700084 / mc(2)155) GN=MSMEG_2142 PE=4 SV=1	5	1	1	25.7	8.86					4535957		MSMEG_2142
A0QUB2	97.6	99.7	97.3	98.2	1.33164	89.9	113	102.6	101.833	11.3608	0.012	SecB-like chaperone SmegB OS=Mycobacterium smegmatis (strain ATCC 700084 / mc(2)155) GN=secBL PE=3 SV=1	6	1	1	15.7	3.86	cell organization and biogenesis;transport		protein binding		4531423	MSMEI_2092	MSMEG_2143; MSMEI_2092
A0QUB3	113.4	95.3	113	107.233	9.63926	79	104.7	94.7	92.8	13.96	0.008	Uncharacterized protein OS=Mycobacterium smegmatis (strain ATCC 700084 / mc(2)155) GN=MSMEG_2144 PE=4 SV=1	6	1	1	21.6	6.81			DNA binding	Pf01381, Pf13384, Pf13518	4537696	MSMEI_2093	MSMEI_2093; MSMEG_2144
A0QUC0	111.3	95.7	106.9	104.633	7.68705	98.1	90	98	95.3667	4.87376	0	Transcriptional regulator, TetR family protein OS=Mycobacterium smegmatis (strain ATCC 700084 / mc(2)155) GN=MSMEG_2153 PE=4 SV=1	6	1	1	21.3	3.08	metabolic process;regulation of biological process		DNA binding	Pf00440	4537522	MSMEI_2101	MSMEI_2101; MSMEG_2153
A0QUC3	93.7	88.8	86.8	89.7667	3.95483	109.5	117.8	103.3	110.2	6.60191	0	Uncharacterized protein OS=Mycobacterium smegmatis (strain ATCC 700084 / mc(2)155) GN=MSMEG_2156 PE=4 SV=1	15	4	4	34.4	12.21	metabolic process;transport		catalytic activity	Pf00106, Pf01073, Pf01370, Pf02254, Pf03446, Pf05368, Pf13460	4534985	MSMEI_2104	MSMEG_2156; MSMEI_2104
A0QUC4	140.6	112.5	137.8	130.3	11.8793	64.4	69.8	74.8	69.6667	7.46595	0	Uncharacterized protein OS=Mycobacterium smegmatis (strain ATCC 700084 / mc(2)155) GN=MSMEG_2157 PE=4 SV=1	15	4	4	31.8	21.89		membrane			4537108	MSMEI_2105	MSMEI_2105; MSMEG_2157
A0QUC5	141.9	106	127.3	125.067	14.4354	77.2	77.3	70.3	74.9333	5.35529	0	Uncharacterized protein OS=Mycobacterium smegmatis (strain ATCC 700084 / mc(2)155) GN=MSMEG_2159 PE=4 SV=1	9	2	2	31	7.17				Pf05114	4536228		MSMEG_2159
A0QUC8				#DIV/0!	#DIV/0!				#DIV/0!	#DIV/0!	0.043	MmcJ protein OS=Mycobacterium smegmatis (strain ATCC 700084 / mc(2)155) GN=MSMEG_2162 PE=4 SV=1	3	1	1	30.2	1.91	metabolic process		catalytic activity	Pf00296	4531332		MSMEG_2162
A0QUC9	92.2	91.7	93.1	92.3333	0.768368	108	107	107.9	107.633	0.511697	0	Aldehyde dehydrogenase OS=Mycobacterium smegmatis (strain ATCC 700084 / mc(2)155) GN=MSMEG_2163 PE=4 SV=1	20	9	9	50.3	68.2	metabolic process		catalytic activity	Pf00171, Pf05893	4533977	MSMEI_2110	MSMEG_2163; MSMEI_2110
A0QUD0	101.4	87.6	86.1	91.7	9.19723	101.4	111.6	111.8	108.267	5.49343	0	Transcriptional regulator, putative OS=Mycobacterium smegmatis (strain ATCC 700084 / mc(2)155) GN=MSMEG_2164 PE=4 SV=1	25	5	5	26.9	25.66	metabolic process;regulation of biological process		DNA binding	Pf00392, Pf02082, Pf07729, Pf13730	4530948	MSMEI_2111	MSMEG_2164; MSMEI_2111
A0QUD9	102.4	107.8	105.9	105.367	2.5997	95.4	95.9	92.6	94.6333	1.87944	0	GntR-family protein transcriptional regulator OS=Mycobacterium smegmatis (strain ATCC 700084 / mc(2)155) GN=MSMEG_2173 PE=4 SV=1	43	11	10	25.3	61.29	metabolic process;regulation of biological process		DNA binding	Pf00392, Pf07729	4536588	MSMEI_2120	MSMEI_2120; MSMEG_2173
A0QUE0	105.6	104.5	106.4	105.5	0.904208	94.8	94.7	94.1	94.5333	0.400487	0	DNA helicase OS=Mycobacterium smegmatis (strain ATCC 700084 / mc(2)155) GN=MSMEG_2174 PE=3 SV=1	39	21	21	81.1	167.65	metabolic process		catalytic activity;DNA binding;nucleotide binding	Pf00580, Pf01443, Pf09848, Pf13086, Pf13245, Pf13538	4537001	MSMEI_2121	MSMEG_2174; MSMEI_2121
A0QUE1	115.7	108	106.9	110.2	4.35099	95.6	88.8	85	89.8	5.98028	0	Uncharacterized protein OS=Mycobacterium smegmatis (strain ATCC 700084 / mc(2)155) GN=MSMEG_2176 PE=4 SV=1	41	3	3	11.6	26.34			catalytic activity	Pf01981	4535891	MSMEI_2122	MSMEG_2176; MSMEI_2122
A0QUE3	105.5	139	109.9	118.133	15.4101	82.2	83.1	80.2	81.8333	1.81389	0.038	Fmnh2-utilizing oxygenase OS=Mycobacterium smegmatis (strain ATCC 700084 / mc(2)155) GN=MSMEG_2177 PE=4 SV=1	3	1	1	42.7	0	metabolic process		catalytic activity	Pf00296	4532082		MSMEG_2177
A0QUE5	94.8	91.7	95.4	93.9667	2.11328	99.9	106.2	112	106.033	5.70738	0.035	Transcriptional regulatory protein OS=Mycobacterium smegmatis (strain ATCC 700084 / mc(2)155) GN=MSMEG_2179 PE=4 SV=1	3	1	1	47.9	1.69	metabolic process;regulation of biological process		DNA binding	Pf00440	4536151	MSMEI_2126	MSMEI_2126; MSMEG_2179
A0QUE7	98.1	95.3	93	95.4667	2.67536	107.8	105.3	100.5	104.533	3.54901	0.038	Transcriptional regulator OS=Mycobacterium smegmatis (strain ATCC 700084 / mc(2)155) GN=MSMEG_2182 PE=4 SV=1	11	1	1	22	0	metabolic process;regulation of biological process		DNA binding	Pf00440	4535640	MSMEI_2128	MSMEI_2128; MSMEG_2182
[truncated: 2,689 more rows]

## Sheet: Msm;;6171 VS Control(1.5 fold)
	Abundances (Grouped): WT				Abundances (Grouped): MSM::6171
Accession	WT1	WT2	WT3	WT AVG	EXP1	EXP2	EXP3	EXP AVG	EXP/Ctr	P value	Up/Down
A0QZN0	53.8	42.9	33.3	43.3333	176.6	137	156.3	156.633	3.61462	0.000919979	up
A0R5F3	44.4	41.9	44.1	43.4667	159.7	154.6	155.4	156.567	3.60199	3.58404e-07	up
[truncated: 438 more rows]

## Sheet: GO&KEGG(Msm;;6171 VS Control)
MSM::6171 VS WT
Down
[truncated: 33 more rows]

## Sheet: MsmΔ6171 VS Control
	Abundances (Grouped): WT					Abundances (Grouped): MSMΔ6171
[truncated: 3,010 more rows]

[truncated: 1 more sheets: MsmΔ6171 VS Control (1.5 fold)]
