# Supplementary material for: Integrated Quantitative Proteomics and Metabolome Profiling Reveal MSMEG_6171 Overexpression Perturbing Lipid Metabolism of Mycobacterium smegmatis Leading to Increased Vancomycin Resistance
Source: Front Microbiol. 2020 Jul 24;11:1572. doi: 10.3389/fmicb.2020.01572 (PMC7393984; doi:10.3389/fmicb.2020.01572)
Supplement: Supplementary file 5 [file Table_3.XLSX]

## Sheet: Intracellular metabolomics
Supplemental Table S3. Intracellular metabolomics and lipid metabolomics data for Msm::6171, Msm∆6171 and WT.
Alignment ID	Average Rt(min)	Average Mz	Metabolite name	Total score	HMDB	PubChem	ChEBI	KEGG	Adduct ion name	MS/MS included	Formula	INCHIKEY	WT-1	WT-2	WT-3	WT-4	WT-5	WT-6	MsmΔ6171-1	MsmΔ6171-2	MsmΔ6171-3	MsmΔ6171-4	MsmΔ6171-5	Msm::6171-1	Msm::6171-2	Msm::6171-3	Msm::6171-4	Msm::6171-5	Msm::6171-6	QC-1	QC-2	QC-3	QC-4	QC-5	QC-6	QC-7
7213	12.5	632.32	PE 27:6	997.497	NA	NA	NA	NA	[M+H]+	TRUE	C32H52NO8P	MFRNMYKBULAATE-ZSFBOHFKNA-N	26542	15238	13932	15350	7145	20919	853	12076	272	282	730	56113	54251	52804	56684	54058	44042	43648	43064	44556	42194	43698	46219	41842
1015	21.72	297.24	3-Hydroxy-3',4'-Dimethoxyflavone	991.468	NA	NA	NA	NA	[M+H]+	TRUE	C17H14O5	BXLAVJWSFYZDPF-UHFFFAOYSA-N	1122	4127	3196	482	3304	10638	3491	1054	1136	335	4248	1346	4262	1076	7422	1735	11027	3526	3453	3360	3383	3332	3601	3767
7533	12.27	644.353	PS 24:1	982.141	NA	NA	NA	NA	[M+H]+	TRUE	C30H56NO10P	YEHWRTHIKHQEFS-WUWTVXBTNA-N	2210	1873	537	1130	2372	2389	547	3724	377	386	838	11525	17051	9470	14210	11352	18724	15619	17425	15922	16722	17105	17561	15618
813	21.47	279.159	Di-n-butyl phthalate	923.239	HMDB33244	3026	535597	C14214	[M+H]+	TRUE	C16H22O4	DOIRQSBPFJWKBE-UHFFFAOYSA-N	26227	24933	29177	24585	21091	28235	21938	20557	20428	23573	22008	27994	34127	31207	29404	27002	29343	25324	25843	27238	27354	26645	29675	30030
7820	12.32	655.378	PG 28:5	839.746	NA	NA	NA	NA	[M+H]+	TRUE	C34H57O10P	DCTIJTIPYAADLZ-JFOOYNEESA-N	21342	22816	10205	6187	12351	12654	11871	80615	1013	548	3508	76055	157572	92734	152356	121612	188918	153821	156812	155702	137137	152480	164355	162116
516	16.06	230.247	N,N-Dimethyldodecylamine N-oxide	934.558	NA	NA	NA	NA	[M+H]+	TRUE	C14H31NO	SYELZBGXAIXKHU-UHFFFAOYSA-N	135214	74976	73193	93046	73719	157359	79652	107115	60019	107748	46609	121851	129142	104779	101770	114152	129580	136000	122499	107544	119158	120583	121085	107025
7280	21.84	634.446	PC 25:1	996.76	NA	NA	NA	NA	[M+H]+	TRUE	C33H64NO8P	HUJVYEMWNNEZEE-LDEIHBOUNA-N	2066	1667	2395	1943	1935	2242	1413	4162	1527	4282	1322	2948	2226	2572	2876	3341	1763	2998	2933	2722	3264	3005	2790	3275
3336	11.21	465.223	2-[(2S,3S,4S)-3-[(1S)-1-acetyloxyethyl]-5-methoxycarbonyl-2-[(2S,3R,4S,5S,6R)-3,4,5-trihydroxy-6-(hydroxymethyl)oxan-2-yl]oxy-3,4-dihydro-2H-pyran-4-yl]acetic acid	999.926	NA	NA	NA	NA	[M+H]+	TRUE	C19H28O13	OPKOYMHTMXJHRG-GUDQPSSMSA-N	984	567	584	428	232	402	389	326	256	472	226	47779	38193	22170	30709	33460	25278	18535	20708	20485	22113	21889	22779	21432
5566	12.05	567.323	(4S,5Z,6S)-5-[2-[(E)-3-(4-hydroxyphenyl)prop-2-enoyl]oxyethylidene]-4-(2-methoxy-2-oxoethyl)-6-[(2S,3R,4S,5S,6R)-3,4,5-trihydroxy-6-(hydroxymethyl)oxan-2-yl]oxy-4H-pyran-3-carboxylic acid	973.823	NA	NA	NA	NA	[M+H]+	TRUE	C26H30O14	MGEVYVDQMTWJNV-HOPHSATRSA-N	5809	9142	19018	22813	8423	17477	5391	11584	7077	15979	5352	32676	72856	39486	53481	52202	89708	63505	57642	61763	70660	62961	60394	59196
8284	12.55	671.361	(2S,3S,4S,5R,6R)-6-[[(3S,6aR,6bS,8aS,14bR)-8a-carboxy-4-(hydroxymethyl)-4,6a,6b,11,11,14b-hexamethyl-1,2,3,4a,5,6,7,8,9,10,12,12a,14,14a-tetradecahydropicen-3-yl]oxy]-3,4,5-trihydroxyoxane-2-carboxylic acid	999.33	NA	NA	NA	NA	[M+H]+	TRUE	C36H56O10	DYFUVQSGLMQLRX-CGBUBQHTSA-N	17221	9859	3351	3992	2621	2411	1391	4287	178	208	682	4986	12753	19772	24061	22772	18304	16653	15794	15242	17981	15571	16448	19019
4095	21.69	501.331	Medicagenic acid	922.169	HMDB34551	436072	NA		[M+H]+	TRUE	C30H46O6	IDGXIXSKISLYAC-WNTKNEGGSA-N	4632	6228	5798	5066	10732	6417	10779	7967	8090	5797	8381	9562	9541	6146	9033	7978	9085	9870	9460	9252	10275	7755	10265	9316
350	21.48	149.023	L(+)-Tartaric acid	772.73	HMDB00956	444305	15671	C00898	[M+H]+	TRUE	C4H6O6	FEWJPZIEWOKRBE-UHFFFAOYSA-N	69446	54418	62297	61247	49522	59112	51364	53260	52189	66315	48653	67299	75936	74827	63603	69162	64958	60843	62430	68627	66456	60752	72113	76392
248	3.6	120.081	L-Phenylalanine	963.082	HMDB00159	6140	17295	C00079	[M+H]+	TRUE	C9H11NO2	COLNVLDHVKWLRT-QMMMGPOBSA-N	39	84	34	60	34	85	24	44	31	32	24	60779	59150	35823	62018	39691	40944	41248	38770	37281	33210	36481	34905	40892
411	15.49	184.169	4-Pyridoxate	797.669	HMDB00017	6723	17405	C00847	[M+H]+	TRUE	C8H9NO4	HXACOUQIXZGNBF-UHFFFAOYSA-N	3203	1691	2396	3021	3389	2307	2412	2934	3115	3699	2326	3444	2213	2997	3035	3008	3010	2714	2922	3080	3157	2700	2866	2581
7365	21.4	637.427	5-[[17-(5,6-dihydroxy-6-methylheptan-2-yl)-3,12-dihydroxy-4,4,10,13,14-pentamethyl-2,3,5,6,7,11,12,15,16,17-decahydro-1H-cyclopenta[a]phenanthren-2-yl]oxy]-3-hydroxy-3-methyl-5-oxopentanoic acid	995.928	NA	NA	NA	NA	[M+H]+	TRUE	C36H60O9	SWRXIGFQDQTNKP-UHFFFAOYSA-N	6752	10627	9649	8027	18596	10012	15557	11814	13761	6803	15699	11938	13247	7012	14759	10552	12804	13440	14587	12753	13618	16451	12739	13851
5258	19.69	555.287	Dronedarone	934.759	NA	NA	NA	NA	[M+H]+	TRUE	C31H44N2O5S	ZQTNQVWKHCQYLQ-UHFFFAOYSA-N	7814	798	18154	10642	27324	11471	19753	12256	33347	6017	32038	29302	9572	21280	5007	24654	20334	17342	19787	20642	22398	19231	22401	21566
7667	12.5	649.346	[(2S,3R,4S,5S,6R)-3,4,5-trihydroxy-6-(hydroxymethyl)oxan-2-yl] (1R,2R,4aS,6aS,6bR,10R,11R,12aR)-1,10,11-trihydroxy-1,2,6a,6b,9,9,12a-heptamethyl-2,3,4,5,6,6a,7,8,8a,10,11,12,13,14b-tetradecahydropicene-4a-carboxylate	999.988	NA	NA	NA	NA	[M+H]2+	TRUE	C36H58O10	MLKQAGPAYHTNQQ-UJKXLRNUSA-N	11697	7599	870	7234	2911	6042	1103	4297	694	343	1021	29019	20327	22221	26174	21326	12363	17361	19607	15926	19881	18613	18932	21240
6616	1.22	608.083	Uridine 5'-diphospho-N-acetylgalactosamine	979.127	HMDB00304	1167	NA	C00203	[M+H]+	TRUE	C17H27N3O17P2	LFTYTUAZOPRMMI-NESSUJCYSA-N	1627	1347	5142	1941	2193	2048	1887	846	2587	681	1889	2996	1605	5534	2369	5791	1673	2097	2325	2312	2351	2176	2637	2323
569	20.26	247.225	Pechueloic Acid	904.903	NA	NA	NA	NA	[M+H]+	TRUE	C15H20O3	ZFHSKBJBODQVBX-AXTRIDKLSA-N	3250	2128	2348	4018	3325	2663	2614	2530	2731	3102	2628	3105	2268	2926	4295	2969	2719	2831	3079	2967	2980	3180	3366	3680
6127	21.91	590.421	plasmenyl-PE 26:0	707.52	NA	NA	NA	NA	[M+H]+	TRUE	C31H62NO7P	JQBJSOWCOYMRLM-CXGBOPLJNA-N	2654	2676	2472	2036	2602	2991	1917	5155	1513	4914	1527	2541	2714	2662	2474	3873	2426	3649	3877	3232	3853	3400	2968	3293
4514	11.99	522.255	2-[5,7-dihydroxy-3-oxo-6-[(2E,6E)-3,7,11-trimethyldodeca-2,6,10-trienyl]-1H-isoindol-2-yl]pentanedioic acid	941.454	NA	NA	NA	NA	[M+H]+	TRUE	C28H37NO7	LTEYADKCUWEHSA-ZYCAGONGSA-N	11699	3362	836	6261	1169	9977	536	3555	333	447	466	15714	15399	11377	13059	16080	13367	9352	10782	11234	11617	10016	10951	9911
317	5.39	133.076	2-Aminobenzimidazole	811.83	NA	NA	NA	NA	[M+H]+	TRUE	C7H7N3	JWYUFVNJZUSCSM-UHFFFAOYSA-N	46	50	192	206	146	120	317	66	201	208	367	1916	4524	5766	2135	4243	2938	2887	2929	2528	2370	2774	2883	2504
153	29.34	72.9397	2-Butanone	825.458	HMDB00474	6569	28398	C02845	[M+H]+	TRUE	C4H8O	ZWEHNKRNPOVVGH-UHFFFAOYSA-N	13976	11400	11934	10455	11956	11708	11545	12051	11634	12081	12061	13684	13115	13657	12987	12548	12784	10847	10515	12065	12820	13009	12657	13100
3502	11.21	473.256	3-Deoxy-3Beta-Hydroxyangolensic Acid Methyl Ester	967.883	NA	NA	NA	NA	[M+H]+	TRUE	C27H36O7	QFRUZVNPYYYLAN-JQFPPNBKSA-N	9500	6168	8095	7219	1771	8155	1947	1291	550	5376	957	50472	68451	42038	70145	72178	61423	36088	31251	38676	37638	33874	37465	42615
6099	21.5	589.381	PA 28:1	991.663	NA	NA	NA	NA	[M+H]2+	TRUE	C31H59O8P	UTQQIRZLTGCRNM-FVPNQMIXNA-N	7902	12791	12327	9063	17410	11775	17483	13590	14882	7229	18519	14064	15491	8704	12921	12966	14966	13616	13427	14332	15039	11549	15864	14348
561	29.32	246.861	Haematommic Acid, Ethyl Ester	971.698	NA	NA	NA	NA	[M+H]+	TRUE	C11H12O5	HUXJGSHUVDWZAM-UHFFFAOYSA-N	20298	20492	19786	19541	19419	17672	16466	15112	14406	14521	13974	27386	27872	28025	26134	25765	24808	21900	23645	27901	28957	27220	26238	28900
7741	26.28	652.491	DG 38:9	972.89	NA	NA	NA	NA	[M+H]+	TRUE	C41H62O5	MDHJRTCCYHIXHI-PSNXFOTHNA-N	51728	2457	4281	4004	2502	8026	3253	8977	5276	50712	3930	4014	4096	3266	1859	2671	4150	7926	7265	6685	6782	6396	5917	7728
7131	12.97	628.369	lysoPC 22:5	999.893	NA	NA	NA	NA	[M+H]+	TRUE	C30H52NO7P	YBUXFQUGNPBZPS-ASNUFOLXNA-N	5831	18979	20615	8113	19377	26909	27363	14172	11157	3142	30235	9007	21631	10929	20462	12923	24510	17707	15011	18965	18425	17800	17229	16245
373	18.2	163.039	7-hydroxy-coumarin	814.526	HMDB29865	5281426	27510	C09315	[M+H]+	TRUE	C9H6O3	ORHBXUUXSCNDEV-UHFFFAOYSA-N	9024	8279	10838	8308	8598	8546	8077	4959	6540	7732	6558	10005	12147	9449	10095	9197	8672	10369	7821	8884	8984	8626	8190	9839
5001	17.9	544.36	lysoDGTS 22:7	990.167	NA	NA	NA	NA	[M+H]+	TRUE	C32H49NO6	FLPRVADKZDTTPP-XOXGXCDANA-N	4244	4205	3755	3876	4474	3746	4420	3071	4192	4990	3428	5222	5512	5339	4714	4991	3893	5067	4716	5488	5630	4850	5973	4634
4814	20.87	536.407	lysoPC 20:0	992.891	NA	NA	NA	NA	[M+H]+	TRUE	C28H58NO6P	OYMWPFGOIJUGDE-FZUJSWKANA-N	5661	2038	5340	6326	6780	3170	7752	6442	3617	50915	2067	4046	6628	19661	6033	2499	13667	7324	6767	7608	7538	5518	7096	7183
1042	6.54	300.2	MLS001076116-01	858.645	NA	NA	NA	NA	[M+H]+	TRUE	C19H26ClNO2	CLJHABUMMDMAFA-UHFFFAOYSA-N	43	25	21	24	29	24	24	84	29	24	37	2401	2543	2324	2520	2149	3075	2632	3138	2212	2870	2444	2752	2819
7411	12.56	639.31	Decahydrogambogic Acid	958.94	NA	NA	NA	NA	[M+H]+	TRUE	C38H54O8	ZZGVJHSBRGZEML-UHFFFAOYSA-N	15252	734	435	494	295	288	352	4320	164	143	464	28245	36359	31210	31700	30410	24335	27498	25306	22952	22284	26131	29400	21845
7009	26.38	623.444	SM 24:0	965.446	NA	NA	NA	NA	[M+H]+	TRUE	C29H61N2O6P	WBKLPTXZHMHZQC-YBFHJACQNA-N	811	478	651	993	600	704	350	1111	1016	821	763	642	439	477	2596	301	3641	3019	2754	2219	2530	2757	2680	2324
13630	23.51	848.552	PC 37:7	941.75	NA	NA	NA	NA	[M+H]2+	TRUE	C45H76NO8P	XNZFLHDUNBGYBT-CEBMTXHSNA-N	24439	35555	39676	32066	38386	28300	35591	24478	41271	11927	34121	34921	31617	17408	29359	33278	23943	24918	25595	23862	26805	32636	28445	29672
11638	23.69	782.512	Phosphatidylserine 16:0-20:4	935.144	NA	NA	NA	NA	[M+H]+	TRUE	C42H74NO10P	SPHVTAIQBHDJQC-WRDNLCFKSA-N	20213	29087	33086	25465	37152	21430	32108	18937	36335	9912	31702	30760	28856	16577	24187	29929	21414	20971	21735	19222	20871	26622	23001	24516
3624	11.67	479.27	PA 20:0	952.392	NA	NA	NA	NA	[M+H]+	TRUE	C23H45O8P	PHQFPHNJHDEXLJ-RNZRUAGMNA-N	309329	149082	105510	137917	34400	103742	38991	7852	44318	137811	37455	8186	15119	9095	11058	9454	16418	12411	10806	12291	14952	13335	14511	13840
4682	21.7	529.839	Fissinolide	986.711	NA	NA	NA	NA	[M+H]+	TRUE	C29H36O8	YOTCKRFNSMJTGD-PSWUJVJRSA-N	1145	1334	1129	1084	3312	2151	3401	2806	2290	2290	2425	3075	3625	2455	3372	2565	3192	4217	4076	3619	4276	3115	3792	3835
12295	23.64	804.525	Scytophycin A	924.682	NA	NA	NA	NA	[M+H]2+	TRUE	C45H75NO12	CYZZFSCFKCNCLO-ICCLVSSKSA-N	23239	33451	39058	28523	39517	24871	35195	21415	40592	11619	35019	34816	32872	18618	26944	33495	24434	23436	24300	21366	24389	30036	25742	28116
5984	24.67	584.465	DGTS 23:1	957.318	NA	NA	NA	NA	[M+H]+	TRUE	C33H61NO7	XSCXCHQOXNAFKJ-WYMLVPIESA-N	2435	1557	3469	2668	3060	4857	3260	3233	1001	2850	1799	5570	3992	1589	3211	3075	4496	4922	5172	3728	4512	4128	4335	4934
10213	12.54	738.443	PC 29:6	958.248	NA	NA	NA	NA	[M+H]+	TRUE	C37H62NO8P	JPEQMCYBRQDQTK-BOALBFOKNA-N	17796	11144	3181	1709	4064	1325	2186	31081	545	195	1710	40774	59004	47309	79920	49927	70605	77101	78790	56262	63771	68869	70473	67811
2492	10.77	421.197	Fludrocortisone	952.702	HMDB14825	31378	50885	C07004	[M+H]+	TRUE	C23H31FO6	SYWHXTATXSMDSB-GSLJADNHSA-N	219	186	146	461	141	410	162	112	125	203	171	7794	8620	6714	8073	11942	9470	4011	5165	5238	5441	4885	5419	5720
636	20.45	270.314	1-Octadecylamine	989.237	HMDB29586	15793	63866		[M+H]+	TRUE	C18H39N	REYJJPSVUYRZGE-UHFFFAOYSA-N	6738	6003	7722	6448	6696	6567	6057	6616	5081	6670	5775	7099	8746	8266	7824	8497	8794	9513	8314	8294	7399	6862	7917	8022
2799	23.71	438.373	4-methylsulfinylbutyl glucosinolate	918.661	HMDB38404	9548633	5415	C08419	[M+H]+	TRUE	C12H23NO10S3	GMMLNKINDDUDCF-RFOBZYEESA-N	2353	2248	1511	2081	2121	3108	2293	3568	1421	3042	1087	2552	3593	1936	3485	2567	3130	4084	3756	3182	3272	3063	3077	3375
384	3.6	166.085	Phenylalanine	982.24	HMDB00159	6140	17295	C00079	[M+H]+	TRUE	C9H11NO2	COLNVLDHVKWLRT-UHFFFAOYSA-N	46	56	30	16	24	45	20	24	23	28	30	31481	33007	19059	36565	20862	21753	20354	20898	21136	18414	17062	18902	23356
1083	6.55	305.156	(2R,3R)-2-(2,6-dihydroxyphenyl)-3,5,7-trihydroxy-2,3-dihydrochromen-4-one	981.265	NA	NA	NA	NA	[M+H]+	TRUE	C15H12O7	NBQYBZYBTNQEQG-LSDHHAIUSA-N	37	83	28	24	24	21	39	56	30	42	37	5892	7976	4575	7512	5857	6602	7716	8392	6484	6515	7446	8804	6771
8308	13.07	672.393	PS 28:3	999.973	NA	NA	NA	NA	[M+H]+	TRUE	C34H60NO10P	DSAZHVSJLKODSY-JXUDJAQHNA-N	1862	4366	7537	1806	7555	7389	6634	1964	2313	794	9365	1505	5149	2979	4673	5944	7999	4395	5240	4837	6085	4099	5148	5037
4329	11.43	513.248	Bisphenol A glycerolate dimethacrylate1565-94-2	999.809	NA	NA	NA	NA	[M+H]+	TRUE	C29H36O8	AMFGWXWBFGVCKG-UHFFFAOYSA-N	13215	10036	6000	13700	3840	12979	2242	3587	1846	5857	2060	23977	19796	19114	17560	21644	17158	14354	10966	13216	13796	11629	16097	12667
486	21	219.173	2,6-di-tert-butyl-4-methylphenol	957.936	HMDB33826	31404	34247	C14693	[M+H]+	TRUE	C15H24O	NLZUEZXRPGMBCV-UHFFFAOYSA-N	2675	3060	4358	3222	3077	3221	3074	2847	3185	3251	3057	3745	3702	3658	3302	3320	3031	4076	3744	3013	3098	3207	3886	3511
3536	11.09	475.261	8-[2-(3,4-dihydroxy-2,5-dimethoxyoxolan-3-yl)ethyl]-4a,7,8-trimethylspiro[2,3,5,6,7,8a-hexahydro-1H-naphthalene-4,2'-oxirane]-2,3-diol	956.886	NA	NA	NA	NA	[M+H]+	TRUE	C22H38O8	RLYPFWBODVDUHT-UHFFFAOYSA-N	773	603	609	332	600	738	304	1210	267	330	296	41618	37258	30135	46906	42657	37380	24534	27060	29575	28414	30807	30303	37208
2131	22.1	397.292	(2Z)-2-[(E)-6-(hydroxymethyl)-2,4,8,10-tetramethyldodec-2-enylidene]-4-methylpentanedioic acid	989.415	NA	NA	NA	NA	[M+H]+	TRUE	C23H40O5	NNPPLRJHBQPBAQ-UKRBZAIKSA-N	3400	3077	2386	3013	2757	4602	3415	6611	2067	4102	2322	5177	5155	2724	5052	5032	4735	5047	6023	4173	5582	4713	4573	4644
2373	10.75	414.209	2-[6-(3,4-dihydroxy-2-methylidenebutanoyl)oxy-4-ethenyl-2-hydroxy-3-(3-hydroxyprop-1-en-2-yl)-4-methylcyclohexyl]prop-2-enoic acid	999.496	NA	NA	NA	NA	[M+H]+	TRUE	C20H28O8	IMMCRIJMXKHWHH-UHFFFAOYSA-N	927	655	939	595	381	1349	405	299	192	1288	546	32076	31345	27920	41405	25934	27627	19019	19728	23380	20803	24867	25974	21086
7506	13.18	643.375	PG 27:4	938.449	NA	NA	NA	NA	[M+H]+	TRUE	C33H57O10P	NRQVRSIWSGUKKR-LBPWJHBLSA-N	1294	1317	230	301	284	550	237	1499	180	192	121	2807	3700	4079	8953	7346	12156	7895	8649	8423	8905	7803	6032	7227
9590	12.48	716.43	PC 30:6	992.577	NA	NA	NA	NA	[M+H]+	TRUE	C38H64NO8P	RMZKZTCXQZGBCJ-GTURWTCTNA-N	11131	7312	5990	3423	4170	4818	915	26039	567	147	513	47556	56148	47744	77514	60398	89562	78159	80149	59965	76848	64044	67337	74720
8467	12.34	677.391	Decahydrogambogic Acid	958.94	NA	NA	NA	NA	[M+H]+	TRUE	C38H54O8	ZZGVJHSBRGZEML-UHFFFAOYSA-N	68429	135119	8982	16283	170447	52737	12092	114175	5046	1535	14134	87423	171668	66379	111509	100798	186305	117537	143218	166189	168354	150771	156239	148040
3113	19.61	454.29	lysoPE 16:0	975.182	NA	NA	NA	NA	[M+H]+	TRUE	C21H44NO7P	YVYMBNSKXOXSKW-GNLPSFAGNA-N	168888	31535	108386	116361	113797	145101	115654	124407	129790	162928	140336	235503	90089	141005	58302	116346	106866	227533	159009	177802	166878	182019	154074	184668
1897	11.47	379.131	Mefloquine hydrochloride	978.448	NA	NA	NA	NA	[M+H]+	TRUE	C17H16F6N2O	XEEQGYMUWCZPDN-DOMZBBRYSA-N	636	1136	607	609	147	609	35	470	0	286	35	6557	9509	6406	9940	8966	6946	10196	10729	10523	8583	7893	9648	8198
7687	12.26	650.391	MGDG 26:7	999.809	NA	NA	NA	NA	[M+H]+	TRUE	C35H52O10	BHYXULGVGQDXIL-AJQJKHRTSA-N	9561	12930	7235	6565	13414	8435	1032	21684	594	245	752	52924	59541	42100	69218	48411	82916	61750	83927	64026	70044	75393	75201	82436
2036	10.08	390.153	[3-(4-hydroxy-3-methoxybenzoyl)-2,3-dimethyloxiran-2-yl]-(4-hydroxy-3-methoxyphenyl)methanone	997.83	NA	NA	NA	NA	[M+H]+	TRUE	C20H20O7	ZDJWTWORZULMCQ-UHFFFAOYSA-N	44	55	43	56	37	69	58	96	27	50	48	5499	5086	5095	5009	5876	3733	3689	3941	3296	2832	3711	3649	3088
741	20.91	277.178	(E)-1-(4-hydroxy-3-methoxyphenyl)dec-4-en-3-one	988.542	NA	NA	NA	NA	[M+H]+	TRUE	C17H24O3	OQWKEEOHDMUXEO-BQYQJAHWSA-N	3339	2802	2225	4147	2885	2127	3060	2134	1728	2934	2188	3765	3005	2536	4014	2423	3582	2983	2539	2481	2549	3073	3075	2472
456	5.63	205.096	L-Tryptophan	995.532	HMDB00929	6305	16828	C00078	[M+H]+	TRUE	C11H12N2O2	QIVBCDIJIAJPQS-UHFFFAOYSA-N	115	288	134	144	117	188	64	108	94	104	131	2935	2771	3095	3641	2820	2634	3635	2942	3437	3687	4132	3608	2728
2878	14.46	442.335	lysoDGTS 14:2	878.665	NA	NA	NA	NA	[M+H]+	TRUE	C24H43NO6	YDLNHHNUNPVGIA-BNFZFUHLNA-N	4111	4180	3322	3051	3922	3017	3318	3705	4091	3073	2868	3203	3405	3577	3824	3057	3028	4117	2974	3717	3703	3963	3342	4444
10824	12.87	759.408	PI 29:4	996.145	NA	NA	NA	NA	[M+H]+	TRUE	C38H65O13P	JAVUVFVBHLLNBH-OZWIMCPGNA-N	4679	2571	1167	1312	928	1095	437	1677	250	78	365	12824	10662	9393	12808	13362	12891	9666	12752	10779	12314	9280	11166	9602
7860	12.17	657.374	PA 34:9	956.88	NA	NA	NA	NA	[M+H]+	TRUE	C37H55O8P	ZMQHVTQIVIKWFY-RQVQGDGBNA-N	4593	10712	3654	6909	12129	9414	11288	7659	2918	4285	2420	12033	6633	9730	12762	11289	13034	10481	10935	9147	12543	8851	9291	10212
8673	13.24	685.154	methyl (4S,5Z,6S)-5-ethylidene-4-[2-oxo-2-[[(2R,3S,4S,5R,6R)-3,4,5-trihydroxy-6-[2-(4-hydroxyphenyl)ethoxy]oxan-2-yl]methoxy]ethyl]-6-[(2S,3R,4S,5S,6R)-3,4,5-trihydroxy-6-(hydroxymethyl)oxan-2-yl]oxy-4H-pyran-3-carboxylate	974.01	NA	NA	NA	NA	[M+H]+	TRUE	C31H42O17	STKUCSFEBXPTAY-GSUVRYNNSA-N	987	5412	307	350	1651	837	349	1733	179	69	252	1643	4826	2315	4384	2503	3951	3564	3712	3975	3013	2604	3403	3064
6977	12.04	622.341	16-butan-2-yl-10,11,14-trimethyl-13-propan-2-yl-3-prop-2-enyl-4-oxa-1,8,11,14,17-pentazabicyclo[17.3.0]docosane-2,5,9,12,15,18-hexone	999.809	NA	NA	NA	NA	[M+H]+	TRUE	C29H47N5O7	XIYSEKITPHTMJT-UHFFFAOYSA-N	8256	13274	12967	8429	18475	18035	19495	10915	10644	1346	2527	12874	15365	11554	16146	14549	20074	16213	15812	13097	12953	17471	19293	17092
8177	9.47	667.364	SQDG 23:0	995.706	NA	NA	NA	NA	[M+H]+	TRUE	C32H60O12S	KIIBGJDAYTXGCQ-YKYQFQFVSA-N	126	229	124	100	167	165	222	84	111	98	214	4992	5007	2087	3019	5283	2794	2798	2436	2831	2921	2579	3112	3342
8768	12.43	688.379	(2S)-2-[2-[(5R,6R,7S,9S,16R,18S,19S)-19-amino-6-[(3S)-3,4-dicarboxybutanoyl]oxy-16,18-dihydroxy-5,9-dimethylicosan-7-yl]oxy-2-oxoethyl]butanedioic acid	998.925	NA	NA	NA	NA	[M+H]+	TRUE	C34H59NO14	UXDPXZQHTDAXOZ-NSXDCQEVSA-N	1083	1540	1455	608	1696	1592	666	2477	273	210	684	11044	20271	7855	12763	9980	19058	14051	16277	16765	17827	17855	18405	18106
2581	10.63	426.191	N-[2-(3,4-dimethoxyphenyl)ethyl]-2-(3,4,7-trimethyl-2-oxochromen-5-yl)oxyacetamide	991.974	NA	NA	NA	NA	[M+H]+	TRUE	C24H27NO6	AJTBRMHOFPCWLF-UHFFFAOYSA-N	385	260	288	312	58	360	162	163	56	532	105	13768	12609	12579	13808	12543	9998	10066	10022	7919	7562	8526	9072	7292
3679	21.67	482.319	lysoPE 18:0	840.482	NA	NA	NA	NA	[M+H]+	TRUE	C23H48NO7P	BBYWOYAFBUOUFP-ANBDAQEENA-N	15732	596	2117	6063	1854	5907	1683	2260	1968	24691	1956	3057	2974	2117	1448	3527	2254	3919	5283	3495	3747	4369	4334	3726
5346	25.37	558.363	3-hydroxy-2-[[3-[3-(3-hydroxy-6-methylheptanoyl)oxy-6-methylheptanoyl]oxy-8-methylnonanoyl]amino]propanoic acid	999.759	NA	NA	NA	NA	[M+H]2+	TRUE	C29H53NO9	MWZPHNZNPKKSEI-UHFFFAOYSA-N	5337	2396	5744	3992	5432	3064	4332	3485	7134	1688	2972	4232	2308	2396	1851	3718	1897	3556	3174	2875	3311	3007	2670	4036
2589	17.8	426.26	lysoPE 14:0	982.141	NA	NA	NA	NA	[M+H]+	TRUE	C19H40NO7P	RPXHXZNGZBHSMJ-LGWFVXIRNA-N	4826	1699	2890	4785	4420	4738	4532	2900	5890	4494	3200	6777	2042	5183	4546	3159	2048	6467	7535	9075	8479	8149	9974	7576
3680	23.65	482.399	Cer 26:2	933.414	NA	NA	NA	NA	[M+H]+	TRUE	C26H49NO3	HHIDOTGBBVEXBO-UQLOOMDMNA-N	3610	3290	2241	3093	3476	4677	3632	5595	1855	4275	1459	4003	5361	2477	5184	3908	5122	6451	5691	4911	4758	4484	4745	4829
948	21.44	285.17	(4E,6E)-2-(hydroxymethyl)-3-(3-methoxy-3-oxopropyl)deca-4,6-dienoic acid	989.142	NA	NA	NA	NA	[M+H]+	TRUE	C15H24O5	PVHUKALHRBPQNM-BSWSSELBSA-N	12687	13888	10075	9425	10371	38938	10894	34019	6989	17496	12821	14433	17971	13442	18797	15851	14602	16347	18568	13559	13848	15507	17522	13230
11042	23.63	765.485	SQDG 30:0	999.416	NA	NA	NA	NA	[M+H]2+	TRUE	C39H74O12S	LCQLQIQSSPCXFZ-BVQRQQEUSA-N	20197	31559	43333	27461	43167	25092	42034	21618	46102	8758	44444	34413	29450	16059	24871	37535	23234	16645	16705	20191	22031	18261	22001	23110
10354	23.67	743.473	MGDG 32:5	975.222	NA	NA	NA	NA	[M+H]2+	TRUE	C41H68O10	WYOBIWYNXUHLHH-GOCUVDFJSA-N	17671	21518	36190	23729	31101	20232	34544	17711	38527	8146	36025	28551	24410	13419	16639	31920	21621	13867	14591	16966	18403	15266	18641	20189
10324	12.85	742.384	PS 34:10	982.933	NA	NA	NA	NA	[M+H]+	TRUE	C40H58NO10P	HFDMOJHFXJXVMG-QNHFRTIBSA-N	3447	7888	707	1862	1672	3461	526	4390	458	377	797	19096	22314	13525	21397	23359	24287	17825	20303	21017	23209	16363	23169	16830
5839	21.57	578.363	16-butan-2-yl-10,11,14-trimethyl-13-propan-2-yl-3-prop-2-enyl-4-oxa-1,8,11,14,17-pentazabicyclo[17.3.0]docosane-2,5,9,12,15,18-hexone	999.809	NA	NA	NA	NA	[M+H]+	TRUE	C29H47N5O7	XIYSEKITPHTMJT-UHFFFAOYSA-N	1133	1394	1405	1135	1018	1251	1507	2242	1100	1092	873	3680	3470	1148	3434	2939	3208	3111	2955	2830	3376	2481	3026	2083
1243	6.54	328.233	Adenosine-3',5'-cyclicmonophosphate	800.557	NA	NA	NA	NA	[M+H]+	TRUE	C10H12N5O6P	IVOMOUWHDPKRLL-KQYNXXCUSA-N	105	40	95	83	131	187	84	59	89	79	126	18125	22214	15862	21231	17408	21045	15647	20398	20814	20166	20130	25592	19669
9722	12.54	721.417	SQDG 27:1	800.425	NA	NA	NA	NA	[M+H]2+	TRUE	C36H66O12S	MVTPKFYOULBINN-GEVGYRGUSA-N	15900	9349	4434	1528	3798	2984	4618	40513	946	355	2829	42763	129887	62728	107158	75997	134049	127892	111523	88687	95975	103468	123420	92792
2751	10.95	436.221	6-[(1E,3E,5E)-6-[(2R,3R,3aR,4R,5R,6aS)-2-ethyl-3,4-dihydroxy-3,3a-dimethyl-2,4,5,6a-tetrahydrofuro[2,3-b]furan-5-yl]hexa-1,3,5-trienyl]-4-methoxy-5-methylpyran-2-one	916.658	NA	NA	NA	NA	[M+H]+	TRUE	C23H30O7	GPXPJKFETRLRAS-AHUKKWBBSA-N	1345	1673	1427	813	313	1685	762	420	445	1036	494	57481	54977	43238	56784	48855	40788	26744	32488	26190	35569	36944	38819	31150
2253	1.19	405.01	Uridine 5_-(trihydrogen diphosphate)	991.64	NA	NA	NA	NA	[M+H]+	TRUE	C9H14N2O12P2	XCCTYIAWTASOJW-XVFCMESISA-N	7833	9228	13890	7518	11124	8804	7144	3063	5741	5502	4958	11020	9397	11140	8624	6328	9549	6445	5978	8093	6445	7906	8990	7355
5890	25.31	580.375	[(6R)-6-hydroxy-2-methyl-5-oxo-6-[(2S,3S,9R,13R,14S,16R)-2,3,16-trihydroxy-4,4,9,13,14-pentamethyl-11-oxo-1,2,3,7,8,10,12,15,16,17-decahydrocyclopenta[a]phenanthren-17-yl]heptan-2-yl] acetate	998.687	NA	NA	NA	NA	[M+H]+	TRUE	C32H50O8	LKYNAQSYQLFTCM-KGCOOEROSA-N	5689	2785	7855	4971	6127	2702	4911	4736	8208	1996	3440	5189	3212	2274	1944	4631	2295	4068	4208	2988	3485	3346	4368	4522
9566	12.69	715.385	SQDG 27:4	925.893	NA	NA	NA	NA	[M+H]+	TRUE	C36H60O12S	OQXLTEUERXESHU-ZHRYGZGASA-N	20294	4025	4273	4333	2320	3693	698	6294	673	1296	922	20183	14157	15331	18704	15209	13205	13245	17279	13658	16540	10967	13302	13503
7982	12.64	661.322	Decahydrogambogic Acid	958.94	NA	NA	NA	NA	[M+H]+	TRUE	C38H54O8	ZZGVJHSBRGZEML-UHFFFAOYSA-N	1775	401	356	131	260	417	150	12927	168	74	281	32969	30686	23716	33634	43384	38248	25792	25730	27922	34277	22908	27624	34311
2727	10.53	434.175	(2S)-1-[(2S)-2-[(5-methoxy-1-methylindole-2-carbonyl)amino]-4-methylsulfanylbutanoyl]pyrrolidine-2-carboxylic acid	999.874	NA	NA	NA	NA	[M+H]+	TRUE	C21H27N3O5S	ZRLMZETXWKZLOA-RDJZCZTQSA-N	1363	1001	140	115	77	246	168	1071	70	258	74	10335	10131	12159	10092	9981	9042	7845	7020	5381	8011	8216	9011	7794
2197	20.3	401.286	5Alpha-Cholestan-3Beta-Ol-6-One	961.827	NA	NA	NA	NA	[M+H]+	TRUE	C27H46O2	JQMQKOQOLPGBBE-JJMJUPCVSA-N	33263	38165	33665	29783	22249	34988	26025	26825	23094	35580	28387	38579	48473	47417	39375	53219	35196	43620	31608	42399	44589	36276	50739	40670
6926	11.09	620.343	PE 28:8	973.111	NA	NA	NA	NA	[M+H]+	TRUE	C33H50NO8P	NTHOMCGTNGUGNP-ZEVNGYEZNA-N	3046	6128	708	2340	558	1141	386	1232	1567	1624	3298	53123	39855	35811	36368	36341	31867	16765	17966	22874	24191	18281	20325	22726
500	19.31	223.169	Tetraglyme	922.925	NA	NA	NA	NA	[M+H]+	TRUE	C10H22O5	ZUHZGEOKBKGPSW-UHFFFAOYSA-N	19168	22594	24247	22338	18982	19919	22591	20519	21848	23285	16733	21620	23986	24345	22409	22389	29052	24887	19394	23207	24608	18447	21138	26054
6681	25.24	610.902	RUTOSIDE (rutin)	963.805	NA	NA	NA	NA	[M+H]+	TRUE	C27H30O16	IKGXIBQEEMLURG-NVPNHPEKSA-N	5797	3555	8998	5369	7561	3002	5168	3651	9744	2291	4334	5694	4893	2856	2867	4476	2617	3465	4171	3606	4619	4703	4230	4149
6207	11.7	593.355	Exemestane	977.056	HMDB15125	60198	4953	C08162	[M+H]+	TRUE	C20H24O2	BFYIZQONLCFLEV-DAELLWKTSA-N	769	357	356	184	210	286	600	598	203	263	267	10337	9404	15112	10642	9007	10846	10069	11120	9330	9019	7466	10033	9246
3659	12.52	481.281	Thymidine-5'-triphosphate sodium salt	963.263	NA	NA	NA	NA	[M+H]+	TRUE	C10H17N2O14P3	NHVNXKFIZYSCEB-XLPZGREQSA-N	19578	87558	6816	5284	24850	5468	5563	74317	1811	1781	3654	47315	106267	73513	102688	80864	118698	111898	93788	79988	78629	92644	103044	80538
6384	11.99	600.33	16-butan-2-yl-10,11,14-trimethyl-13-propan-2-yl-3-prop-2-enyl-4-oxa-1,8,11,14,17-pentazabicyclo[17.3.0]docosane-2,5,9,12,15,18-hexone	999.809	NA	NA	NA	NA	[M+H]+	TRUE	C29H47N5O7	XIYSEKITPHTMJT-UHFFFAOYSA-N	7606	9457	2723	2665	9138	6484	2758	8614	1351	4524	2187	10277	12005	13812	10104	9410	11358	13467	8223	10764	12719	12373	10960	10770
932	6.55	283.175	Tyrphostin A910537-47-0	972.033	NA	NA	NA	NA	[M+H]+	TRUE	C18H22N2O	MZOPWQKISXCCTP-UHFFFAOYSA-N	116	65	150	66	149	151	96	150	113	129	300	12057	13795	9566	13568	10949	14896	12345	16889	12222	15136	13591	18025	12980
1783	10.56	369.195	6-[(2E,4E,6E)-4,6-dimethyl-7-(1,2,4-trimethyl-3,6-dioxabicyclo[3.1.0]hexan-4-yl)hepta-2,4,6-trien-2-yl]-4-methoxy-5-methylpyran-2-one	999.534	NA	NA	NA	NA	[M+H]+	TRUE	C23H30O5	LRRJYOPCACBLEA-OIUIQZGASA-N	2422	2974	20346	18054	11674	18234	16164	573	10359	16812	5504	4806	2494	4126	2116	4536	4235	2543	3157	2801	2531	3304	3462	2843
5562	12.15	567.288	PA 27:5	987.867	NA	NA	NA	NA	[M+H]+	TRUE	C30H49O8P	JLWBOHGTOLUAKK-QDFANYOANA-N	5454	5109	7985	4170	1922	6738	8703	1514	2585	3518	7262	6403	6258	5042	5407	7112	5073	3886	5861	5094	4438	4949	5815	5868
1211	0.7	324.175	neoechinulin A	966.966	NA	NA	NA	NA	[M+H]+	TRUE	C19H21N3O2	MYRPIYZIAHOECW-SAIXKJTDSA-N	64	5140	4647	12975	10817	2543	6232	5380	8058	36	2597	16	12	8	12	12	20	1894	2049	1795	2548	2690	2346	2234
14882	23.39	892.577	PE 46:9	936.405	NA	NA	NA	NA	[M+H]2+	TRUE	C51H84NO8P	IIJUSNOQLSPWIP-JBGDUPTHNA-N	20396	28090	30940	27122	35784	20956	27973	20296	32394	11736	30650	29480	25588	16554	25590	29422	21229	20030	19983	19388	19922	27760	21691	24629
502	23.22	223.203	cis-Nerolidol	990.571	NA	NA	NA	NA	[M+H]+	TRUE	C15H26O	FQTLCLSUCSAZDY-KAMYIIQDSA-N	5077	4360	4876	4429	3923	4664	4109	6713	4564	5206	4510	4926	6411	6065	5064	4504	5743	4413	4218	5410	5185	3785	5298	5945
2305	16.63	409.16	8-(2,3-dihydroxy-3-methylbutyl)-5,7-dimethoxy-2-phenyl-2,3-dihydrochromen-4-one	988.638	NA	NA	NA	NA	[M+H]+	TRUE	C22H26O6	SDEUJZQQWGXEEM-UHFFFAOYSA-N	2616	3673	2116	2182	2920	2207	2719	3046	2391	3919	2340	2974	2695	2759	3281	5027	4786	3618	3659	2812	3765	2949	2905	3949
9357	11.57	708.39	PC 28:7	999.639	NA	NA	NA	NA	[M+H]+	TRUE	C36H58NO8P	OPSUMSNHOMFXET-JJVQMWIGNA-N	11872	5314	611	1257	288	812	800	751	531	642	610	25212	25707	27596	20070	25477	28579	14011	12578	13571	17602	15362	16003	11373
1627	6.84	356.268	5-[4a,5-bis(hydroxymethyl)-1,2-dimethyl-2,3,4,7,8,8a-hexahydronaphthalen-1-yl]-3-methylpentanoic acid	936.167	NA	NA	NA	NA	[M+H]+	TRUE	C20H34O4	RPHNSADJHUEKRG-UHFFFAOYSA-N	30	18	11	20	38	24	36	20	10	18	7	3294	5231	3779	2352	4843	2935	4282	4167	3711	3583	3516	3911	4717
532	5.38	239.148	Pirimicarb	988.471	NA	NA	NA	NA	[M+H]+	TRUE	C11H18N4O2	YFGYUFNIOHWBOB-UHFFFAOYSA-N	75	92	112	55	34	77	98	60	133	156	59	6615	8445	8701	9037	7037	11297	7244	10103	6752	8137	6515	8118	8498
1182	6.77	319.135	Mycophenolic acid	787.429	HMDB15159	446541	168396		[M+H]+	TRUE	C17H20O6	HPNSFSBZBAHARI-RUDMXATFSA-N	75	24	42	30	76	42	48	40	70	71	52	2539	3684	3299	3365	3564	4004	2767	2252	2618	2090	2955	2387	2480
12848	10.52	821.427	Glycyrrhizic acid	996.953	NA	NA	NA	NA	[M+H]+	TRUE	C42H62O16	LPLVUJXQOOQHMX-QWBHMCJMSA-N	105	558	271	226	115	273	81	72	44	211	74	12865	15484	15407	13811	19796	19345	19645	10926	15396	15675	15152	17486	16477
687	8.2	275.16	(E)-7-methylidene-10-oxo-4-propan-2-ylundec-5-enoic acid	982.996	NA	NA	NA	NA	[M+H]+	TRUE	C15H24O3	BPCRVQOBIAIVSF-SOFGYWHQSA-N	287	385	298	345	184	547	225	123	156	233	48	28676	33087	43700	45800	67843	34270	47934	40071	39132	51094	46077	49950	31805
8431	11.25	676.335	PS 27:6	999.139	NA	NA	NA	NA	[M+H]+	TRUE	C33H52NO10P	HZILGFCNXIXTTP-CSTMZWMCSA-N	10765	5279	3475	12184	3755	21525	408	2884	90	339	287	303433	362511	244461	644801	382840	388607	297065	268135	404545	282870	250279	279392	307687
10353	23.57	743.457	MGDG 32:5	975.222	NA	NA	NA	NA	[M+H]2+	TRUE	C41H68O10	WYOBIWYNXUHLHH-GOCUVDFJSA-N	3307	25169	7930	4351	36888	3662	5727	4075	7128	1564	9435	5155	4437	2829	6180	7498	4140	3347	3192	3871	4508	3083	3448	4337
5546	12.86	566.345	lysoPC 18:1	999.809	NA	NA	NA	NA	[M+H]+	TRUE	C26H52NO7P	PZRFVAHZNWPPAC-HLZANXBCNA-N	2248	2253	450	992	540	906	371	14314	282	252	803	17797	19547	12959	21669	19560	28005	25238	18122	18021	26083	18376	22942	22730
12452	23.53	809.51	MGDG 37:7	987.487	NA	NA	NA	NA	[M+H]2+	TRUE	C46H74O10	ZFLTVTCGLNCTGT-RXRFYTKZSA-N	22996	36521	48098	32837	46541	28771	43489	23656	50451	9785	49997	38611	30776	16326	27011	41377	25232	17572	17758	21174	22746	18655	23870	25354
368	15.7	158.154	N-Isovaleroylglycine	977.517	HMDB00678	546304	NA		[M+H]+	TRUE	C7H13NO3	ZRQXMKMBBMNNQC-UHFFFAOYSA-N	6014	4308	5372	4214	4721	2948	3099	3521	3270	3800	2875	5190	5914	5085	3338	3523	3309	4426	4106	5756	5461	5716	5772	6881
12644	10.54	816.473	DGDG 26:5	975.68	NA	NA	NA	NA	[M+H]+	TRUE	C41H66O15	UPJHGGAPQRGYAC-CLYSOYNISA-N	0	141	90	0	47	90	0	54	27	46	52	10208	11201	12615	11940	16499	20203	13692	9177	10705	13088	9763	12842	12012
14371	23.39	875.549	MGDG 42:9	984.669	NA	NA	NA	NA	[M+H]+	TRUE	C51H80O10	GMKGNBBJDYOJHY-PZWGLFORSA-N	16045	24378	32207	21210	29270	18067	26544	15392	31190	6546	33208	10270	18527	10593	16163	7202	15500	11292	11012	13421	14061	13076	14554	17062
2007	19.48	388.119	Dimethomorph	789.963	NA	NA	NA	NA	[M+H]+	TRUE	C21H22ClNO4	QNBTYORWCCMPQP-NBVRZTHBSA-N	3659	2834	3217	2945	2511	2494	2667	2774	2699	3280	2140	3856	4270	3429	3394	3220	3399	3847	3292	3053	4070	3738	4144	5094
6304	12.85	596.85	2-(3,4-dihydroxyphenyl)-5,7-dihydroxy-3-[(2S,3R,4S,5S,6R)-3,4,5-trihydroxy-6-[[(2S,3R,4S,5R)-3,4,5-trihydroxyoxan-2-yl]oxymethyl]oxan-2-yl]oxychromen-4-one	966.233	NA	NA	NA	NA	[M+H]+	TRUE	C26H28O16	YNMFDPCLPIMRFD-PEXUZNNCSA-N	2247	6334	5970	2728	6618	6157	7353	2840	3582	1002	8249	3302	5581	1291	4247	4078	6439	5710	4614	5175	6412	3602	4935	5587
1775	13.62	367.265	Scalarin	987.301	NA	NA	NA	NA	[M+H]+	TRUE	C27H40O5	VLFJWLVMFJQJEU-HWOCEHATSA-N	1837	706	329	393	303	249	323	1390	255	125	163	3605	4662	3492	3547	3381	2894	3638	3358	3861	3797	3267	3816	5037
6739	26.36	613.419	SM 26:1	913.705	NA	NA	NA	NA	[M+H]+	TRUE	C31H63N2O6P	JNAZGXNXDLMPHB-IFTYGUARNA-N	15210	1295	1603	1463	1480	3930	752	4226	1848	15482	1729	1523	1146	1439	870	1436	2124	2766	3248	2903	2393	1945	2860	3146
11001	12.9	764.397	(2S)-2-[2-[(5R,6R,7S,9S,11R,16R,18S,19S)-19-acetamido-6-[(3S)-3,4-dicarboxybutanoyl]oxy-11,16,18-trihydroxy-5,9-dimethylicosan-7-yl]oxy-2-oxoethyl]butanedioic acid	999.571	NA	NA	NA	NA	[M+H]+	TRUE	C36H61NO16	ADACAMXIRQREOB-FWBRSRJMSA-N	2180	4817	1032	1090	1014	1416	659	4177	364	232	807	9446	10814	7679	11482	12018	12892	9042	11581	11490	12899	8630	9828	8114
975	20.27	291.252	(+)-Catechin hydrate	849.071	HMDB02780	9064	15600	C06562	[M+H]+	TRUE	C15H14O6	PFTAWBLQPZVEMU-DZGCQCFKSA-N	40435	37929	38566	45576	42134	34667	33038	35892	35032	37834	35571	35075	33110	33624	46285	36084	29748	46444	34246	41364	36759	34599	32698	31668
12601	13.07	815.408	SQDG 35:10	949.179	NA	NA	NA	NA	[M+H]2+	TRUE	C44H64O12S	UDGJWYUDUALQRJ-XEMAPYRBSA-N	5531	5480	142	141	845	153	198	3295	84	128	288	5101	7919	7179	10513	9965	9589	7415	7255	7593	8095	7032	6131	5361
3978	22.32	496.337	lysoPE 19:0	852.881	NA	NA	NA	NA	[M+H]+	TRUE	C24H50NO7P	GEWUBFCXNZWHKH-QWVACARCNA-N	171086	15067	49704	82908	90776	104931	72636	87886	105130	174824	46675	121213	70934	84582	23602	58869	62447	97521	118916	104293	126317	98416	105489	125922
13627	12.87	848.507	PC 40:10	902.708	NA	NA	NA	NA	[M+H]2+	TRUE	C48H76NO8P	WAIHGVAZVKEQGR-SXZHWGDSNA-N	2560	1800	333	247	851	283	394	19052	320	96	278	18997	20664	14529	25398	25424	34523	25584	25417	22654	33108	19218	25953	27037
1900	20.3	379.304	Ergosterol	727.548	HMDB00878	21775588	16933	C01694	[M+H]+	TRUE	C28H44O	DNVPQKQSNYMLRS-CTZLKQLBSA-N	49992	59692	48006	18814	38505	55850	41422	36866	36788	52480	47716	49865	73210	66362	75413	82553	47393	61634	41963	56073	60112	72347	65361	58978
3061	11.05	451.244	1-[(2S)-2-amino-4-methylsulfanylbutanoyl]-N-[(2S)-1-[(4-methoxyphenyl)methylamino]-1-oxopropan-2-yl]piperidine-4-carboxamide	982.964	NA	NA	NA	NA	[M+H]+	TRUE	C22H34N4O4S	PDZYFGNOSMRVJC-KXBFYZLASA-N	1726	1673	601	936	551	606	1224	627	243	1218	709	33556	58666	68305	62135	81456	51436	32637	24342	31103	31961	23519	31945	32170
1725	10.31	362.203	Octocrylene	952.009	NA	NA	NA	NA	[M+H]+	TRUE	C24H27NO2	FMJSMJQBSVNSBF-LJQANCHMSA-N	1534	627	143	671	329	664	116	327	68	165	378	3205	3071	3606	3839	3930	2995	2157	3155	2168	2919	2264	2574	2097
8987	26.22	696.515	G1Cer 34:2	822.802	NA	NA	NA	NA	[M+H]+	TRUE	C40H75NO8	NHBLMFCWGSOYTK-VNPCDLNVNA-N	42112	2026	3494	3750	2280	6369	2205	5572	4352	29402	3668	3837	4372	3506	1544	2175	3565	4838	4526	4411	5208	5331	4273	6723
1549	22.44	349.163	MLS000766209-01	939.986	NA	NA	NA	NA	[M+H]+	TRUE	C16H20N4O5	RLZIADDATOMNNY-UHFFFAOYSA-N	5052	1750	2595	1997	7140	3566	4833	6202	8790	2337	9277	5329	5929	5886	3761	6112	5017	6284	6369	5700	4334	7034	4939	5385
2560	10.76	425.198	8-(2,4-dihydroxy-6-pentylphenoxy)-6-hydroxy-3-pentylisochromen-1-one	977.884	NA	NA	NA	NA	[M+H]+	TRUE	C25H30O6	NXAFAINHPNBMLG-UHFFFAOYSA-N	1699	1734	1553	1250	288	1987	663	517	529	1440	624	10899	9524	9490	13294	8744	8753	5646	6010	6643	6578	6944	7848	7461
4851	25.83	538.509	Cer 34:1	985.672	NA	NA	NA	NA	[M+H]+	TRUE	C34H67NO3	IUJHZBWZHLNPDJ-BYFPZMAKNA-N	1724	667	3634	1848	1816	4260	1845	2511	2803	1067	624	3152	4333	1066	918	2180	1678	2742	3878	2347	2710	2370	3034	2760
4317	22.41	512.408	lysoDGTS 19:2	911.827	NA	NA	NA	NA	[M+H]+	TRUE	C29H53NO6	WDWQXDBCNCTIGK-ZBMVRHCNNA-N	1331	1463	696	2087	1757	2213	1818	2369	986	1624	895	1885	2502	1527	1646	1936	2085	2297	2503	2416	1922	2167	2370	3027
7964	20.08	660.485	plasmenyl-PE 31:0	716.994	NA	NA	NA	NA	[M+H]+	TRUE	C36H72NO7P	BETUQIMDJYLVJE-BDLDJPHTNA-N	2806	2888	3595	2278	2383	2904	2049	2819	3509	2259	2038	4841	2409	2298	2355	2588	2317	3126	3577	3238	2401	3442	3183	2295
13167	23.47	831.524	SQDG 35:2	972.348	NA	NA	NA	NA	[M+H]+	TRUE	C44H80O12S	FNNZAUXHMGQGQC-PXBBJYMZSA-N	20419	34643	45266	30309	40245	28585	39818	23100	46267	6621	47613	36114	26830	15042	19473	37530	21763	15827	16102	18583	20797	17463	23009	24009
3640	20.17	480.306	lysoPE 18:1	1000	NA	NA	NA	NA	[M+H]+	TRUE	C23H46NO7P	WAYKKNOEMJFLDI-IBILSUDKNA-N	3357	377	1569	1869	3973	2559	3389	3149	5482	4280	2662	2416	2073	2340	748	2983	2647	3379	3174	4155	4892	3184	3712	4523
7069	12.41	625.329	SQDG 20:0	1000	NA	NA	NA	NA	[M+H]+	TRUE	C29H54O12S	WERSVISNFNJYFC-BFLDFUHASA-N	3019	2717	1022	3204	810	1099	1676	4054	513	2829	1290	27712	24901	20582	23840	24078	21062	15383	17587	16687	18016	14934	16644	16150
10759	12.88	757.113	Verticillin D_130016	842.403	NA	NA	NA	NA	[M+H]+	TRUE	C32H32N6O8S4	SYHNGIDZSPMVHV-GSJFTPOOSA-N	1044	3366	2921	795	3096	2481	1640	2050	454	160	524	3630	5547	3037	6735	5766	8501	5339	7765	6726	7645	4904	5837	5448
7112	12.41	627.334	PG 26:5	978.245	NA	NA	NA	NA	[M+H]+	TRUE	C32H53O10P	DBFVMWRTEIZQQA-LJNXMRGBSA-N	21935	3905	1072	4630	1187	1311	666	3822	237	413	559	32123	20200	15626	19584	15512	13214	10303	17605	14506	19062	16043	14330	17753
417	5.63	188.07	L-Tryptophan	995.532	HMDB00929	6305	16828	C00078	[M+H]+	TRUE	C11H12N2O2	QIVBCDIJIAJPQS-VIFPVBQESA-N	12	20	28	54	24	21	32	20	36	34	46	11411	10967	11864	14208	11317	7283	15620	12071	14111	16225	18054	15226	9961
3194	22.08	458.345	lysoDGTS 15:1	987.505	NA	NA	NA	NA	[M+H]+	TRUE	C25H47NO6	CBQBGJUIQMONGL-MDZDMXLPNA-N	3491	3604	3205	3080	3610	4964	3598	9271	2089	5239	2385	5450	4734	3314	5220	5345	4527	6511	7961	5009	7511	6101	5578	5524
1639	20.32	357.26	Lagochiline	985.564	NA	NA	NA	NA	[M+H]+	TRUE	C20H36O5	XYPPDQHBNJURHU-UHFFFAOYSA-N	35295	35487	39392	31625	25054	35220	28088	31648	23609	37871	25298	43350	36912	38086	30236	47360	32343	40353	32514	45720	37481	35032	52407	34567
2387	17.88	415.209	6-[3-[(3,4-dimethoxyphenyl)methyl]-4-methoxy-2-(methoxymethyl)butyl]-4-methoxy-1,3-benzodioxole	876.063	NA	NA	NA	NA	[M+H]+	TRUE	C24H32O7	RCFGIEPQSDGMJJ-UHFFFAOYSA-N	108891	120701	102614	104731	116757	109636	101521	114565	107599	114739	105551	107434	113599	118198	111974	119257	98746	131270	114720	181485	140964	151992	114233	157076
4619	17.57	527.255	methyl (2R)-2-(acetyloxy)-2-[(1S,3S,7R,8R,9R,12S,13R)-13-(furan-3-yl)-6,6,8,12-tetramethyl-17-methylidene-5,15-dioxo-2,14-dioxatetracyclo[7.7.1.0??,????.0??,???]heptadecan-7-yl]acetate	970.245	NA	NA	NA	NA	[M+H]+	TRUE	C29H36O9	QSQFOIMEVMOMIJ-DHGKSUBNSA-N	595	766	2730	1354	3776	2871	2485	1708	4786	701	2192	5749	2129	5860	1912	5919	3552	2340	2783	3464	3681	3507	4199	3350
8624	12.62	683.336	[3-methyl-1-[3-methyl-1-[3-methyl-1-oxo-1-(2,3,4,5,6-pentahydroxyhexoxy)pentan-2-yl]oxy-1-oxopentan-2-yl]oxy-1-oxopentan-2-yl] 2-hydroxy-3-methylpentanoate	998.925	NA	NA	NA	NA	[M+H]+	TRUE	C30H54O14	XHFZCGJKWBSHAG-UHFFFAOYSA-N	38327	36661	41353	36865	15822	37877	261	11281	136	188	292	31548	37432	37486	44407	38952	32515	38444	39061	32886	28197	31327	28370	23115
4111	23.21	502.31	fexofenadine	965.309	HMDB05030	3348	5050	C06999	[M+H]+	TRUE	C32H39NO4	RWTNPBWLLIMQHL-GDLZYMKVSA-N	5122	2119	2812	3623	3925	3341	2753	3829	3055	4970	2323	6681	4508	6571	5146	5639	4510	7773	7918	5633	6061	6828	5313	6863
2633	10.88	429.231	methyl (1S,4aS,6R,7R,7aR)-5,6-dihydroxy-7-methyl-1-[(2S,3R,4S,5S,6R)-3,4,5-trihydroxy-6-(hydroxymethyl)oxan-2-yl]oxy-1,4a,5,6,7,7a-hexahydrocyclopenta[c]pyran-4-carboxylate	974.448	NA	NA	NA	NA	[M+H]+	TRUE	C17H26O11	QDEYKGKBMCIYCT-PHINXLAUSA-N	1582	2471	4409	2820	995	2094	913	466	509	2139	874	42954	49376	41997	34674	51005	41578	22094	23893	26482	27065	26856	31569	26642
2231	0.7	404.142	Benzomalvin A_120259	993.714	NA	NA	NA	NA	[M+H]+	TRUE	0	None	246	8709	13387	12840	5795	8574	3543	3001	3625	92	3605	20	8	80	24	36	4	3962	3747	3611	3660	3258	3056	2168
6635	26.36	608.467	Uridine-5'-diphospho-N-acetylgalactosamine disodium salt	978.438	NA	NA	NA	NA	[M+H]+	TRUE	C17H27N3O17P2	LFTYTUAZOPRMMI-FTFHWYEPSA-N	52140	2036	4268	3599	2337	9289	2394	10289	5275	73138	3576	3606	3943	3363	3236	2637	4975	13297	10754	7941	9179	7739	9275	11216
15053	23.34	897.564	SQDG 40:4	877.118	NA	NA	NA	NA	[M+H]+	TRUE	C49H86O12S	JYFWFYITYXIKBT-APPMLJASSA-N	10632	18534	11738	16581	21460	6025	19222	12115	23715	5134	26690	16999	13960	8729	12380	19333	12133	8300	8140	9570	10324	9881	12917	13280
3637	11.31	480.245	[3,4,5-trihydroxy-6-[(3,4,5-trihydroxyoxan-2-yl)oxymethyl]oxan-2-yl] 2,6,6-trimethylcyclohexene-1-carboxylate	993.128	NA	NA	NA	NA	[M+H]+	TRUE	C21H34O11	JGMROMZJBQKIDK-UHFFFAOYSA-N	2027	2035	1717	1624	932	2437	1018	615	666	1430	614	86984	73573	57427	61442	65457	49724	31703	38481	39943	38555	42550	45840	40718
2650	5.68	430.145	MLS000563049-01	977.125	NA	NA	NA	NA	[M+H]+	TRUE	C22H23NO8	FSCPLBXCTGZFSA-QKYBYQKWSA-N	32	24	56	24	32	32	39	88	36	20	58	3035	2707	2964	2191	2700	3538	2509	2348	2454	2532	3262	3738	2678
15480	10.93	918.495	DGDG 34:10	979.191	NA	NA	NA	NA	[M+H]+	TRUE	C49H72O15	JAFJRDVJOGXVLL-DSPFQEOBSA-N	117	970	85	83	0	0	48	1257	92	203	38	5491	6116	9523	10763	9729	6365	5016	3747	4300	4454	3260	4246	4340
3697	11.09	483.292	Dihydrogedunin	954.224	NA	NA	NA	NA	[M+H]+	TRUE	C28H36O7	ROWFSYNHZPRCKO-UHFFFAOYNA-N	406	402	284	406	341	240	76	272	448	406	416	22006	16398	16138	17522	19861	17615	20114	16666	16169	18848	15344	15731	24249
4787	11.6	535.259	Dihydrocelastryl Diacetate	999.854	NA	NA	NA	NA	[M+H]+	TRUE	C33H44O6	SAOOBRUHTPONGX-UANCAJPASA-N	1397	1932	904	1281	504	1908	874	633	484	1124	559	15902	16711	13253	11988	14379	11310	8765	9507	9638	9472	10280	11898	11155
7467	25.17	641.428	MGDG 24:0	999.702	NA	NA	NA	NA	[M+H]2+	TRUE	C33H62O10	BIOJTMVLNXQLNJ-XISZIOLRSA-N	14835	10077	23419	13900	24954	8427	13134	13748	41841	8222	17190	17622	26474	7602	6850	14775	6881	17274	21268	13443	12365	17102	14059	13225
3416	11.09	469.222	(3S)-N-[(2S)-3-(1H-indol-3-yl)-1-(3-methoxyanilino)-1-oxopropan-2-yl]-1,2,3,4-tetrahydroisoquinoline-3-carboxamide	987.295	NA	NA	NA	NA	[M+H]+	TRUE	C28H28N4O3	BIUZXRRWYROHHD-CLJLJLNGSA-N	3842	4981	3239	5531	1334	5058	2665	1245	1421	4165	1382	19316	19124	13839	22345	19335	15621	9373	10399	13318	11833	13824	15421	13785
820	16.74	279.23	Linoleic acid	991.514	HMDB00673	5280450	17351	C01595	[M+H]+	TRUE	C18H32O2	OYHQOLUKZRVURQ-HZJYTTRNSA-N	1381	5459	5957	2879	4749	11185	5023	3735	3010	1356	5590	2817	6225	2679	4743	3427	10502	6469	5094	4619	5605	7942	4849	6223
8626	13.07	683.41	MGDG 26:4	959.352	NA	NA	NA	NA	[M+H]+	TRUE	C35H58O10	WCFSGCGKRYEHRB-GTUPUKTASA-N	810	2478	2791	919	3414	3193	2371	1018	770	361	2603	332	2313	780	2500	2668	3538	1703	2267	2268	2587	1418	2308	2254
4813	25.44	536.35	DGTS 20:4	954.499	NA	NA	NA	NA	[M+H]+	TRUE	C30H49NO7	OGYBAHPIRXYNIF-SYGKQBLGSA-N	4580	1552	4557	2364	3630	1147	2758	2436	5365	1728	2297	2653	1947	830	1155	2147	1772	3281	1716	2310	2580	2785	2632	3236
11740	10.41	786.423	PS 35:7	978.467	NA	NA	NA	NA	[M+H]+	TRUE	C41H66NO10P	OPIAULHUXBJBMT-KLVCPPQZSA-N	83	141	78	46	54	198	90	57	35	53	52	11951	9590	8556	10779	12260	9607	5685	7263	5894	6531	4431	4827	7038
600	5.4	258.169	D-Glucosamine-6-phosphate sodium salt	717.405	NA	NA	NA	NA	[M+H]+	TRUE	C6H14NO8P	XHMJOUIAFHJHBW-UKFBFLRUSA-N	12	35	63	54	22	196	74	42	31	66	92	7431	2160	2148	2324	2084	2287	4954	6284	5215	4554	4564	6160	3442
2378	22.1	414.319	(2Z)-2-[(E)-6-(hydroxymethyl)-2,4,8,10-tetramethyldodec-2-enylidene]-4-methylpentanedioic acid	989.415	NA	NA	NA	NA	[M+H]+	TRUE	C23H40O5	NNPPLRJHBQPBAQ-UKRBZAIKSA-N	3634	3084	2243	3191	2747	4359	2961	7355	2112	4383	2646	5435	5259	2933	5746	4591	4846	6173	8257	4834	6903	6101	5108	5350
1991	21.91	386.289	2'-Deoxycytidine-5'-diphosphate sodium salt	972.525	NA	NA	NA	NA	[M+H]+	TRUE	C9H15N3O10P2	FTDHDKPUHBLBTL-UHFFFAOYSA-N	340	8393	12868	6157	5113	22806	7065	1345	2573	1318	16421	9830	9962	4000	13435	12136	12687	10680	7294	9789	10140	6294	9231	8342
2959	20.27	445.311	1-[(2S)-2-amino-4-methylpentanoyl]-N-[(2S)-3-methyl-1-oxo-1-(1-phenylethylamino)butan-2-yl]piperidine-4-carboxamide	963.852	NA	NA	NA	NA	[M+H]+	TRUE	C25H40N4O3	TVZBMYDJHZPXMZ-VRJTXETASA-N	9050	12170	9142	8469	7916	11902	6145	8237	7366	10443	7627	13131	12719	13389	12600	15408	4528	15494	13195	14225	12760	8264	13394	10096
3300	22.08	463.297	(2S,3R,5R,10R,13R,14S,17S)-2,3,14-trihydroxy-10,13-dimethyl-17-[(2R,3R)-2,3,6-trihydroxy-6-methylheptan-2-yl]-2,3,4,5,9,11,12,15,16,17-decahydro-1H-cyclopenta[a]phenanthren-6-one	950.881	NA	NA	NA	NA	[M+H]+	TRUE	C27H44O7	NKDFYOWSKOHCCO-MQMWGCQISA-N	1450	1585	1144	1322	1267	2364	1405	3087	676	1881	950	2101	2347	1694	2203	2331	2162	3026	3260	2435	3339	1982	2321	2381
1602	25.03	355.013	Chlorogenic Acid	975.803	HMDB03164	1794427	16112	C00852	[M+H]+	TRUE	C16H18O9	CWVRJTMFETXNAD-JUHZACGLSA-N	1344	1395	1135	1692	3587	2168	3075	2927	3442	1665	1453	4737	3142	4406	2982	3619	2071	3045	3379	2294	3017	3857	2842	2367
974	19.57	291.195	LE 300274694-98-3	986.329	NA	NA	NA	NA	[M+H]+	TRUE	C20H22N2	YEWGIGCYIAMFMA-UHFFFAOYSA-N	6723	3309	4152	6602	6944	4780	5105	8235	4217	6838	5239	2892	5202	2677	5642	4508	4386	3027	3493	4126	3562	2928	5078	4381
5940	12.92	582.333	PS 21:0	999.952	NA	NA	NA	NA	[M+H]+	TRUE	C27H52NO10P	VRYPMDVLSKTMET-UIYJTSPENA-N	1072	746	385	673	548	617	326	6585	265	261	608	8283	9146	6711	9808	8281	15313	8223	7890	8828	13228	9418	7512	9722
811	25.84	279.156	Di-n-butyl phthalate	923.239	HMDB33244	3026	535597	C14214	[M+H]+	TRUE	C16H22O4	DOIRQSBPFJWKBE-UHFFFAOYSA-N	30004	32721	26874	32797	24776	30953	15379	16085	33186	18005	19354	16871	22774	27630	25146	23100	22276	20456	32026	21015	18237	19123	22123	22393
183	27.74	84.9955	3-Amino-1,2,4-triazole	974.241	NA	NA	NA	NA	[M+H]+	TRUE	C2H4N4	KLSJWNVTNUYHDU-UHFFFAOYSA-N	1198	1032	1092	1127	1231	1024	1114	1109	1147	980	1246	2758	2651	1383	2638	1778	1333	1392	2712	2760	3090	2853	2606	2877
12292	12.75	804.481	PS 36:5	978.692	NA	NA	NA	NA	[M+H]+	TRUE	C42H72NO10P	YKQOKWQJPKNQPT-XSDRXGQONA-N	4003	1982	1313	599	2444	1486	540	30954	116	130	482	31542	32656	23804	39769	34022	48025	36656	43428	39247	55144	33319	36242	50523
2118	20.3	396.331	Cer 24:2	953.673	NA	NA	NA	NA	[M+H]+	TRUE	C24H45NO3	SRTKVVQZYYERTI-KRZITCAENA-N	65510	80568	66170	58591	57964	67191	54916	50189	52936	66225	54577	71315	91161	83074	97622	96899	62612	78999	56453	70089	77041	106774	83207	72545
1110	26.53	310.308	N-acetylneuraminic acid	925.026	HMDB00230	445063	45744	C19910	[M+H]+	TRUE	C11H19NO9	SQVRNKJHWKZAKO-LUWBGTNYSA-N	13514	4353	9261	8712	5527	13820	6402	9436	7419	12868	4635	10492	10038	11597	4177	12626	8200	31083	32531	20907	25101	21400	32480	29121
1009	6.77	297.151	Epiafzelechin Trimethyl Ether	989.086	NA	NA	NA	NA	[M+H]+	TRUE	C18H20O5	NMLBREXWQRPOJH-CRAIPNDOSA-N	60	147	149	64	38	49	40	88	35	171	67	4285	5147	5576	5790	9117	5689	4187	4467	4132	3845	5039	4198	4499
388	25.83	167.031	3,4-DIHYDROXYPHENYLACETATE	991.736	HMDB01336	547	41941	C01161	[M+H]+	TRUE	C8H8O4	CFFZDZCDUFSOFZ-UHFFFAOYSA-N	6928	7244	6665	8578	6829	8136	4179	3390	8113	5023	4732	4186	5419	6046	6376	6278	5141	5564	8217	5567	4685	5202	5384	5135
2909	1.37	444.03	GUANOSINE 5'-DIPHOSPHATE	982.77	HMDB01201	8977	17552	C00035	[M+H]+	TRUE	C10H15N5O11P2	QGWNDRXFNXRZMB-UUOKFMHZSA-N	3386	2106	2206	2360	2540	3867	3890	3287	1698	3088	791	3766	4830	2248	3045	3885	4969	3651	3748	3273	2311	2805	3060	2977
1587	6.68	353.217	Anileridine	712.688	HMDB15049	8944	61203		[M+H]+	TRUE	accession=CO000057 "author=Dennis W. Hill, Tzipporah M. Kertesz, Robert Friedman, David F. Grant" "license=CC BY-SA" "publication=Mass Spectral Metabonomics beyond Elemental Formula	LKYQLAWMNBFNJT-UHFFFAOYSA-N	476	923	19	144	58	35	21	594	19	50	36	2157	17269	16013	3788	12290	6143	6947	5614	4384	4367	4585	5176	7098
2831	10.79	440.17	MLS001146633-01	995.243	NA	NA	NA	NA	[M+H]+	TRUE	C23H25N3O4S	NLCSAWDCXBHPNW-ISIQUDIPSA-N	148	0	89	75	90	240	128	85	64	264	78	6227	6938	5607	7436	7422	6040	4343	5974	4309	3699	3471	4848	4180
6052	24.07	587.409	Canthaxanthin (Euglenanone)	999.416	NA	NA	NA	NA	[M+H]+	TRUE	C40H52O2	FDSDTBUPSURDBL-DKLMTRRASA-N	1822	1431	2423	1284	2428	2391	2038	1503	1581	1568	600	2975	2602	1631	1881	2047	1594	3522	3017	1917	1940	2673	2561	2616
648	21.96	273.204	Dihydrotestosterone	972.648	HMDB02961	10635	16330	C03917	[M+H]+	TRUE	C19H30O2	NVKAWKQGWWIWPM-FMFZMMAASA-N	4168	3217	3023	3813	3132	3823	2940	2873	2760	4246	2611	3674	2347	2265	2434	2194	2090	2605	2730	3271	3475	2387	2438	2716
612	5.51	261.144	Diaveridine	962.808	NA	NA	NA	NA	[M+H]+	TRUE	C13H16N4O2	LDBTVAXGKYIFHO-UHFFFAOYSA-N	5892	3137	66	817	5177	3948	44	11009	52	76	91	52364	24625	70355	56876	75420	27693	50379	43132	50932	74751	47809	43371	62629
3740	0.99	485.058	5,8-dihydroxy-2-(4-hydroxyphenyl)-7-methoxy-3-[(2S,3R,4R,5R,6S)-3,4,5-trihydroxy-6-methyloxan-2-yl]oxychromen-4-one	973.072	NA	NA	NA	NA	[M+H]+	TRUE	C22H22O11	SSVHQKZUFBBLJY-OELQVNMVSA-N	4390	4075	3156	3353	2641	2993	3133	1714	1974	2681	2012	3341	3333	3033	2584	2239	2132	3021	2282	2986	2388	3464	2748	3721
1674	26.74	359.312	rosmarinic acid	959.681	HMDB03572	5281792	50371	C01850	[M+H]+	TRUE	C18H16O8	DOUMFZQKYFQNTF-GIZXNFQBSA-N	12	9	35	24	18	61	23	44	55	44	17	14	20	74	16	14	72	3729	3509	2459	2423	2279	2517	2813
5111	11.49	549.332	Antimycin A1	996.561	NA	NA	NA	NA	[M+H]+	TRUE	C28H40N2O9	UIFFUZWRFRDZJC-UHFFFAOYSA-N	306	812	214	203	121	348	182	1417	118	188	393	19299	19163	31667	13279	12030	14595	13509	20794	14689	14331	15676	19089	20522
1210	25.01	324.145	N-(8-hydroxy-6-methoxy-2-phenyl-4,4a,6,7,8,8a-hexahydropyrano[3,2-d][1,3]dioxin-7-yl)acetamide	974.662	NA	NA	NA	NA	[M+H]+	TRUE	C16H21NO6	XCDVOAZVARITEI-UHFFFAOYSA-N	9600	4820	7058	18865	15151	10484	17874	13765	30333	9703	7253	42958	17149	37432	13795	15253	15262	16918	21025	22266	24845	17378	16046	16727
7818	13.24	655.343	PI 21:0	891.994	NA	NA	NA	NA	[M+H]+	TRUE	C30H57O13P	SGAHRAJMIHRXJL-MGUCEREANA-N	8313	12810	12703	14308	8895	16924	13065	12436	12964	7386	21227	10582	21526	16498	20880	21184	18065	14562	21741	22650	16555	15457	18446	22536
347	25.84	149.023	Benzoylformate	713.003	NA	NA	NA	NA	[M+H]+	TRUE	C8H6O3	FAQJJMHZNSSFSM-UHFFFAOYSA-N	37981	43235	39493	47379	35781	44091	20003	21899	40109	23217	22151	21350	32274	35885	31202	34694	30780	31229	47631	29723	25198	28872	33450	31771
9070	12.49	699.404	MGDG 29:6	999.759	NA	NA	NA	NA	[M+H]2+	TRUE	C38H60O10	PHCYHSYFMHFGDE-VBDZFHNTSA-N	8685	8324	7082	3583	6542	10452	2500	38497	1094	390	2629	59512	107232	72464	120795	103459	185680	149995	114030	114080	122812	100539	105952	99097
375	0.71	163.107	N'-(2,4-Dimethylphenyl)-N-methylformamidine	733.844	NA	NA	NA	NA	[M+H]+	TRUE	C10H14N2	JIIOLEGNERQDIP-UHFFFAOYSA-N	48	3536	3641	7274	5125	2225	3078	2297	3642	78	3486	40	28	40	68	32	44	1327	906	1103	1117	1080	1004	1678
11636	12.5	782.47	PE 38:8	924.954	NA	NA	NA	NA	[M+H]+	TRUE	C43H70NO8P	LAXOJOQXUPOBND-RCAFVUSONA-N	31748	60511	48515	28891	67215	38171	60582	41026	42365	18399	64708	42418	48046	30258	56319	42314	56375	45959	61302	67897	66788	41921	53723	59683
816	18.02	279.229	Linoleic acid	991.514	HMDB00673	5280450	17351	C01595	[M+H]+	TRUE	C18H32O2	OYHQOLUKZRVURQ-HZJYTTRNSA-N	1156	4493	5312	3005	3253	7304	3158	2523	2182	780	4780	2103	3746	1124	2811	1934	5909	4523	2698	3102	4896	4152	4168	3500
2551	10.56	424.245	lysoPE 14:1	971.974	NA	NA	NA	NA	[M+H]+	TRUE	C19H38NO7P	ADNZOMZMSANELY-WSNIAZCWNA-N	477	292	659	648	315	360	231	754	219	184	393	9082	7770	7059	8960	7577	7000	7192	4717	4828	5087	4938	5881	6037
972	1.42	291.068	N4-Acetylsulfadiazine	943.909	NA	NA	NA	NA	[M+H]+	TRUE	C12H12N4O3S	NJIZUWGMNCUKGU-UHFFFAOYSA-N	3926	2703	72	1803	2202	3621	2153	2164	903	1302	24079	3402	6306	4083	4440	6964	2587	12096	11339	14242	11088	11625	13514	6137
2343	22.49	412.302	2'-Deoxyadenosine-5'-diphosphate sodium salt	984.92	NA	NA	NA	NA	[M+H]+	TRUE	C10H15N5O9P2	DAEAPNUQQAICNR-RRKCRQDMSA-N	118	3992	21180	3980	7412	10614	7088	1071	2369	223	8157	6890	11278	2174	3777	10543	9874	8823	6400	6110	6330	4737	5731	7933
1728	16.25	362.323	MG 17:0	990.603	NA	NA	NA	NA	[M+H]+	TRUE	C20H40O4	SVUQHVRAGMNPLW-TWYLJJHKNA-N	9611	7843	5616	8384	8962	9390	10710	16935	6648	8144	2444	15393	12204	6293	13864	13524	13309	10501	12966	17501	9720	14479	11160	10765
14382	13.09	876.464	3-[(3S,5R,10S,13R,14S,17S)-14-hydroxy-3-[(2R,3S,4S,5S,6S)-3-hydroxy-4-methoxy-6-methyl-5-[(2S,3R,4S,5S,6R)-3,4,5-trihydroxy-6-[[(2R,3R,4S,5S,6R)-3,4,5-trihydroxy-6-(hydroxymethyl)oxan-2-yl]oxymethyl]oxan-2-yl]oxyoxan-2-yl]oxy-10,13-dimethyl-1,2,3,4,5,6,7,8,9,11,12,15,16,17-tetradecahydrocyclopenta[a]phenanthren-17-yl]-2H-furan-5-one	#VALUE!	NA	NA	NA	NA	[M+H]2+	TRUE	C42H66O18	GZVMBXDQUQRICT-GIQIIIBQSA-N	2848	3317	3390	2540	1602	1920	598	1341	239	3916	147	3371	3626	3854	4188	3330	1819	3696	4531	3865	2505	2411	3081	3370
4547	1.39	524.054	Ceftiofur	794.526	HMDB33533	6263274	NA	C13143	[M+H]+	TRUE	C19H17N5O7S3	ZBHXIWJRIFEVQY-IHMPYVIRSA-N	3590	3245	3528	3693	3715	3516	3329	1841	2428	2990	431	3023	2557	915	3671	2152	1525	2958	2396	1789	2092	2584	2231	3041
6346	21.57	598.392	lysoPC 22:2	999.809	NA	NA	NA	NA	[M+H]+	TRUE	C30H58NO7P	YMGXOQLWSYJFSD-SPJQTMPHNA-N	3299	2658	4356	3366	6537	4582	5866	3776	2460	3489	6281	2953	3652	2147	6006	2935	3940	6138	6164	5959	4324	3071	6447	5711
14085	10.75	865.452	[6-[6-[6-[4,5-dihydroxy-6-[(2E,6E)-10-hydroxy-2,6,10-trimethyldodeca-2,6,11-trienoxy]-2-methyloxan-3-yl]oxy-4,5-dihydroxy-2-methyloxan-3-yl]oxy-4,5-dihydroxy-2-methyloxan-3-yl]oxy-4,5-dihydroxy-2-methyloxan-3-yl] acetate	993.714	NA	NA	NA	NA	[M+H]+	TRUE	C41H68O19	YGXBITSXQZFVOX-HTGWJEPXSA-N	317	151	292	156	94	333	97	89	56	125	105	5385	10832	10677	8584	9969	8787	9629	10784	8759	8755	10537	11509	9108
7087	12.99	626.364	PE 26:2	999.809	NA	NA	NA	NA	[M+H]+	TRUE	C31H58NO8P	RYSVQNNAGXAHBN-XHDMRECYNA-N	2835	9463	6238	3579	8482	1423	7090	4161	825	177	7620	4634	7876	4865	7515	4038	9093	6311	7739	6784	8266	7033	6780	5140
1312	20.32	335.278	Dihydroxy (3Alpha,12Alpha)Pregnan-20-One	970.937	NA	NA	NA	NA	[M+H]+	TRUE	C21H34O3	QIVOTMOKECOCJC-OKUZHXNBSA-N	100488	109293	129303	99988	95216	106141	91255	96104	82652	123245	81178	127233	107806	107326	92267	155737	98116	109759	96228	122634	106444	160364	152322	104286
5719	21.62	573.336	3-[(3S,5R,10S,13R,14S,17S)-3-[(2R,3S,4R,5S,6S)-3,5-dihydroxy-4-methoxy-6-methyloxan-2-yl]oxy-14-hydroxy-10,13-dimethyl-1,2,3,4,5,6,7,8,9,11,12,15,16,17-tetradecahydrocyclopenta[a]phenanthren-17-yl]-2H-furan-5-one	999.035	NA	NA	NA	NA	[M+H]+	TRUE	C30H46O8	VPUNMTHWNSJUOG-JGFVFIPGSA-N	847	850	691	1120	1339	1124	2273	992	983	839	1315	2287	2542	1295	2541	1885	2505	2579	2727	2502	1884	1299	2590	2267
229	0.71	110.009	Pyrrole 2-carboxylate	701.391	NA	NA	NA	NA	[M+H]+	TRUE	C5H5NO2	WRHZVMBBRYBTKZ-UHFFFAOYSA-N	1480	4804	5467	3424	4544	4919	6783	1526	4859	4828	1473	5100	3932	3946	5013	4245	2785	4494	3222	4258	3104	3479	3445	4275
9253	12.65	705.349	[(2S,3R,4S,5S,6R)-3,4,5-trihydroxy-6-(hydroxymethyl)oxan-2-yl] (1S,4aR,6aS,6bR,9R,10R,11R,12aR)-1,10,11-trihydroxy-9-(hydroxymethyl)-2,2,6a,6b,9,12a-hexamethyl-1,3,4,5,6,6a,7,8,8a,10,11,12,13,14b-tetradecahydropicene-4a-carboxylate	950.597	NA	NA	NA	NA	[M+H]+	TRUE	C36H58O11	CMZFNIMQBCBHEX-KXLFRROQSA-N	42709	26138	34145	28314	14145	39733	17560	14274	9496	33017	21367	44062	51738	26255	32743	34167	33563	26132	36943	30451	39269	32974	42849	29794
13444	13.26	842.44	TACROLIMUS	999.854	HMDB15002	445643	61049	C01375	[M+H]+	TRUE	C44H69NO12	QJJXYPPXXYFBGM-LJIGMGMYSA-N	8571	9144	6573	13696	7282	12229	8516	12423	11802	6450	15130	8199	18856	16646	16536	13538	11029	11935	21299	19992	14228	16764	16511	19167
10685	23.83	754.463	PS 34:4	914.298	NA	NA	NA	NA	[M+H]+	TRUE	C40H70NO10P	PATMGVUYIMFWFM-CWRFHSGASA-N	1393	1390	4730	2850	4739	912	1906	967	3110	563	3092	4592	1960	1046	923	1716	1158	1106	953	1012	1467	852	1313	1110
6367	25.45	599.417	SM 25:1	986.896	NA	NA	NA	NA	[M+H]+	TRUE	C30H61N2O6P	KRQAILOPMYVYMV-ZNZFWJSBNA-N	4872	2978	6325	4374	5042	2213	3873	3474	7179	2129	3378	5217	3823	2124	1765	3485	1919	7026	6987	3436	5048	5314	5872	5551
1201	17.37	322.222	Rimcazole	952.276	NA	NA	NA	NA	[M+H]+	TRUE	C21H27N3	GUDVQJXODNJRIJ-CALCHBBNSA-N	3001	2844	3581	2745	2316	2226	2619	2614	3049	2073	1795	3043	3778	3260	4585	2428	3758	3706	2436	2016	2399	2460	2587	2588
3233	18.57	460.267	[6-hydroxy-1,1,4a,6-tetramethyl-5-[(2-oxochromen-7-yl)oxymethyl]-3,4,5,7,8,8a-hexahydro-2H-naphthalen-2-yl] acetate	986.402	NA	NA	NA	NA	[M+H]+	TRUE	C26H34O6	RIPKCRCUFJSKKD-UHFFFAOYSA-N	1756	5553	1623	1840	2202	6003	2328	1849	1319	2110	1477	2977	1856	2026	2836	1555	3302	2565	2295	2539	3503	3258	3193	2149
15828	12.84	936.55	Rapamycin (Sirolimus)	999.702	NA	NA	NA	NA	[M+H]+	TRUE	C51H79NO13	QFJCIRLUMZQUOT-CYENFUPXSA-N	838	8119	4419	3545	8633	9689	4407	3167	3578	788	8797	1495	6080	1416	8605	3107	5999	4134	5412	5422	4530	4179	4266	2977
659	15.95	274.273	Fenpropidin	755.426	NA	NA	NA	NA	[M+H]+	TRUE	C19H31N	MGNFYQILYYYUBS-UHFFFAOYSA-N	1659806	2411080	2371948	2249638	1381019	2231384	1372142	2101699	1517461	1996495	719455	2809838	2277303	1770565	2775623	3117250	1662520	1575840	1166099	1503634	1442170	1943367	2279746	2046974
10154	13.23	736.508	DGTS 35:9	921.937	NA	NA	NA	NA	[M+H]+	TRUE	C45H69NO7	NPEXEUDWTJWMDE-IEXBZVOHSA-N	4410	6432	5794	6832	5683	7529	7645	6850	6445	2622	10227	4294	10971	7515	9600	9238	8880	6453	9934	11293	8019	8690	7803	11045
320	23.55	135.08	L-Threonic acid hemicalcium salt	986.677	NA	NA	NA	NA	[M+H]+	TRUE	C4H8O5	JPIJQSOTBSSVTP-STHAYSLISA-N	7754	6218	7114	7058	4568	6337	5436	5684	4883	8708	4774	6365	6139	8243	6094	6531	7556	11607	9847	7683	7958	6325	7068	7769
1943	21.52	383.2	1-(2,3-dibenzimidazol-2-ylpropyl)-2-methoxybenzene	999.374	NA	NA	NA	NA	[M+H]+	TRUE	C24H22N4O	FQFJIJMMCVBRBL-UHFFFAOYSA-N	5028	3875	4360	4390	2492	3261	3111	2662	2326	4373	3164	5279	6251	7143	3705	5235	3948	8595	6062	6055	5990	3631	6050	6046
4551	11.59	524.27	lysoPE 20:4	963.385	NA	NA	NA	NA	[M+H]+	TRUE	C25H44NO7P	ROPRRXYVXLDXQO-IVTZGTMENA-N	3414	4311	2264	2224	1275	4123	1639	1333	1169	2282	833	96796	81657	60688	53774	81850	54866	26468	37812	36012	38105	43777	55820	44974
5494	13.16	564.293	lysoPC 20:5	996.561	NA	NA	NA	NA	[M+H]+	TRUE	C28H48NO7P	PDIGSOAOQOXRDU-LANPRYRONA-N	5105	2828	71	80	42	58	76	1800	46	64	79	3061	4464	3510	3635	3301	9083	9006	8468	4905	7582	8080	7025	5105
5241	21.68	554.369	lysoPC 18:0	999.759	NA	NA	NA	NA	[M+H]+	TRUE	C26H56NO6P	XKBJVQHMEXMFDZ-CYLJNIGPNA-N	3375	2203	2202	2071	4157	2361	5915	1990	2755	1682	3313	5478	5491	3787	3655	2626	3176	5701	5900	5686	5801	3773	4091	3732
6960	25.39	621.43	SM 24:1	978.698	NA	NA	NA	NA	[M+H]+	TRUE	C29H59N2O6P	JAKVYYRFSRPUTC-DDORNNLANA-N	3677	2596	4810	3582	3752	1555	3957	2818	5658	1752	2868	4231	3077	1413	1780	3107	1517	5742	4993	2646	3387	4298	4780	4607
988	6.73	295.128	Aspartame	736.54	HMDB01894	134601	2877	C11045	[M+H]+	TRUE	C14H18N2O5	IAOZJIPTCAWIRG-GHMZBOCLSA-N	21	25	22	47	31	41	18	40	38	6	26	46479	32027	63518	61643	111443	27333	61101	33777	39315	38597	37208	48955	56679
3399	10.69	468.27	MLS000728669-01	723.898	NA	NA	NA	NA	[M+H]+	TRUE	C25H41NO7	YOTUXHIWBVZAJQ-GCCMSUICSA-N	7032	8091	7404	6135	7725	7574	9729	7418	6002	7034	8109	386	9923	5076	11495	26639	21703	12417	9072	13062	13124	8538	11779	14180
9328	24.92	707.467	PA 37:5	999.973	NA	NA	NA	NA	[M+H]+	TRUE	C40H69O8P	WKRGAKBAEKJKEO-PERUFJBINA-N	7760	7013	9755	3035	3509	6368	2019	3570	4842	1496	6395	4829	3467	4941	5242	5040	4436	4081	6081	5481	3136	5768	4202	6307
5959	11.69	583.29	Biliverdin	999.809	HMDB01008	5353439	17033	C00500	[M+H]+	TRUE	C33H34N4O6	QBUVFDKTZJNUPP-YBRAVLHJSA-N	3991	5748	3292	10132	1377	3394	1892	1172	1974	10831	2971	5885	3210	6694	6140	3376	3768	2843	2468	2353	1426	2599	3031	2070
2795	5.28	438.162	Pazopanib	902.628	NA	NA	NA	NA	[M+H]+	TRUE	C21H23N7O2S	CUIHSIWYWATEQL-UHFFFAOYSA-N	32	35	10	20	12	36	8	21	14	25	15	3412	3240	2069	66	2341	24	3309	2040	4237	4089	3077	3264	2444
4480	11.7	520.787	[2-(3,4-dihydroxyphenyl)-5-hydroxy-7-methoxy-4-oxo-3-[(2S,3R,4R,5R,6S)-3,4,5-trihydroxy-6-methyloxan-2-yl]oxychromen-8-yl] acetate	999.893	NA	NA	NA	NA	[M+H]+	TRUE	C24H24O13	XCQNRWMPPLJRCM-PZSVWFBASA-N	787	600	460	340	1839	485	462	6588	340	189	383	3978	5328	4740	5887	4303	6546	7399	5106	4312	7949	5521	5504	5580
1275	24.18	331.283	2,3-dihydroxypropyl hexadecanoate	858.637	HMDB31074	14900	718061		[M+H]+	TRUE	C19H38O4	QHZLMUACJMDIAE-UHFFFAOYSA-N	312	80	245	149	328	203	324	345	347	301	125	259	207	319	125	273	242	8842	7359	6756	6221	4442	5905	5727
3436	11.04	470.216	[8,8-dimethyl-10-(3-methylbut-2-enoyloxy)-2-oxo-9,10-dihydropyrano[2,3-f]chromen-9-yl] 3-methylbutanoate	998.285	NA	NA	NA	NA	[M+H]+	TRUE	C24H28O7	MYXNOIIPXWBFFR-UHFFFAOYSA-N	1195	1388	991	913	342	1626	436	289	249	1064	211	11375	16721	20056	18006	16862	14979	13716	11527	10566	11273	9642	11746	12660
934	26.17	283.26	Stearic acid	740.106	HMDB00827	5281	28842	C01530	[M+H]+	TRUE	C18H36O2	QIQXTHQIDYTFRH-UHFFFAOYSA-N	2348	2530	2394	1872	1846	2780	2373	1948	2708	1310	3837	1344	2611	1552	2375	2110	3481	2149	3614	3965	2250	2626	2908	3415
1426	26.73	341.301	CUDA	999.893	NA	NA	NA	NA	[M+H]+	TRUE	C19H36N2O3	HPTJABJPZMULFH-UHFFFAOYSA-N	95	59	42	34	18	41	40	154	49	223	36	165	66	150	20	105	119	6127	5621	3888	3671	3431	3610	4888
455	4.69	205.096	L-Tryptophan	995.532	HMDB00929	6305	16828	C00078	[M+H]+	TRUE	C11H12N2O2	QIVBCDIJIAJPQS-UHFFFAOYSA-N	3884	3596	4881	3692	3319	4194	3550	521	2914	3830	8514	88	60	44	53	76	97	69	86	79	66	64	49	65
3081	24.9	452.388	MG 24:4	927.393	NA	NA	NA	NA	[M+H]+	TRUE	C27H46O4	IDCQFJPBJOAVPX-LHYXYKFUNA-N	2125	2249	1680	2007	2136	2948	2274	3388	1228	2224	1233	3036	3670	1595	3085	2672	2784	5953	6327	3155	5055	4749	3984	5040
3400	20.23	468.305	lysoPE 17:0	742.252	NA	NA	NA	NA	[M+H]+	TRUE	C22H46NO7P	RVNBVQKDPQVSOY-RNZRUAGMNA-N	5849	523	2302	1908	5059	2670	3908	2491	2419	3024	4456	2236	1248	2591	1326	2550	2203	4297	2166	5397	5451	4133	4229	4928
3870	11.3	491.235	Glimepiride	999.496	HMDB14367	3476	5383	C07669	[M+H]+	TRUE	C24H34N4O5S	WIGIZIANZCJQQY-UHFFFAOYSA-N	562	2479	642	1284	475	1204	427	190	370	967	531	20749	18439	13971	14584	16006	12106	8994	10231	11192	8930	10009	12033	12368
5654	18.12	571.282	Phosphatidylinositol lyso 16:0	958.365	NA	NA	NA	NA	[M+H]+	TRUE	C25H49O12P	NUDRHGDMWNFXMD-PYXWJOJKSA-N	233	124	1407	627	1229	613	1027	371	2628	225	594	2506	619	2642	369	2365	1120	1500	2378	2180	2505	2325	1574	1415
5694	20.17	572.434	DG 32:7	912.795	NA	NA	NA	NA	[M+H]+	TRUE	C35H54O5	LVMYGZZQRDFKFW-KGEJKLFTNA-N	11818	6027	6930	7250	7577	10278	6251	8129	7193	7642	6435	11481	9568	10633	5888	6504	6255	14676	9010	12345	12594	7560	7426	9523
6255	11.74	595.292	(-)-BEBEERINE	999.702	NA	NA	NA	NA	[M+H]+	TRUE	C36H38N2O6	NGZXDRGWBULKFA-VSGBNLITSA-N	2627	3895	10505	5701	4126	13786	3778	1764	2704	11747	2453	16349	8651	3900	5208	4578	5432	4054	6501	5281	4579	6962	7332	6634
8210	25.08	668.422	PC 26:2	999.702	NA	NA	NA	NA	[M+H]+	TRUE	C34H64NO8P	BWJXGXBPSWZEDU-CEEBWYBONA-N	1934	2919	3802	3800	3380	1310	3122	2891	4080	593	3014	4264	2197	1752	1408	1766	1572	1737	3107	2835	2207	3226	2233	1624
1022	4.5	298.097	5'-S-Methylthioadenosine	982.323	NA	NA	NA	NA	[M+H]+	TRUE	C11H15N5O3S	WUUGFSXJNOTRMR-IOSLPCCCSA-N	35101	56480	141242	56440	44694	87225	57950	75	74403	27090	47280	49	85	77	41	65	44	66	88	85	80	73	102	112
4812	12.46	536.306	lysoPC 16:2	999.139	NA	NA	NA	NA	[M+H]+	TRUE	C24H46NO7P	CZTCGVSNFACFNQ-OFXORYEXNA-N	3156	1423	2289	2457	2415	1804	2517	949	1353	1823	2631	4986	10272	8792	9663	9656	10159	10277	11167	7872	5475	9707	12119	7658
256	2.37	123.046	Nicotinamide	999.999	HMDB01406	936	17154	C00153	[M+H]+	TRUE	C6H6N2O	DFPAKSUCGFBDDF-UHFFFAOYSA-N	352	146	609	300	189	4493	215	54	81	171	180	5433	3440	7918	5997	5424	4384	3336	3377	4947	3824	3284	4244	2702
5406	12.87	560.666	3,5-dibromo-4-chloro-2-(3,5-dibromo-2-methoxyphenoxy)phenol	999.809	NA	NA	NA	NA	[M+H]+	TRUE	C13H7Br4ClO3	TWLKTIVRWZMGCT-UHFFFAOYSA-N	2837	3498	583	1582	1858	444	156	3993	140	77	219	24699	32454	18209	32187	34991	52538	30254	29447	30555	40486	31253	38540	37146
1087	17.38	305.195	8-CYCLOPENTYL-1,3-DIPROPYLXANTHINE	966.314	NA	NA	NA	NA	[M+H]+	TRUE	C16H24N4O2	FFBDFADSZUINTG-UHFFFAOYSA-N	2397	2097	2481	3792	3315	3103	3711	2150	4194	2812	2494	2322	2616	2531	2878	3579	2221	5305	3623	2818	3224	3392	3465	3617
13661	10.69	849.381	(2S,3S,4S,5R,6R)-6-[[(3S,4R,6aR,6bS,8aS,14bR)-4-(hydroxymethyl)-4,6a,6b,11,11,14b-hexamethyl-8a-[(2S,3R,4S,5S,6R)-3,4,5-trihydroxy-6-(hydroxymethyl)oxan-2-yl]oxycarbonyl-1,2,3,4a,5,6,7,8,9,10,12,12a,14,14a-tetradecahydropicen-3-yl]oxy]-3,4,5-trihydroxyoxane-2-carboxylic acid	#VALUE!	NA	NA	NA	NA	[M+H]+	TRUE	C42H66O15	RZQHWSDMLZHIRN-MCTPBCADSA-N	72	151	52	0	68	228	35	108	92	0	104	6105	6718	5773	8411	5674	4400	2558	2374	3322	3562	3214	3600	3340
11188	11.64	769.34	(3S,5S,8R,9S,10S,13R,14S,17R)-3-[(2R,3R,4S,5R,6S)-3,4-dihydroxy-6-methyl-5-[(2S,3R,4S,5S,6R)-3,4,5-trihydroxy-6-(hydroxymethyl)oxan-2-yl]oxyoxan-2-yl]oxy-5,14-dihydroxy-13-methyl-17-(6-oxopyran-3-yl)-2,3,4,6,7,8,9,11,12,15,16,17-dodecahydro-1H-cyclopenta[a]phenanthrene-10-carbaldehyde	#VALUE!	NA	NA	NA	NA	[M+H]+	TRUE	C36H52O15	DCSLTSSPIJWEJN-YRFFWODSSA-N	2639	2954	2170	2481	2882	3146	1046	830	581	1430	1584	76397	57727	57247	51482	48534	51667	49769	51807	41100	53477	74347	62976	33465
900	22.9	281.25	Oleic acid	972.021	HMDB00207	445639	16196	C00712	[M+H]+	TRUE	C18H34O2	ZQPPMHVWECSIRJ-KTKRTIGZSA-N	937	2343	4922	2861	2296	10305	3224	2576	1964	1099	3281	2324	2860	2726	2252	2289	4328	4774	3028	4220	3462	2679	3580	5152
3176	20.53	457.273	Betulinic Acid	979.338	HMDB30094	2371	NA	C08619	[M+H]+	TRUE	C30H48O3	QGJZLNKBHJESQX-FZFNOLFKSA-N	2883	2421	2339	2610	2286	2564	2544	2226	1721	2402	1574	2811	4308	2966	2981	3044	2258	4861	2939	3074	3229	2169	2573	4026
1565	11.59	351.183	Strychnine_N_Oxide	971.499	NA	NA	NA	NA	[M+H]2+	TRUE	accession=CO000416 "author=Dennis W. Hill, Tzipporah M. Kertesz, Robert Friedman, David F. Grant" "license=CC BY-SA" "publication=Mass Spectral Metabonomics beyond Elemental Formula	ADTDBAKUQAKBGZ-VXJIXCKJSA-N	1126	3575	1805	852	603	1296	504	846	238	948	5569	25864	18010	18531	13816	15585	17225	15923	14411	10874	14493	18200	17324	9609
817	17.78	279.229	Linoleic acid	991.514	HMDB00673	5280450	17351	C01595	[M+H]+	TRUE	C18H32O2	OYHQOLUKZRVURQ-HZJYTTRNSA-N	974	4396	4673	2475	3089	7328	2584	2436	2285	699	4715	1570	2520	1248	2841	1696	5905	4347	2683	2655	4565	3673	3784	5205
5501	26.43	564.439	DG 31:4	760.01	NA	NA	NA	NA	[M+H]+	TRUE	C34H58O5	JOBXUCIBARMLNK-KABUVTALNA-N	43413	2159	4852	4949	2621	10706	2954	11294	5950	57629	4449	4270	4721	4233	3140	2768	5444	15725	13206	8430	8105	9497	9233	9438
529	24.21	237.219	3-Hydroxyflavone	986.335	HMDB31816	11349	5078	C01495	[M+H]+	TRUE	C15H10O3	HVQAJTFOCKOKIN-UHFFFAOYSA-N	1313	2170	2390	2539	2165	4701	3144	3074	3565	1565	2887	3051	3693	3764	1632	1746	2171	2216	2149	2346	3493	2036	3673	2391
1855	22.12	375.248	21-Acetoxypregnenolone566-78-9	993.549	NA	NA	NA	NA	[M+H]+	TRUE	C23H34O4	MDJRZSNPHZEMJH-UHFFFAOYSA-N	2983	1783	1005	1577	1274	2592	1482	2650	920	2729	1049	2092	2209	2355	2173	3436	2071	3316	4398	2470	3301	2221	2641	2324
2453	22.1	419.274	1-[(2S)-2-amino-3-methylbutanoyl]-N-[(2S)-1-[(2-methoxyphenyl)methylamino]-1-oxopropan-2-yl]piperidine-4-carboxamide	985.856	NA	NA	NA	NA	[M+H]+	TRUE	C22H34N4O4	FWAYSZFKUFWCRV-KXBFYZLASA-N	2322	2491	1463	2277	1893	2717	2379	4601	907	2983	1401	3363	3308	2399	3300	2996	3265	5259	6566	3679	5330	3376	3950	3547
9945	24.89	729.484	MGDG 28:2	999.997	NA	NA	NA	NA	[M+H]+	TRUE	C37H66O10	SYZKCOWNJTZFCS-OIEPISGOSA-N	1893	1294	3325	2371	4269	3132	2974	2026	2694	1061	1266	2865	2613	3002	3445	1559	1469	3279	3310	2051	3936	3182	3449	3325
2337	10.43	412.164	MLS001076856-01	994.116	NA	NA	NA	NA	[M+H]+	TRUE	C22H25N3O3S	VTQZLOQHRKROSM-NVXWUHKLSA-N	72	219	39	33	70	90	81	72	54	40	52	8431	6518	7465	8733	9191	7090	6252	5608	5892	5155	5636	5776	5373
4513	11.6	522.255	2-[5,7-dihydroxy-3-oxo-6-[(2E,6E)-3,7,11-trimethyldodeca-2,6,10-trienyl]-1H-isoindol-2-yl]pentanedioic acid	941.454	NA	NA	NA	NA	[M+H]+	TRUE	C28H37NO7	LTEYADKCUWEHSA-ZYCAGONGSA-N	14228	11028	10601	12428	2909	15156	4216	3464	3065	10858	3377	18420	10947	16113	10374	7221	9709	7880	11097	8628	9228	6102	10533	4474
1274	24.57	331.281	2,3-dihydroxypropyl hexadecanoate	858.637	HMDB31074	14900	718061		[M+H]+	TRUE	C19H38O4	QHZLMUACJMDIAE-UHFFFAOYSA-N	1755	369	1349	1988	1881	1180	2192	2527	2233	2157	318	3013	1128	2602	408	1911	1633	34995	39041	25249	31330	22540	23264	20003
2255	10.19	405.175	5-hydroxy-3-(4-hydroxyphenyl)-8,8-dimethyl-6-(3-methylbut-2-enyl)pyrano[2,3-h]chromen-4-one	955.72	NA	NA	NA	NA	[M+H]+	TRUE	C25H24O5	DCTLJGWMHPGCOS-UHFFFAOYSA-N	455	308	246	247	81	215	262	597	93	516	209	3565	3526	3824	4249	3795	2651	3208	3748	2786	3777	3167	3249	2675
211	27.71	98.0005	Succinimide	962.221	METPA1878	NA	NA	C07273	[M+H]+	TRUE	C4H5NO2	KZNICNPSHKQLFF-UHFFFAOYSA-N	1709	1753	1983	2161	2225	1667	1836	1565	1544	1622	1661	2819	2699	2645	2571	2900	2472	1109	1702	2476	2878	2717	2699	2847
10118	12.57	735.393	MGDG 32:9	999.973	NA	NA	NA	NA	[M+H]+	TRUE	C41H60O10	AKIJUMTWRYCDGF-JOLYPJBLSA-N	4804	2962	2341	2572	3942	3929	6420	4041	995	3601	2573	2516	7615	3319	6503	5919	6743	4372	6559	6182	9381	5059	6472	4973
1906	0.75	380.094	S-Lactoylglutathione	880.253	HMDB01066	440018	15694	C03451	[M+H]+	TRUE	C13H21N3O8S	VDYDCVUWILIYQF-CSMHCCOUSA-N	3156	2912	5286	7084	2538	3764	2146	2385	2394	3911	160	1299	1938	1307	2058	4063	1869	3024	3091	2401	2253	2245	3659	2853
630	20.28	269.206	Baicalein	935.589	NA	NA	NA	NA	[M+H]+	TRUE	C15H10O5	FXNFHKRTJBSTCS-UHFFFAOYSA-N	2479	1973	2423	3754	2922	2877	3241	2904	2727	3391	2279	4126	2923	2083	2134	4630	3924	3126	4195	2988	2109	3924	2315	2483
2052	25.84	391.282	Di(2-ethylhexyl)phthalate (DEHP)	928.055	NA	NA	NA	NA	[M+H]+	TRUE	C24H38O4	BJQHLKABXJIVAM-UHFFFAOYSA-N	517658	579116	494826	617498	472956	554160	230065	281195	570082	310005	283452	307426	405250	469594	421222	424567	414912	392036	152326	357562	298569	350085	422193	396179
3114	19.25	454.292	lysoPE 16:0	975.182	NA	NA	NA	NA	[M+H]+	TRUE	C21H44NO7P	YVYMBNSKXOXSKW-GNLPSFAGNA-N	64051	3202	12674	14354	15840	20296	12213	9909	17490	33170	21122	32031	9425	13087	3496	12948	11018	38698	17864	22854	33561	33855	36379	27877
1537	5.6	348.069	Adenosine 3'-monophosphate	932.238	HMDB03540	41211	28931	C01367	[M+H]+	TRUE	C10H14N5O7P	LNQVTSROQXJCDD-KQYNXXCUSA-N	14392	17667	8465	10970	9414	22539	10371	13984	4251	14834	19798	207	132	136	68	280	145	91	150	97	111	145	119	84
6863	21.49	617.363	Puwainaphycin B	1000	NA	NA	NA	NA	[M+H]+	TRUE	C59H100N12O16	HPIOIUSFXDCSLD-KEVLTHRLSA-N	942	885	854	670	2397	828	1555	913	965	631	589	1907	1911	1045	1368	1501	1501	2131	2247	2604	2298	1041	2226	1339
559	3.11	246.206	Pyridoxal-5'-phosphate hydrate	898.696	NA	NA	NA	NA	[M+H]+	TRUE	C8H10NO6P	NGVDGCNFYWLIFO-UHFFFAOYSA-N	30	75	48	84	96	123	84	168	36	45	28	10280	9268	8595	10762	11135	9119	5391	5837	9280	8910	8842	9200	4214
10280	26.14	740.54	DGTS 35:7	949.164	NA	NA	NA	NA	[M+H]+	TRUE	C45H73NO7	IMQHCAVJRUNPAB-PCQFLFGDSA-N	18535	1573	1619	1512	1157	4681	819	4045	3384	17762	1532	1561	1861	1402	1440	1395	1177	3108	1763	2863	1923	3446	2899	3910
261	1.02	124.04	Isonicotinic acid	899.413	HMDB60665	5922	6032	C07446	[M+H]+	TRUE	C6H5NO2	TWBYWOBDOCUKOW-UHFFFAOYSA-N	13914	3937	30070	46541	6075	9789	75528	11269	6650	11554	25917	5212	22150	7316	9492	26513	13747	13523	10916	12236	15943	10307	9606	12373
2739	11.98	435.237	6-[(4E,6E)-2,3-dihydroxy-4,6-dimethyl-7-(1,2,4-trimethyl-3,6-dioxabicyclo[3.1.0]hexan-4-yl)hepta-4,6-dien-2-yl]-4-methoxy-3,5-dimethylpyran-2-one	956.094	NA	NA	NA	NA	[M+H]+	TRUE	C24H34O7	UXTZIHZDUIRZDY-JASOSIDASA-N	24550	7032	16495	10769	4549	8541	3002	6318	1221	643	2181	115652	51686	110351	131212	114229	120250	128391	64961	70658	96418	72586	65176	77567
13427	13.24	841.723	TG 49:1	836.822	NA	NA	NA	NA	[M+H]+	TRUE	C54H100O6	YQTVDFFNLVLBEJ-PTNDIDJYNA-N	12472	10871	8693	16498	8218	15088	12753	15027	15837	11051	21044	7898	24310	20269	17874	16537	14930	13866	22012	27300	17830	19296	20895	25419
2753	19.62	436.279	lysoPE 16:0	975.182	NA	NA	NA	NA	[M+H]+	TRUE	C21H44NO6P	QYTPGOPLNFESQC-PSCHUSSKNA-N	12556	1653	2812	4600	4564	5389	3509	4444	6370	11461	4635	5400	2228	3580	3295	3637	3172	5902	8215	4682	5927	4622	9240	6295
1082	5.59	305.155	(2R,3R)-2-(2,6-dihydroxyphenyl)-3,5,7-trihydroxy-2,3-dihydrochromen-4-one	981.265	NA	NA	NA	NA	[M+H]+	TRUE	C15H12O7	NBQYBZYBTNQEQG-LSDHHAIUSA-N	5664	7441	7117	3366	5505	5599	5613	9803	3789	5896	7737	60	33	47	41	94	48	23	62	42	36	38	39	45
1999	16.63	387.18	N6-2-(4-Aminophenyl)ethyladenosine	966.51	NA	NA	NA	NA	[M+H]+	TRUE	C18H22N6O4	XTPOZVLRZZIEBW-SCFUHWHPSA-N	28180	44516	21993	29698	43793	26081	22072	36793	25696	49124	28922	27722	24436	26856	42069	61172	25536	37082	56080	32386	51550	31359	25834	46781
6552	1.36	606.082	GUANOSINE 5'-DIPHOSPHO-D-MANNOSE	968.873	NA	NA	NA	NA	[M+H]+	TRUE	C16H25N5O16P2	MVMSCBBUIHUTGJ-UHFFFAOYSA-N	3988	4221	2441	3521	4010	6994	3525	2562	2133	2400	493	7090	10232	2885	4710	2616	9019	3071	2843	2539	3780	2248	4325	4779
5222	25.43	553.377	methyl (4aR,6S,7R,7aS)-4a,7-dihydroxy-7-methyl-6-[(E)-3-phenylprop-2-enoyl]oxy-1-[(2S,3R,4S,5S,6R)-3,4,5-trihydroxy-6-(hydroxymethyl)oxan-2-yl]oxy-1,5,6,7a-tetrahydrocyclopenta[c]pyran-4-carboxylate	998.139	NA	NA	NA	NA	[M+H]+	TRUE	C26H32O13	YRARGBWFOYODHQ-KHTUMDHASA-N	11259	4785	12931	7799	10815	4271	9282	7263	16587	4742	5027	9354	9252	3831	2987	5717	3083	17482	17037	8058	8800	11722	11345	11864
9417	12.38	710.392	PS 29:3	962.271	NA	NA	NA	NA	[M+H]+	TRUE	C35H62NO10P	JVVRBBOSMWUYRO-YHGVEYCHNA-N	7900	13630	5320	2021	16520	17382	2569	7427	7135	4009	1218	8051	13043	8971	13949	12566	18546	14993	12156	12692	13458	12051	12168	11265
339	2.4	147.044	Coumarin	995.981	HMDB01218	323	28794	C05851	[M+H]+	TRUE	C9H6O2	ZYGHJZDHTFUPRJ-UHFFFAOYSA-N	29	56	57	33	15	2443	31	14	24	45	16	3143	2291	4405	3333	2980	2359	3835	2650	2889	2088	2673	2448	1514
3728	20.24	484.382	Cer 26:1	844.745	NA	NA	NA	NA	[M+H]+	TRUE	C26H51NO3	TXVBHVGASMJFSQ-BGJNBGJQNA-N	26001	24405	18713	18970	23861	28771	19312	19749	20461	23370	18492	30156	56324	65371	18329	36339	28835	23129	23601	32230	40312	30110	28867	45847
5564	12.6	567.314	(4S,5Z,6S)-5-[2-[(E)-3-(4-hydroxyphenyl)prop-2-enoyl]oxyethylidene]-4-(2-methoxy-2-oxoethyl)-6-[(2S,3R,4S,5S,6R)-3,4,5-trihydroxy-6-(hydroxymethyl)oxan-2-yl]oxy-4H-pyran-3-carboxylic acid	973.823	NA	NA	NA	NA	[M+H]+	TRUE	C26H30O14	MGEVYVDQMTWJNV-HOPHSATRSA-N	16384	21634	6382	3856	8114	4951	4644	5122	2604	2035	4117	18768	14085	18635	17743	7893	8242	16055	17091	19766	7868	15160	15110	8904
11008	22.45	764.473	Clarithromycin N-Oxide	999.496	NA	NA	NA	NA	[M+H]+	TRUE	C38H69NO14	KDRPFIWYMNONLJ-KCBOHYOISA-N	522	2597	920	561	3469	3088	2288	570	1477	758	616	3174	2761	759	652	690	646	798	760	980	1318	589	814	850
989	5.83	295.129	Aspartame	736.54	HMDB01894	134601	2877	C11045	[M+H]+	TRUE	C14H18N2O5	IAOZJIPTCAWIRG-GHMZBOCLSA-N	28457	31164	93942	33028	61198	45404	32669	14970	67037	17644	13731	60	28	36	83	69	37	40	30	48	30	38	28	40
3954	11.34	495.269	TRIDESACETOXYKHIVORIN	999.893	NA	NA	NA	NA	[M+H]2+	TRUE	C26H36O7	MGQUMSFBIYXTTE-FIYJXLSPSA-N	1926	1976	1753	1827	1103	2393	1709	1751	1059	1504	1018	59190	83246	65847	41396	59144	40120	24525	31020	37561	26242	35136	43658	22718
3977	21.92	496.336	lysoPE 19:0	852.881	NA	NA	NA	NA	[M+H]+	TRUE	C24H50NO7P	GEWUBFCXNZWHKH-QWVACARCNA-N	16366	2585	3629	6677	5217	6417	4600	5934	6348	18880	3035	7876	3876	6838	2847	4769	4402	14381	9277	9582	9506	5688	8213	7945
15577	10.96	923.455	methyl 3,15,21-tris[[3,4,5-trihydroxy-6-(hydroxymethyl)oxan-2-yl]oxy]docosanoate	975.998	NA	NA	NA	NA	[M+H]+	TRUE	C41H76O20	BKEFKSNTAPNAHR-UHFFFAOYSA-N	2476	203	127	234	29	156	76	2414	45	118	0	5490	7589	8483	8836	8923	6038	4895	3664	5160	5121	3655	3756	4543
1612	25.01	356.172	2,3,9,10-tetramethoxy-6,8,13,13a-tetrahydro-5H-isoquinolino[2,1-b]isoquinoline	900.789	NA	NA	NA	NA	[M+H]+	TRUE	C21H25NO4	AEQDJSLRWYMAQI-UHFFFAOYSA-N	206444	90898	210414	245231	391805	230128	331870	374075	663870	261810	173357	947424	336731	936770	308252	349429	409769	256577	442005	537702	457485	304475	351652	302210
11660	12.81	783.135	_130039	996.76	NA	NA	NA	NA	[M+H]+	TRUE	C34H34N6O8S4	ZLPIAMWUFCRMLD-WELQNUKVSA-N	1323	5350	3541	1768	6290	2245	2085	2662	1022	88	2315	1410	2859	1374	5201	4222	7789	2998	5241	4381	4744	1902	3182	3979
6135	11.63	590.811	Glycitein	891.822	HMDB05781	5317750	542494	C14536	[M+H]+	TRUE	C16H12O5	DXYUAIFZCFRPTH-UHFFFAOYSA-N	9032	6860	8149	6047	2400	12738	2901	4670	5461	5231	1423	1440	8042	9025	5368	36170	29158	12851	10523	14617	10912	10018	6850	11067
5163	12.79	551.334	(4S,5Z,6S)-4-(2-methoxy-2-oxoethyl)-5-[2-[(E)-3-phenylprop-2-enoyl]oxyethylidene]-6-[(2S,3R,4S,5S,6R)-3,4,5-trihydroxy-6-(hydroxymethyl)oxan-2-yl]oxy-4H-pyran-3-carboxylic acid	957.542	NA	NA	NA	NA	[M+H]+	TRUE	C26H30O13	JGHUOJAZXGSFRI-HOWDAYCMSA-N	12378	22544	1279	660	4400	18938	1595	17648	142	242	364	17419	22720	12161	22819	17768	29866	16725	19155	15547	32050	15748	22802	21368
2625	17.51	429.067	Bicalutamide	898.894	HMDB15260	2375	100717	C08160	[M+H]+	TRUE	C18H14F4N2O4S	LKJPYSCBVHEWIU-KRWDZBQOSA-N	25020	23358	11407	14478	44784	26005	26294	14404	20804	19631	15506	29015	26278	26607	16658	37881	24689	20581	28963	34227	17360	18120	29999	17088
9307	12.43	706.873	zapotin	999.893	HMDB29461	629965	465962		[M+H]+	TRUE	C19H18O6	PBQMALAAFQMDSP-UHFFFAOYSA-N	19384	18607	16312	15246	11184	17407	13113	6249	5327	6577	13760	9039	12824	6390	6421	15456	12974	9764	19741	16486	20119	14335	8701	14455
1538	6.64	348.07	Adenosine 3'-monophosphate	932.238	HMDB03540	41211	28931	C01367	[M+H]+	TRUE	C10H14N5O7P	LNQVTSROQXJCDD-KQYNXXCUSA-N	312	447	87	69	132	77	188	4090	93	87	109	23015	22620	18526	39056	13709	13959	9585	20988	15102	17850	16964	18135	10966
1135	24.57	313.271	2,3-dihydroxypropyl hexadecanoate	858.637	HMDB31074	14900	718061		[M+H]+	TRUE	C19H38O4	QHZLMUACJMDIAE-UHFFFAOYSA-N	2715	506	2272	3588	2386	2006	2605	6839	4111	5734	1483	3331	2555	5753	1012	2790	3265	83196	101078	66078	86356	56244	46089	46728
9879	12.83	727.359	SQDG 28:5	935.977	NA	NA	NA	NA	[M+H]+	TRUE	C37H60O12S	ITGFVNJFLFBTJS-YTNNFQEQSA-N	38341	24463	128	105	232	83	150	9892	137	130	4036	38463	31140	20911	28658	50117	40810	23748	25164	27777	42310	21753	31448	29693
2599	10.57	427.188	[5-formyl-4,8-dihydroxy-3-(3-methoxy-3-oxoprop-1-en-2-yl)-8a-methyl-2,3,4,4a,5,6,7,8-octahydro-1H-naphthalen-2-yl] 3,4-dihydroxy-2-methylidenebutanoate	899.089	NA	NA	NA	NA	[M+H]+	TRUE	C21H30O9	KCSPYQSCNFOIII-UHFFFAOYSA-N	525	311	361	609	180	421	243	140	192	432	134	4464	6904	4451	4288	5868	5348	4989	4327	4393	3826	4213	4466	3423
9540	13.16	714.423	PS 29:1	998.687	NA	NA	NA	NA	[M+H]+	TRUE	C35H66NO10P	IAOSQIWXSUHHPN-LDAQGOPJNA-N	576	2145	2782	420	2717	3095	2870	1784	2041	130	767	1607	1342	1026	1612	2768	3766	1608	2033	1396	1395	2195	2647	2665
547	16.36	244.262	Cytidine,cell culture tested	942.941	NA	NA	NA	NA	[M+H]+	TRUE	C9H13N3O5	UHDGCWIWMRVCDJ-XVFCMESISA-N	5714	5073	4323	6958	6579	6344	3843	9411	3171	5517	2610	8182	8217	5740	10779	6959	9706	6447	6963	6410	6998	5658	6897	12031
1585	5.74	353.216	Tebufenozide	942.434	NA	NA	NA	NA	[M+H]+	TRUE	C22H28N2O2	QYPNKSZPJQQLRK-UHFFFAOYSA-N	2097	13520	3175	2759	3597	2361	2404	3281	3186	3707	3860	30	14	20	13	47	23	26	22	13	18	26	20	10
10303	11.41	741.377	SQDG 29:5	950.862	NA	NA	NA	NA	[M+H]+	TRUE	C38H62O12S	ICRSNAHARAKQQU-NKHZQLEFSA-N	384	416	148	364	214	572	84	383	126	260	144	10038	14580	5440	10884	6114	7958	8622	14743	14036	7582	15537	18583	12634
7772	10.98	653.329	PG 28:6	921.188	NA	NA	NA	NA	[M+H]+	TRUE	C34H55O10P	ZGGDJTTXSRYSRA-NTYZYXSUSA-N	386	1203	292	484	941	624	281	814	195	125	456	9034	10598	12790	14240	13858	18109	21299	14970	19249	12439	10694	10725	21525
2323	10.53	411.219	Risperidone	999.893	HMDB05020	5073	8871	C06861	[M+H]2+	TRUE	C23H27FN4O2	RAPZEAPATHNIPO-UHFFFAOYSA-N	744	1548	1423	980	251	953	730	547	384	1212	993	19731	9372	18238	6476	17736	16439	8230	14236	14156	14304	7438	9514	11540
7564	26.31	645.457	PA 32:1	999.952	NA	NA	NA	NA	[M+H]+	TRUE	C35H67O8P	JBTGUZJFKWEQEJ-ASYAIMABNA-N	1144	979	951	1216	886	642	481	1070	1379	888	861	737	715	487	3216	599	5268	3446	3624	3347	4503	5331	2530	2797
14192	13.01	870.523	PC 39:10	998.285	NA	NA	NA	NA	[M+H]+	TRUE	C47H74NO8P	LZUMBQPYVXRUBM-RDFMSHBCNA-N	1858	2284	1106	620	2025	1414	1109	1147	310	295	468	10683	16445	8418	20447	24141	28870	15740	23881	18577	35743	17226	29030	21771
7031	8.28	624.375	PE 28:6	965.163	NA	NA	NA	NA	[M+H]+	TRUE	C33H54NO8P	OTFYKNCOQDLWSG-HPXCUNAONA-N	36	32	24	30	47	42	23	73	42	18	27	6327	5275	5805	5810	5930	5865	4455	4498	5259	4911	4189	5727	4938
1521	6.49	346.221	4-[4-(1,3-benzodioxol-5-yl)-2,3-dimethylbutyl]-2-methoxyphenol	947.697	NA	NA	NA	NA	[M+H]+	TRUE	C20H24O4	QDDILOVMGWUNGD-UHFFFAOYSA-N	75	12	273	189	229	454	787	30	329	324	812	2947	2080	4074	1977	1902	1064	3042	2749	2408	2222	2146	2453	729
309	2.41	132.102	D-Alloisoleucine	927.012	NA	NA	NA	NA	[M+H]+	TRUE	C6H13NO2	AGPKZVBTJJNPAG-CRCLSJGQSA-N	13110	1897	191	153	133	1906	130	3770	51	36	153	13504	9545	12028	10222	8137	12229	10352	11717	17633	10862	10791	17223	7286
1003	0.2	297.08	6,4'-Dimethoxyisoflavone-7-glucoside	959.177	NA	NA	NA	NA	[M+H]+	TRUE	C23H24O10	YLYJXNTZVUEFJZ-DODNOZFWSA-N	4207	4243	1152	3875	4223	4096	3161	2530	1091	1149	870	4270	1661	3981	3024	4065	3355	2030	4054	4253	3945	3982	2725	1826
14879	13	892.53	Oscillaxanthin	964.927	NA	NA	NA	NA	[M+H]+	TRUE	C52H76O12	ZYYNEJWFGGVJQZ-WOKMIOMESA-N	710	561	200	141	257	145	125	658	239	69	322	9623	9122	5050	10358	10473	18098	11996	10994	11777	16883	5660	12504	12612
11258	13	771.388	[6-[2-(3,4-dihydroxyphenyl)ethoxy]-2-(hydroxymethyl)-4-(3,4,5-trihydroxy-6-methyloxan-2-yl)oxy-5-(3,4,5-trihydroxyoxan-2-yl)oxyoxan-3-yl] (E)-3-(4-hydroxy-3-methoxyphenyl)prop-2-enoate	964.63	NA	NA	NA	NA	[M+H]+	TRUE	C35H46O19	DVKADJHCAQTKAS-VMPITWQZNA-N	7186	1224	218	188	220	357	296	2309	266	182	337	13036	17583	13359	19148	20835	21342	16769	16483	13307	16893	10650	10514	11495
13341	21.6	839.517	SQDG 36:5	773.143	NA	NA	NA	NA	[M+H]+	TRUE	C45H76O12S	IEXNFRDGKLLYDE-HBJRAFKTSA-N	546	2634	3200	733	922	2901	2748	832	2479	319	2468	645	719	681	224	982	947	374	425	514	410	426	660	721
962	23.15	288.173	Tribenzylamine	926.523	NA	NA	NA	NA	[M+H]+	TRUE	C21H21N	MXHTZQSKTCCMFG-UHFFFAOYSA-N	45698	34013	43784	38239	34255	48211	30747	27320	39412	41382	34336	24257	35875	47539	31884	34798	36686	53374	54521	38400	38618	23486	29793	35531
3997	11.31	497.275	Epoxygedunin	999.731	NA	NA	NA	NA	[M+H]+	TRUE	C28H34O8	AZGNIKZHFDJEPU-FJONONFLSA-N	318	452	607	314	375	312	549	241	259	470	151	48164	38790	27404	49605	29318	35343	22438	29316	32296	27550	28438	25846	42328
495	1.46	223.063	Cystathionine	714.649	HMDB00099	439258	17482	C02291	[M+H]+	TRUE	C7H14N2O4S	ILRYLPWNYFXEMH-WHFBIAKZSA-N	1639	1910	1067	1114	2288	1419	1595	1361	1180	1104	1291	2906	2046	3536	2266	1960	2365	2019	1836	2909	2293	1186	2614	1550
11765	12.62	787.452	SQDG 32:3	856.033	NA	NA	NA	NA	[M+H]+	TRUE	C41H72O12S	NNBGUQKAGAHYDL-PUFBKWSFSA-N	15742	47491	36526	4168	92943	58471	65137	24391	6976	8830	65979	21800	41796	10882	29009	30694	52223	32535	37837	43443	58047	23274	39628	43943
2081	11.87	393.227	(E)-3-(acetyloxymethyl)-5-(2-formyl-4-hydroxy-5,5,8a-trimethyl-1,4,4a,6,7,8-hexahydronaphthalen-1-yl)pent-2-enoic acid	991.904	NA	NA	NA	NA	[M+H]+	TRUE	C22H32O6	XMWOVKVFIVCVPN-XNTDXEJSSA-N	921	92793	1483	764	2195	2457	2182	14615	848	571	2096	61671	51656	32119	43084	47693	49586	29695	59031	52796	68253	29901	42757	58314
3533	12.44	475.241	4-[5-[acetyl(hydroxy)amino]pentylamino]-2-[2-[5-[acetyl(hydroxy)amino]pentylamino]-2-oxoethyl]-2-hydroxy-4-oxobutanoic acid	999.893	NA	NA	NA	NA	[M+H]+	TRUE	C20H36N4O9	BPEXJHGGARTCIR-UHFFFAOYSA-N	578	335	250	399	371	182	180	344	152	258	140	5461	5127	9540	9882	12226	9361	9331	9117	5156	3994	8707	5743	4625
4260	12.48	509.3	MLS000563224-01	943.723	NA	NA	NA	NA	[M+H]+	TRUE	C30H46O5	MINFCKXAWKNBAP-YYEGAHHQSA-N	9674	9477	7337	7166	14712	11348	4080	8519	9126	632	1432	11758	11867	9585	11340	11063	11151	11456	11757	11189	14295	3564	15892	12891
2807	6.6	439.101	FAD	964.172	HMDB01248	643975	16238	C00016	[M+H]+	TRUE	C27H33N9O15P2	VWWQXMAJTJZDQX-XIBAMUJRSA-N	617	824	234	568	405	711	273	3040	287	232	200	28060	27031	21295	16618	26408	25367	10177	23998	15856	20203	19647	20991	12894
13802	23.43	853.535	SQDG 37:5	733.427	NA	NA	NA	NA	[M+H]2+	TRUE	C46H78O12S	KRHQEXGMCCKSFZ-LDFIKRLGSA-N	18756	29971	39626	26149	36391	6463	33054	18822	35978	7360	15030	29781	23114	12022	8676	32517	19295	13227	12991	16463	18153	14929	19599	13562
5132	12.6	550.289	lysoPE 22:5	973.107	NA	NA	NA	NA	[M+H]+	TRUE	C27H46NO7P	GUWNUQBHHWXHBE-CWECGQSYNA-N	21761	2336	2815	31030	3246	5096	3536	8242	1375	2831	1925	25246	35825	30384	26977	12620	13399	26806	30684	18931	11943	30674	26994	13292
3173	12.12	457.249	1,2Alpha-Epoxydeacetoxydihydrogedunin	929.094	NA	NA	NA	NA	[M+H]+	TRUE	C26H32O7	UIUKQADPLSFRBN-NIJWRPTQSA-N	8554	20131	6099	13594	5058	9888	1896	2643	715	1149	1608	170363	95946	63349	84646	50630	46649	49252	139557	94239	89758	104154	121078	113716
8439	10.98	676.404	PS 28:1	999.988	NA	NA	NA	NA	[M+H]+	TRUE	C34H64NO10P	SIKKCWCTYMZTOO-ZDSHKZQNNA-N	1480	796	85	454	452	447	102	577	92	118	108	5374	6975	11353	10650	11736	17647	14295	11307	17964	12044	8563	8949	17853
628	21.93	268.081	Sulfisoxazole127-69-5	980.416	NA	NA	NA	NA	[M+H]+	TRUE	C11H13N3O3S	NHUHCSRWZMLRLA-UHFFFAOYSA-N	4018	3146	3439	3457	2243	2460	2770	1469	1830	2996	1996	3452	2059	3602	4464	4480	4135	3575	3277	2207	2133	4670	2140	2866
2251	1.19	405.005	Uridine 5_-(trihydrogen diphosphate)	991.64	NA	NA	NA	NA	[M+H]+	TRUE	C9H14N2O12P2	XCCTYIAWTASOJW-XVFCMESISA-N	3835	7405	17462	9771	8586	10925	6885	3055	6097	5649	4948	12197	7377	5485	10665	13262	11090	5638	7890	9365	8302	6930	8265	3190
1228	17.41	327.177	NPE_327.1704_12.2	852.105	NA	NA	NA	NA	[M+H]+	TRUE	C19H22N2O3	WVBWTLRAHFVIAJ-UHFFFAOYSA-N	2745	3730	2663	2279	2307	2479	3569	2364	3030	2197	2031	2722	3213	2832	2378	2179	2579	6540	4189	3195	3582	3694	2420	3710
2238	16.62	404.205	(3S,3aR,6S,6aR)-3,6-bis(3,4-dimethoxyphenyl)-1,3,3a,4,6,6a-hexahydrofuro[3,4-c]furan	986.992	NA	NA	NA	NA	[M+H]+	TRUE	C22H26O6	PEUUVVGQIVMSAW-RZTYQLBFSA-N	3234	7874	2875	2843	3648	2226	2692	3562	2205	3799	2252	2491	2295	2471	4156	6501	4659	4636	5893	3129	5334	2888	2731	3716
1261	2.68	330.06	ADENOSINE 3',5'-CYCLIC MONOPHOSPHATE	903.693	HMDB00058	6076	17489	C00575	[M+H]+	TRUE	C10H12N5O6P	IVOMOUWHDPKRLL-UHFFFAOYSA-N	44	54	0	56	44	84	20	69	24	15	42	114336	2108	56170	149092	193660	93275	157182	112694	125693	89096	69479	104983	62156
6386	11.61	600.338	Phosphatidylcholine lyso 20:5	999.997	NA	NA	NA	NA	[M+H]+	TRUE	C28H48NO7P	OYUDYTIZCLNYHF-NEUKSRIFSA-N	4863	8974	10334	3398	11095	12776	12544	7809	6830	2226	12493	6768	7851	6759	15293	20305	13578	6396	5364	4505	8659	5668	6441	8325
9593	23.96	716.462	PC 27:3	1000	NA	NA	NA	NA	[M+H]+	TRUE	C35H64NO8P	KTYXMQHQGDKWQQ-IZWPMQCKNA-N	3041	3697	6224	4405	9250	3493	7120	3238	6709	2363	6091	4440	4276	2017	4745	5996	3593	3243	6113	3425	3018	5293	3129	3150
14410	21.47	878.559	PC 42:9	996.356	NA	NA	NA	NA	[M+H]+	TRUE	C50H82NO8P	NBMCSOJQWVAWGA-IILCWGKBNA-N	721	3817	3412	2621	3106	2836	2728	878	2946	496	3229	707	475	385	545	655	573	390	520	561	918	1003	948	721
4603	11.53	526.279	lysoPE 20:3	957.645	NA	NA	NA	NA	[M+H]+	TRUE	C25H46NO7P	YBDFPZJQBYCWBA-WLRLLLBZNA-N	1326	462	813	500	292	742	258	283	340	1134	244	34754	26177	14601	45833	41350	35463	18203	18139	23721	26074	18780	19497	30819
6524	11.88	605.326	NCGC00385539-01	995.243	NA	NA	NA	NA	[M+H]+	TRUE	C32H48O8	SNFRINMTRPQQLE-CSKYJTDISA-N	18935	12512	11942	17232	9114	14856	10263	5803	7784	14836	5329	10658	15950	18536	14947	26826	17873	8389	11495	10633	8828	5463	7306	9080
1305	25.7	334.305	MG 15:0	951.207	NA	NA	NA	NA	[M+H]+	TRUE	C18H36O4	QSKPZDMBULYMDQ-AGDOHHJYNA-N	449	452	411	337	279	306	339	214	292	616	250	316	248	458	202	210	585	4509	3300	5497	2825	2097	2847	2915
1264	11.21	330.158	Cloperastine hydrochloride14984-68-0	997.321	NA	NA	NA	NA	[M+H]+	TRUE	C20H25Cl2NO	UNPLRYRWJLTVAE-UHFFFAOYSA-N	939	790	255	1322	200	1625	92	332	90	143	86	4571	5019	4604	7216	4749	4407	4521	7509	3250	4548	3188	3255	4764
2325	11.35	411.22	Piperacetazine3819-00-9	910.45	NA	NA	NA	NA	[M+H]+	TRUE	C24H30N2O2S	BTFMCMVEUCGQDX-UHFFFAOYSA-N	3525	6041	7157	4490	4930	5007	7174	4169	3601	7894	4428	2053	894	1005	1370	1030	1449	1288	719	836	1030	1088	1391	819
5308	7.54	557.272	Atorvastatin??	733.109	NA	NA	NA	NA	[M+H]+	TRUE	C33H35FN2O5	XUKUURHRXDUEBC-KAYWLYCHSA-N	24	56	34	40	20	36	21	83	34	25	91	2323	2318	2385	2632	3659	3111	1603	2062	2181	1182	2091	2059	2265
1802	11.68	371.213	2,4-dihydroxy-6-methyl-3-[(2E,4E)-3-methyl-5-[(1R,2R,6R)-1,2,6-trimethyl-3-oxocyclohexyl]penta-2,4-dienyl]benzaldehyde	960.187	NA	NA	NA	NA	[M+H]+	TRUE	C23H30O4	AQCKKGIVKOHRLM-HBFAXEOFSA-N	27969	31145	423	376	592	383	767	7304	628	284	1467	33201	19554	14649	23679	20893	20119	17158	17672	22852	25229	11285	11458	30887
9002	22.44	697.312	SQDG 26:6	930.2	NA	NA	NA	NA	[M+H]+	TRUE	C35H54O12S	WMXXBYIYAHTIEF-YMMIVVSHSA-N	3386	476	685	641	5118	1675	2056	4044	4461	2204	4700	3607	3705	4534	2528	4119	4053	7576	6744	3476	3970	6361	4348	5456
6226	11.89	594.256	MLS001140881-01	991.347	NA	NA	NA	NA	[M+H]+	TRUE	C34H35N5O5	GRTQHWQVNIGNKX-QHSFNAQHSA-N	608	672	546	255	368	572	401	425	182	713	393	9751	9660	4071	8060	5035	8417	8001	9141	6013	3488	7492	8594	6888
611	4.49	261.144	Diaveridine	962.808	NA	NA	NA	NA	[M+H]+	TRUE	C13H16N4O2	LDBTVAXGKYIFHO-UHFFFAOYSA-N	28174	42266	143654	37334	59603	64409	49125	30839	82653	34757	37274	24	36	36	20	28	32	72	40	32	48	49	58	56
4579	12.53	525.308	(2S,3R,5R,10R,13R,14S,17S)-2,3,14-trihydroxy-10,13-dimethyl-17-[(2R,3R)-2,3,6-trihydroxy-6-methylheptan-2-yl]-2,3,4,5,9,11,12,15,16,17-decahydro-1H-cyclopenta[a]phenanthren-6-one	950.881	NA	NA	NA	NA	[M+H]+	TRUE	C27H44O7	NKDFYOWSKOHCCO-MQMWGCQISA-N	50203	120227	36139	46471	145661	146226	155009	82475	65404	33301	159930	61583	102967	33435	80883	90511	146135	62435	136753	105156	134682	156696	99897	116195
2388	18.26	415.21	6-[3-[(3,4-dimethoxyphenyl)methyl]-4-methoxy-2-(methoxymethyl)butyl]-4-methoxy-1,3-benzodioxole	876.063	NA	NA	NA	NA	[M+H]+	TRUE	C24H32O7	RCFGIEPQSDGMJJ-UHFFFAOYSA-N	6586	5320	4574	5342	2641	8057	4256	6588	6662	6639	5868	6499	9020	3808	5429	6145	5126	8859	6602	2979	8881	9463	6215	10102
6982	24.08	622.444	DG 36:10	934.012	NA	NA	NA	NA	[M+H]+	TRUE	C39H56O5	YNJFEMIQOXEPLQ-AMVBDYLFNA-N	2368	1660	2083	1312	2572	2534	1796	1291	1718	1891	429	3119	3053	2513	2238	2833	1738	5545	4226	2458	2411	2850	2715	2867
3622	12.21	479.263	1-[(2S)-2-amino-4-methylsulfanylbutanoyl]-N-[(2S)-1-[(4-methoxyphenyl)methylamino]-3-methyl-1-oxobutan-2-yl]piperidine-4-carboxamide	967.447	NA	NA	NA	NA	[M+H]+	TRUE	C24H38N4O4S	BJDRRNWYCYYLQV-SFTDATJTSA-N	135565	12551	10114	11260	6604	11222	5584	36589	2928	4523	4582	82689	93148	60038	75496	65256	66501	76757	64685	66539	119995	66174	69811	97284
3854	7.14	490.282	(2E,6E,12E)-18-(2,6-dioxopiperidin-4-yl)-9,11-dihydroxy-8-methoxy-10,12,14-trimethyl-15-oxooctadeca-2,6,12-trienoic acid	981.284	NA	NA	NA	NA	[M+H]+	TRUE	C27H41NO8	YQDJUXPUIRGKNV-MNOLRWOYSA-N	2284	2502	737	857	2658	2215	3988	3011	2296	506	6112	390	649	327	598	725	790	158	260	481	389	427	301	364
13177	12.95	832.437	Pimecrolimus	807.581	HMDB14481	17753757	NA		[M+H]+	TRUE	C43H68ClNO11	KASDHRXLYQOAKZ-GZSOEZDBSA-N	7215	6651	5247	5845	3011	9677	3242	5468	946	7039	392	4591	2290	6340	8539	6613	4183	6119	2957	7880	4822	5201	6134	4278
1080	10.67	305.106	Diazinon	929.237	HMDB32943	3017	34682	C14324	[M+H]+	TRUE	C12H21N2O3PS	FHIVAFMUCKRCQO-UHFFFAOYSA-N	72	62	72	27	29	0	40	42	27	132	43	3073	3160	3330	2701	2573	2571	2813	3019	2225	2582	2153	2345	2520
555	0.96	246.204	Pyridoxal-5'-phosphate hydrate	898.696	NA	NA	NA	NA	[M+H]+	TRUE	C8H10NO6P	NGVDGCNFYWLIFO-UHFFFAOYSA-N	2714	3546	3951	3000	4706	2467	3171	5059	4573	4865	2111	4165	5693	6335	3873	5598	3894	2503	3511	2657	3134	4534	5308	2227
1751	0.74	364.121	rufloxacin monohydrochloride	967.703	NA	NA	NA	NA	[M+H]+	TRUE	C17H18FN3O3S	NJCJBUHJQLFDSW-UHFFFAOYSA-N	18909	11175	7932	19157	5822	12484	4697	2135	2354	3398	233	715	3607	764	999	1772	1154	4948	3824	4396	3197	2364	2107	4676
12419	13	808.491	PC 37:9	999.416	NA	NA	NA	NA	[M+H]+	TRUE	C45H72NO8P	ACOYBSUGJHSSBU-TUSUQYNXNA-N	3630	3942	2019	570	2457	2206	535	857	439	234	672	9102	21805	6804	30901	15864	14566	8527	8301	25090	20492	16906	19282	20399
10367	1.36	744.077	NADP+	907.689	HMDB00217	5886	18009	C00006	[M+H]+	TRUE	C21H29N7O17P3	XJLXINKUBYWONI-JTDWVUTFSA-O	1855	2237	3653	2395	2143	2379	3781	1160	2381	2477	205	2713	3455	1294	2703	3337	1307	2385	2032	1719	3846	2517	2128	3484
9444	25	711.334	SQDG 27:6	941.308	NA	NA	NA	NA	[M+H]+	TRUE	C36H56O12S	JSBUZPJHRPQOIR-DRJZIODPSA-N	70783	29109	56987	85682	123277	115671	134441	106120	227045	108141	59305	372536	147379	222809	132904	90105	109334	377328	242355	115274	166197	212015	247072	259264
5901	12.73	580.812	5,7-dihydroxy-2-(4-hydroxyphenyl)-3-[(2S,3R,4S,5S,6R)-3,4,5-trihydroxy-6-[[(2S,3R,4S,5S)-3,4,5-trihydroxyoxan-2-yl]oxymethyl]oxan-2-yl]oxychromen-4-one	984.735	NA	NA	NA	NA	[M+H]+	TRUE	C26H28O15	YJPZWZRYHLEDNA-KSPKLRDJSA-N	3136	462	835	271	294	1420	432	470	236	520	576	5026	3174	5058	7120	10437	9193	6839	4032	4598	8438	4207	3651	6526
551	8.63	245.093	Biotin	935.479	HMDB00030	171548	15956	C00120	[M+H]+	TRUE	C10H16N2O3S	YBJHBAHKTGYVGT-UHFFFAOYSA-N	38	33	28	43	28	36	27	29	32	24	44	2597	3091	2574	2359	2347	2872	2680	2669	2817	2782	3324	2318	2471
1387	11.46	340.207	Methergine	975.87	NA	NA	NA	NA	[M+H]+	TRUE	C20H25N3O2	UNBRKDKAWYKMIV-UHFFFAOYSA-N	4240	3957	4558	2344	488	5075	324	282	267	0	52	3540	10065	7863	14947	13679	16867	12446	7896	14161	15615	9633	9150	14453
258	1.35	123.055	Nicotinamide	999.999	HMDB01406	936	17154	C00153	[M+H]+	TRUE	C6H6N2O	DFPAKSUCGFBDDF-UHFFFAOYSA-N	3209	2951	12361	4608	2988	4889	2678	15390	8003	3541	1752	5073	5180	2951	4106	2974	3835	4331	2855	4958	2934	3713	7221	4023
1650	12.02	358.189	MLS000766289-01	936.961	NA	NA	NA	NA	[M+H]+	TRUE	C19H23N3O4	YGWHMSNGVVTUIT-UHFFFAOYSA-N	4772	4113	5952	4850	1413	4850	320	1816	428	1159	396	4595	3772	6150	17805	8947	16662	6497	5877	3002	3512	3682	3262	2973
2385	11.83	415.171	RIBOFLAVIN	999.999	HMDB00244	493570	17015	C00255	[M+H]+	TRUE	C17H20N4O6	AUNGANRZJHBGPY-SCRDCRAPSA-N	974	1551	67	382	741	822	26	207	53	160	160	15704	13316	14063	10548	10212	10288	18151	15739	10804	7590	14034	14769	7453
5039	11.71	546.283	Homoharringtonine	764.739	NA	NA	NA	NA	[M+H]2+	TRUE	C29H39NO9	HYFHYPWGAURHIV-UHFFFAOYSA-N	3161	4842	3184	2662	1851	3669	2307	1945	1499	3233	1659	60003	51778	56959	48332	84075	55482	4880	27566	33203	35837	25191	30262	32293
1242	5.59	328.232	Adenosine-3',5'-cyclicmonophosphate	800.557	NA	NA	NA	NA	[M+H]+	TRUE	C10H12N5O6P	IVOMOUWHDPKRLL-KQYNXXCUSA-N	15877	20086	21909	9935	13857	15382	15542	30297	11484	17618	20838	74	49	98	97	94	53	46	60	74	44	37	34	55
3892	11.16	492.18	N-[2-[7-methoxy-6-[(Z)-(2,4,6-trioxo-1-prop-2-enyl-1,3-diazinan-5-ylidene)methyl]-1,3-benzodioxol-5-yl]ethyl]-N-methylbenzamide	952.082	NA	NA	NA	NA	[M+H]+	TRUE	C26H25N3O7	OPWCHZIQXUKNMP-RGEXLXHISA-N	234	406	0	2578	54	3028	102	244	0	203	37	17438	8700	8661	11074	10316	6022	8241	8165	4832	12109	7090	4446	7076
1314	1.36	336.047	Nicotinic acid mono nucleotide	983.304	NA	NA	NA	NA	[M+H]+	TRUE	C11H15NO9P	JOUIQRNQJGXQDC-ZYUZMQFOSA-O	6558	4018	4003	3309	4231	6558	3001	3169	1797	2657	159	23771	7819	20235	9686	16868	15327	9827	5353	9370	4694	5713	8832	3346
451	10.89	205.079	Levamisole	718.884	HMDB14986	26879	484948	C07070	[M+H]+	TRUE	C11H12N2S	HLFSDGLLUJUHTE-SNVBAGLBSA-N	462	181	146	437	201	780	309	273	386	258	114	7944	9311	12364	5892	15821	11801	8218	11712	8636	16585	11698	10502	12387
4314	11.03	512.295	lysoPC 13:0	984.88	NA	NA	NA	NA	[M+H]+	TRUE	C21H44NO7P	WNRCJJWBAXNAPE-GNLPSFAGNA-N	9883	12980	8541	9775	8752	9783	13780	8968	5037	10481	2940	29679	25029	7124	7246	18280	27931	18418	14528	14443	13966	21522	16642	27058
4311	11.93	512.279	lysoPC 13:0	984.88	NA	NA	NA	NA	[M+H]+	TRUE	C21H44NO7P	WNRCJJWBAXNAPE-GNLPSFAGNA-N	2490	6162	3612	3596	2474	4850	6342	4602	4280	3854	7257	1955	3483	3322	2643	2083	3327	3277	7471	4669	5894	4282	3822	7216
961	26.02	288.171	Tribenzylamine	926.523	NA	NA	NA	NA	[M+H]+	TRUE	C21H21N	MXHTZQSKTCCMFG-UHFFFAOYSA-N	2543	7425	6227	4813	1939	4657	4349	5121	4848	5360	2015	4720	3945	4804	4904	4666	5072	2300	3115	5036	5182	1622	4493	5235
413	16.19	186.22	Tributylamine	995.778	NA	NA	NA	NA	[M+H]+	TRUE	C12H27N	IMFACGCPASFAPR-UHFFFAOYSA-N	8135	2292	3128	4056	2025	5380	2225	6332	4444	2412	4251	3513	3486	3533	2431	3050	3717	3739	2360	2978	3063	6659	3680	3401
283	27.41	130.159	L-beta-homoproline-HCl	764.206	NA	NA	NA	NA	[M+H]+	TRUE	C6H11NO2	ADSALMJPJUKESW-YFKPBYRVSA-N	2848	2484	2605	2596	1945	2569	2435	2314	2377	2219	2291	9284	7960	8933	8544	8396	3316	16750	15952	9836	10521	10528	11118	11106
443	0.92	202.18	Thiabendazole	931.498	HMDB14868	5430	45979	C07131	[M+H]+	TRUE	C10H7N3S	WJCNZQLZVWNLKY-UHFFFAOYSA-N	42492	71200	83718	40361	108390	40878	43500	90922	115266	80737	28216	24697	110691	135335	40769	55555	99166	65669	27118	31989	36402	55599	60459	59727
1801	11.19	371.204	2,4-dihydroxy-6-methyl-3-[(2E,4E)-3-methyl-5-[(1R,2R,6R)-1,2,6-trimethyl-3-oxocyclohexyl]penta-2,4-dienyl]benzaldehyde	960.187	NA	NA	NA	NA	[M+H]2+	TRUE	C23H30O4	AQCKKGIVKOHRLM-HBFAXEOFSA-N	17097	47915	28549	22077	8925	29022	11816	11397	8258	25257	12055	1026	20972	7934	13691	3411	9709	7870	19007	18130	5896	16653	22625	16966
243	2.39	119.049	2-Cyano-3-methylpyridine	767.135	NA	NA	NA	NA	[M+H]+	TRUE	C7H6N2	WBXZCDIZXWDPBL-UHFFFAOYSA-N	39	46	139	46	0	2038	38	12	47	39	32	2685	2175	3634	2772	2415	2170	3146	2213	2448	4252	2328	3376	1261
15140	10.95	901.468	Etamycin	995.706	NA	NA	NA	NA	[M+H]+	TRUE	C44H62N8O11	SATIISJKSAELDC-HHSGCOIXSA-N	209	203	146	857	147	0	510	659	128	173	76	3408	4373	4866	4706	6660	3260	2331	1876	1775	2310	2639	1663	609
1929	11.09	382.186	Trans-Zeatin-9-glucoside	882.931	NA	NA	NA	NA	[M+H]+	TRUE	C16H23N5O6	VYRAJOITMBSQSE-HNVSNYHQSA-N	3036	2046	2547	3403	2687	3068	3284	2850	721	1515	2598	868	438	804	456	691	3156	3026	2833	3708	2632	3678	4748	4476
3294	10.95	463.18	5,7-dihydroxy-6-methoxy-2-[4-[(2S,3R,4S,5S,6R)-3,4,5-trihydroxy-6-(hydroxymethyl)oxan-2-yl]oxyphenyl]chromen-4-one	959.352	NA	NA	NA	NA	[M+H]+	TRUE	C22H22O11	MORLNMAFXVHNAI-IWLDQSELSA-N	105	142	203	203	58	160	0	300	74	0	43	24507	21312	19292	18471	11669	10400	6846	15632	6611	7654	14272	17524	14764
10237	10.17	739.35	PI 28:7	960.069	NA	NA	NA	NA	[M+H]+	TRUE	C37H57O13P	JCSKMTMXDWFKEC-IFMPBNERSA-N	407	539	220	262	106	408	177	54	69	324	200	10163	6049	5765	8035	8166	6408	3040	2202	3820	3858	2580	2374	3756
10284	12.63	740.768	[(2R,3S,4S,5R,6S)-6-[(2S,3R,4R,5R,6S)-2-[5,7-dihydroxy-2-(4-hydroxyphenyl)-4-oxochromen-3-yl]oxy-4,5-dihydroxy-6-methyloxan-3-yl]oxy-3,4,5-trihydroxyoxan-2-yl]methyl (E)-3-(4-hydroxyphenyl)prop-2-enoate	999.496	NA	NA	NA	NA	[M+H]+	TRUE	C36H36O17	KAJMZANRKFVVKV-RGXKZFLBSA-N	2078	2329	4141	955	3045	3618	3678	1591	1345	435	2373	553	3179	156	2079	1660	3654	1753	3953	3806	4751	2888	4062	1692
241	1.07	118.085	L-VALINE	987.776	HMDB00883	6287	16414	C00183	[M+H]+	TRUE	C5H11NO2	KZSNJWFQEVHDMF-UHFFFAOYSA-N	2656	2170	2595	3540	5698	4920	2901	2341	3327	3235	911	4195	3194	1619	3365	2357	2201	1535	2289	1924	3267	3450	4020	1745
7859	11.3	657.359	PA 34:9	956.88	NA	NA	NA	NA	[M+H]+	TRUE	C37H55O8P	ZMQHVTQIVIKWFY-RQVQGDGBNA-N	369	309	380	1142	660	468	102	291	181	260	116	11464	17232	8564	5021	2701	8568	5541	15024	8327	9009	12387	17044	8025
3359	11.11	466.267	[1,1,4a-trimethyl-6-methylidene-5-[(2-oxochromen-7-yl)oxymethyl]-3,4,5,7,8,8a-hexahydro-2H-naphthalen-2-yl] acetate	965.291	NA	NA	NA	NA	[M+H]+	TRUE	C26H32O5	MNGYOFNIAOWXIT-UHFFFAOYSA-N	1598	1503	2247	4580	2526	3201	2575	1894	2376	1781	2464	26068	36351	40485	40408	54509	43718	43130	27180	32003	39070	33838	31044	44037
533	4.55	239.148	Pirimicarb	988.471	NA	NA	NA	NA	[M+H]+	TRUE	C11H18N4O2	YFGYUFNIOHWBOB-UHFFFAOYSA-N	9614	13421	66	5885	9869	10008	10531	8456	12995	89	363	44	64	20	36	40	44	60	48	44	54	25	40	72
7958	12.93	660.399	17-[2,3-dihydroxy-6-methyl-6-[3,4,5-trihydroxy-6-(hydroxymethyl)oxan-2-yl]oxyheptan-2-yl]-2,3,14-trihydroxy-10,13-dimethyl-2,3,4,5,9,11,12,15,16,17-decahydro-1H-cyclopenta[a]phenanthren-6-one	999.973	NA	NA	NA	NA	[M+H]+	TRUE	C33H54O12	VJAXSGXKVCCJNY-UHFFFAOYSA-N	2350	9607	10541	3719	11653	12133	11711	6411	5897	1185	9211	1263	2293	1773	10707	8035	12473	8831	10117	6270	9158	6276	5572	7990
8656	9.45	684.395	PC 26:5	999.952	NA	NA	NA	NA	[M+H]+	TRUE	C34H58NO8P	FUDKQVXTAPUBCW-AKYLLFKFNA-N	20	45	90	20	10	42	46	30	16	26	26	12438	9539	6613	8572	7921	6912	9084	7497	7776	7652	6799	8094	9569
2364	25.85	413.262	2-acetoxy-4-pentadecylbenzoic acid	887.758	NA	NA	NA	NA	[M+H]+	TRUE	C24H38O4	FMPIFABORGZGFA-UHFFFAOYSA-N	56463	42099	53555	46226	43220	45050	29202	23980	53690	29090	33350	34320	34649	39669	46787	45634	41990	77464	89460	38544	31544	37189	46693	53448
12752	12.69	818.495	PC 35:8	942.373	NA	NA	NA	NA	[M+H]+	TRUE	C43H70NO8P	OOIWYQYEJVKIHF-UJTGROCENA-N	11278	9243	35165	14884	57350	43496	2234	26781	663	266	1143	18613	25784	12074	28747	22120	46744	26524	44871	15301	48244	23466	27212	25726
1765	9.79	367.141	Merogedunin	999.94	NA	NA	NA	NA	[M+H]+	TRUE	C21H28O4	XQOSNJUURCKQGN-AXSGJTORSA-N	35	110	30	50	37	60	46	43	18	78	82	3326	3420	3183	3347	3141	2993	2504	1663	1755	1769	2246	2178	1767
2219	10.52	403.184	L-165,04179558-09-1	988.241	NA	NA	NA	NA	[M+H]+	TRUE	C22H26O7	HBBVCKCCQCQCTJ-UHFFFAOYSA-N	506	553	360	534	211	862	168	109	175	264	171	8296	5885	5612	6271	6007	5361	4445	3475	3223	3978	4207	4669	3794
1888	10.32	378.216	MLS001056583-01	942.593	NA	NA	NA	NA	[M+H]+	TRUE	C23H27N3O2	LBVZWEWTNUDWNS-YRNVUSSQSA-N	422	678	396	233	314	393	480	298	325	225	286	13425	17464	15340	14774	18129	13530	12601	15276	13425	16710	14322	12598	14037
2064	10.54	392.195	Creatine	992.942	HMDB00064	586	16919	C00300	[M+H]+	TRUE	C4H9N3O2	CVSVTCORWBXHQV-UHFFFAOYSA-N	718	705	716	644	175	932	242	161	108	602	419	17565	16315	12064	16018	16725	14105	10027	7274	10378	8214	9975	10511	8315
7188	23.31	631.082	[(2R,3R,4S,5R,6S)-6-[5,7-dihydroxy-4-oxo-2-(3,4,5-trihydroxyphenyl)chromen-3-yl]oxy-3,4,5-trihydroxyoxan-2-yl]methyl 3,4,5-trihydroxybenzoate	948.648	NA	NA	NA	NA	[M+H]+	TRUE	C28H24O17	FOMYLMGOSTVYEE-LEENXRGASA-N	6350	3564	2428	6740	2838	6024	2049	1331	2622	3721	1295	2946	7096	4961	7100	6077	2144	6273	6733	5834	6644	10680	6973	3168
15122	21.48	900.571	DGDG 32:5	914.363	NA	NA	NA	NA	[M+H]2+	TRUE	C47H78O15	JXNXHKDYCJGCAU-BOJCAZIOSA-N	932	4004	3272	2874	2911	2665	817	639	3296	335	2783	1236	534	513	755	862	611	258	1007	576	557	791	649	1093
577	18	250.116	Oxibendazole	988.121	NA	NA	NA	NA	[M+H]+	TRUE	C12H15N3O3	RAOCRURYZCVHMG-UHFFFAOYSA-N	1782	4133	1289	1950	1904	1594	1291	1230	1341	2343	1219	4588	6440	5777	1704	4422	3900	4456	2049	3010	2165	4747	2245	4985
200	2.41	86.0981	piperidine	998.606	HMDB34301	8082	18049	C01746	[M+H]+	TRUE	C5H11N	NQRYJNQNLNOLGT-UHFFFAOYSA-N	230	1244	68	191	88	1412	68	2403	76	36	51	11680	8966	11671	8000	7915	10186	7686	9986	14438	8363	9514	16203	4593
4970	10.29	543.296	(1R,7S,8E,9S,14S,15S,17R)-8-ethylidene-15-(1-hydroxypropan-2-yl)-17-methyl-7-{[(2S,3R,4S,5S,6R)-3,4,5-trihydroxy-6-(hydroxymethyl)oxan-2-yl]oxy}-2,6,12-trioxatricyclo[12.2.1.0???,???]heptadec-4-ene-3,11-dione	999.33	NA	NA	NA	NA	[M+H]+	TRUE	C26H38O12	NRVMCZSNPIHCNL-KJTZQEHHSA-N	417	1047	420	455	702	1079	887	608	377	369	3128	4997	6723	4611	8446	6991	7913	8034	5953	9125	9653	9833	5669	5800
1224	10.65	327.119	1-[(Z)-but-2-en-2-yl]-3,9-dihydroxy-4,7-dimethylbenzo[b][1,4]benzodioxepin-6-one	880.421	NA	NA	NA	NA	[M+H]+	TRUE	C19H18O5	ZPPIKBUIYSSQEH-UITAMQMPSA-N	4801	6120	5205	5176	2038	6634	243	2468	450	4145	39	150	147	140	508	5779	6843	6649	6498	6009	5367	5173	5884	5817
10573	11.51	750.396	1-(3,4-dimethoxyphenyl)-2-[4-[5-[4-[1-(3,4-dimethoxyphenyl)-1-hydroxypropan-2-yl]oxy-3-methoxyphenyl]-3,4-dimethyloxolan-2-yl]-2-methoxyphenoxy]propan-1-ol	998.687	NA	NA	NA	NA	[M+H]+	TRUE	C42H52O11	ZGXXNVOBEIRACL-UHFFFAOYSA-N	480	406	1246	738	715	2006	1046	282	638	886	1188	2996	4252	2883	6999	7677	5628	5654	3510	7409	9433	4402	4682	10154
3098	10.99	453.251	1-[2-(6-methyl-8-oxospiro[3,4-dihydropyrano[3,2-g]chromene-2,1'-cyclohexane]-7-yl)acetyl]piperidine-4-carboxamide	943.782	NA	NA	NA	NA	[M+H]+	TRUE	C26H32N2O5	KSGUPXSMQDCSNG-UHFFFAOYSA-N	512	567	202	332	240	203	456	181	184	203	180	38977	26221	26127	27659	28468	28337	19763	20317	13158	27236	20009	22343	22110
3373	12.14	467.182	[(1aS,1bS,2S,5aR,6S,6aS)-1a-(hydroxymethyl)-2-[(2S,3R,4S,5S,6R)-3,4,5-trihydroxy-6-(hydroxymethyl)oxan-2-yl]oxy-2,5a,6,6a-tetrahydro-1bH-oxireno[5,6]cyclopenta[1,3-c]pyran-6-yl] benzoate	962.951	NA	NA	NA	NA	[M+H]+	TRUE	C22H26O11	GOHHRVCULPSXEU-RWORTQBESA-N	260	393	285	611	320	192	283	81	74	84	89	13033	8283	4558	9138	3980	3706	8399	15322	11394	6180	11883	14803	10482
8156	24.06	666.47	lysoPC 25:0	996.76	NA	NA	NA	NA	[M+H]+	TRUE	C33H68NO7P	VRHCICCFIYHSOF-HNSDRLSHNA-N	3785	2135	3518	1740	3662	3458	3670	1560	3166	3073	922	3231	4111	3542	4211	4237	3437	9136	6340	3891	3927	3771	3755	4001
266	26.95	124.088	Nicotinic Acid	992.643	HMDB01488	938	15940	C00253	[M+H]+	TRUE	C6H5NO2	PVNIIMVLHYAWGP-UHFFFAOYSA-N	10757	8920	2782	2683	1871	2259	9534	3300	3236	9506	7230	4068	1821	13301	4664	2616	709	13554	17694	13399	12904	8851	14723	2502
6195	10.71	593.237	2-(3,4-dihydroxyphenyl)-5-hydroxy-3,7-bis[[(2S,3R,4R,5R,6S)-3,4,5-trihydroxy-6-methyloxan-2-yl]oxy]chromen-4-one	961.571	NA	NA	NA	NA	[M+H]+	TRUE	C27H30O15	GXLQUHPXGLZNGE-BJBZVNFPSA-N	675	685	204	789	450	1025	152	192	84	152	104	70684	57065	54457	69928	59770	55530	41639	37741	46677	42687	45648	48865	51745
2806	5.63	439.1	FAD	964.172	HMDB01248	643975	16238	C00016	[M+H]+	TRUE	C27H33N9O15P2	VWWQXMAJTJZDQX-XIBAMUJRSA-N	16436	21006	9441	12253	10773	26114	12614	10305	4936	7830	9424	13	20	47	12	36	26	30	16	18	18	13	10	14
643	8.2	272.184	Dextromethorphan	803.33	HMDB01920	5362449	4470	C06947	[M+H]+	TRUE	C18H25NO	MKXZASYAUGDDCJ-NJAFHUGGSA-N	50	14	12	15	8	19	23	40	8	18	27	3926	1343	1128	1456	1031	776	2664	2662	2298	2533	2575	2840	2381
2386	18.56	415.209	6-[3-[(3,4-dimethoxyphenyl)methyl]-4-methoxy-2-(methoxymethyl)butyl]-4-methoxy-1,3-benzodioxole	876.063	NA	NA	NA	NA	[M+H]+	TRUE	C24H32O7	RCFGIEPQSDGMJJ-UHFFFAOYSA-N	7308	5598	4458	5139	6950	6189	5401	4981	3715	5724	6216	12185	5191	7351	4086	4254	3671	6118	6835	2294	5760	5324	5368	5776
8065	0.94	664.114	beta-Nicotinamide adenine dinucleotide	999.809	NA	NA	NA	NA	[M+H]+	TRUE	C21H27N7O14P2	BAWFJGJZGIEFAR-DQQFMEOOSA-N	5217	955	5731	2827	4929	906	837	228	3041	1713	1092	4215	8805	16330	5962	32367	24838	27377	35519	31107	17934	23632	18177	22401
922	24.47	282.279	Dodemorph	997.666	NA	NA	NA	NA	[M+H]+	TRUE	C18H35NO	JMXKCYUTURMERF-UHFFFAOYSA-N	80153	23436	190017	56415	36839	190114	93568	51795	110271	120533	80180	238839	33798	220610	14953	83723	90734	86398	73316	90467	68776	81990	183540	159457
9963	23.71	730.472	Myxoxanthophyll	999.139	NA	NA	NA	NA	[M+H]+	TRUE	C46H66O7	MUCOHWBULSBLLZ-LSUAHRBSSA-N	6591	3380	9194	2524	13299	6805	11738	6391	2598	3301	2368	2662	3969	3887	1963	3202	5954	4594	1614	5376	6241	6342	6453	6823
7985	13.06	661.386	PA 34:7	917.067	NA	NA	NA	NA	[M+H]+	TRUE	C37H59O8P	MJRAMVXUWBQUQZ-MKPMDNAUNA-N	2185	10455	6382	3505	8767	7272	10505	5802	4832	191	9243	2991	5891	3571	6178	5293	11327	11998	6742	4223	6932	5171	4401	4616
4605	11.2	526.315	Phosphatidylcholine lyso 14:0	999.952	NA	NA	NA	NA	[M+H]+	TRUE	C22H46NO7P	IGZPHNNYPPAPLA-UHFFFAOYSA-N	2280	4252	1632	1624	2303	1473	2909	3579	957	2307	335	3732	3851	3484	3781	4453	2180	3811	4029	2434	3806	5274	2396	2392
617	2.76	262.072	Oxolinic acid	987.761	NA	NA	NA	NA	[M+H]+	TRUE	C13H11NO5	KYGZCKSPAKDVKC-UHFFFAOYSA-N	4039	3347	9931	6445	3009	3958	2677	705	3751	3083	313	1454	566	1285	1384	1086	708	571	588	807	852	972	867	623
9005	11.2	697.354	9-{6-[(6,7-dimethoxy-2-methyl-1,2,3,4-tetrahydroisoquinolin-1-yl)methyl]-2,3-dimethoxyphenoxy}-1,2,10-trimethoxy-6-methyl-5,6,6a,7-tetrahydro-4H-dibenzo[de,g]quinoline	978.292	NA	NA	NA	NA	[M+H]+	TRUE	C41H48N2O8	UNAWQKTWGFQKSW-UHFFFAOYSA-N	585	202	284	220	856	468	204	663	225	236	288	6353	7217	8830	13919	13074	16250	17550	6287	14152	16968	7770	6616	16328
7351	11.03	637.263	(2S,3R,4S,5S,6R)-2-[4,6-dihydroxy-2-nonyl-3-[(2S,3R,4S,5S,6R)-3,4,5-trihydroxy-6-(hydroxymethyl)oxan-2-yl]oxyphenoxy]-6-(hydroxymethyl)oxane-3,4,5-triol	985.503	NA	NA	NA	NA	[M+H]+	TRUE	C27H44O14	UTWYSZSEHYRTLP-KOYDBWNOSA-N	1421	3654	473	1050	429	291	102	1098	96	86	86	90544	89507	52151	69936	74398	65153	59382	59171	43552	63625	72838	75185	66208
6322	12.62	597.349	PA 29:4	999.33	NA	NA	NA	NA	[M+H]+	TRUE	C32H55O8P	HKQSZZXFEHWJOX-SCMVAOSGNA-N	5914	12441	12763	5505	13758	13484	11916	8917	6425	3208	13657	2845	5446	2712	5088	8352	16263	8716	7471	8842	14894	7374	6679	4337
416	4.74	188.07	L-Tryptophan	995.532	HMDB00929	6305	16828	C00078	[M+H]+	TRUE	C11H12N2O2	QIVBCDIJIAJPQS-VIFPVBQESA-N	15977	14420	19795	14786	14040	15470	14657	6220	11406	15724	37554	16	20	24	4	15	12	23	12	8	13	20	8	16
2775	12.19	437.253	2-[5-[2-[2-[5-(2-hydroxybutyl)oxolan-2-yl]propanoyloxy]butyl]oxolan-2-yl]propanoic acid	950.413	NA	NA	NA	NA	[M+H]+	TRUE	C22H38O7	WGVQPPKZKAJDGR-UHFFFAOYSA-N	15737	37206	21878	10884	41008	34398	13308	24899	6582	1284	5304	58102	60116	52053	65393	57842	67150	65403	31920	51264	79896	28397	33450	74129
2609	1.41	428.035	Adenosine_Diphosphate	935.022	NA	NA	NA	NA	[M+H]+	TRUE	accession=CO000022 "author=Dennis W. Hill, Tzipporah M. Kertesz, Robert Friedman, David F. Grant" "license=CC BY-SA" "publication=Mass Spectral Metabonomics beyond Elemental Formula	XTWYTFMLZFPYCI-UHFFFAOYSA-N	7485	3391	8626	4845	5588	6104	4275	2612	4054	3981	13099	8180	6756	24549	6349	15252	7074	4701	5237	11535	6358	5591	13221	7835
11580	13.31	780.47	PE 40:11	929.524	NA	NA	NA	NA	[M+H]+	TRUE	C45H68NO8P	AZMSMNNLFUVKSO-GRIDXCKRNA-N	2586	3446	3250	1094	1224	1585	904	3741	4418	417	4701	1428	1231	1055	6892	5778	4468	3065	5058	4991	3270	6863	4139	3910
7668	12.09	649.346	[(2S,3R,4S,5S,6R)-3,4,5-trihydroxy-6-(hydroxymethyl)oxan-2-yl] (1R,2R,4aS,6aS,6bR,10R,11R,12aR)-1,10,11-trihydroxy-1,2,6a,6b,9,9,12a-heptamethyl-2,3,4,5,6,6a,7,8,8a,10,11,12,13,14b-tetradecahydropicene-4a-carboxylate	999.988	NA	NA	NA	NA	[M+H]2+	TRUE	C36H58O10	MLKQAGPAYHTNQQ-UJKXLRNUSA-N	25547	23162	18721	22629	11989	17991	11117	8805	9401	20604	10102	4368	6371	5943	9236	6512	11011	6708	9378	11983	16791	8292	9171	9125
3011	11.99	448.257	(TYR0)-MELANOCYTE-STIMULATING HORMONE-RELEASE INHIBITING FACTOR	999.999	NA	NA	NA	NA	[M+H]+	TRUE	C22H33N5O5	FEARKJXFXOBPLB-BZSNNMDCSA-N	11606	4672	3669	3266	4179	4636	4376	2770	492	549	1055	30624	45040	18491	13564	11895	18566	19326	53792	47038	35858	51963	56055	43202
1799	11.45	371.144	DUARTIN (-)	998.867	NA	NA	NA	NA	[M+H]+	TRUE	C18H20O6	QVVPJFBYFYYVDM-LLVKDONJSA-N	1703	811	916	2030	244	812	46	282	42	0	26	13093	24575	10239	16508	12116	13309	17747	18598	17000	13775	19686	23790	22807
1158	10.42	316.178	7-hydroxy-3-(2-methylbut-3-en-2-yl)-6-(3-methylbut-2-enyl)chromen-2-one	921.334	NA	NA	NA	NA	[M+H]+	TRUE	C19H22O3	HEPYYVMIJBDNIM-UHFFFAOYSA-N	3435	7387	3158	2822	4106	5770	7912	5134	2671	4004	7250	168	538	462	230	161	360	270	357	265	696	471	477	385
5791	10.79	576.317	dimethyl (2E,6E,11Z)-19-(2-amino-2-oxoethyl)-9,13-dihydroxy-8-methoxy-10,12,14-trimethyl-15-oxohenicosa-2,6,11-trienedioate	979.734	NA	NA	NA	NA	[M+H]+	TRUE	C29H47NO9	BJMXBTRNBWZGEQ-FKYXSWMHSA-N	1624	3094	680	540	337	609	510	569	425	590	4156	29904	32237	30369	33158	33072	29116	12679	19119	18205	16664	21486	23309	29772
402	16.68	177.053	7-methoxychromen-2-one	990.884	NA	NA	NA	NA	[M+H]+	TRUE	C10H8O3	LIIALPBMIOVAHH-UHFFFAOYSA-N	2687	2096	1018	1629	2769	992	2109	2465	1284	2423	884	1833	5195	2238	3118	2490	4500	3018	3948	2753	3235	2368	1365	1173
4617	10.22	527.23	[(2R,3S,4S,5R,6R)-3,4,5-trihydroxy-6-[(2R,3R,4S,5S,6R)-3,4,5-trihydroxy-6-(hydroxymethyl)oxan-2-yl]oxyoxan-2-yl]methyl 7-methyloctanoate	981.201	NA	NA	NA	NA	[M+H]+	TRUE	C21H38O12	MGQMHWZXSBFPMH-PEQRZCQJSA-N	912	875	90	771	224	1231	40	364	35	66	74	45478	33333	37799	42668	33562	31344	18802	22770	20749	24644	23110	18106	14541
7438	8.92	640.369	Moxidectin	997.497	NA	NA	NA	NA	[M+H]+	TRUE	C37H53NO8	YZBLFMPOMVTDJY-LSGXYNIPSA-N	10	16	10	10	16	32	0	45	15	31	24	3989	3601	4297	3348	4574	3861	3689	4760	2627	3689	3157	3566	4426
1553	7.65	349.183	Imidocarb	847.181	NA	NA	NA	NA	[M+H]+	TRUE	C19H20N6O	SCEVFJUWLLRELN-UHFFFAOYSA-N	731	739	32	190	474	70	32	629	24	30	24	7015	13125	6658	9527	7480	10435	10230	10239	10686	10606	9150	13926	9180
2415	8.57	416.285	Salmeterol	999.993	HMDB15073	5152	64064	C07241	[M+H]+	TRUE	accession=CO000396 "author=Dennis W. Hill, Tzipporah M. Kertesz, Robert Friedman, David F. Grant" "license=CC BY-SA" "publication=Mass Spectral Metabonomics beyond Elemental Formula	GIIZNNXWQWCKIB-UHFFFAOYSA-N	152	181	61	73	157	125	70	174	70	40	30	35990	42281	44296	40348	40057	43597	36030	38242	49178	35905	37563	45222	37709
1149	16.21	315.167	Safranin	975.796	NA	NA	NA	NA	[M+H]+	TRUE	C20H19N4	WULISCVZERSMML-UHFFFAOYSA-O	3024	3544	7334	3379	2813	6643	2352	3372	2267	2947	6915	4001	3488	3762	2967	2233	4099	3626	2798	3182	3128	4238	7469	2361
10146	11.41	736.425	PC 30:7	999.33	NA	NA	NA	NA	[M+H]+	TRUE	C38H62NO8P	OHWKNZZDLISUGW-MSEAOIGUNA-N	1230	2080	198	406	1578	432	130	881	370	282	353	21848	43019	12395	25046	10322	16570	17590	45438	41465	13329	44075	45915	34273
3742	11.14	485.192	Alpha-Dihydrogedunol	959.452	NA	NA	NA	NA	[M+H]+	TRUE	C28H38O7	IVHWWYNBMIROCV-AJIQNVKKSA-N	212	142	203	143	97	188	54	122	64	97	37	19859	21731	20805	26458	22491	19101	6621	17628	15798	7493	18911	18883	17578
5609	11.55	569.316	PA 27:4	958.673	NA	NA	NA	NA	[M+H]+	TRUE	C30H51O8P	JGGJOXJWMWCIAM-OMGUOCEJNA-N	1764	3549	2739	2594	5809	4000	6755	5401	5364	2881	3547	2030	4345	3600	3677	9613	7896	3198	2536	3886	4299	1910	4739	5280
426	4.09	195.122	2-(6-hydroxy-6-methylheptyl)-2H-furan-5-one	900.323	NA	NA	NA	NA	[M+H]+	TRUE	C12H20O3	RFEPDQFPTNCOBK-UHFFFAOYSA-N	56	64	132	90	64	78	109	68	114	73	187	2368	2851	2431	3029	2181	2877	2181	2727	3085	2367	2716	3199	60
1142	11.9	314.163	(E)-1,7-bis(4-hydroxyphenyl)hept-4-en-3-one	990.195	NA	NA	NA	NA	[M+H]+	TRUE	C19H20O3	GIKJADRKBZHVCY-DUXPYHPUSA-N	3266	6768	4280	5769	2482	7312	1540	4990	1296	3553	2484	14227	9641	9898	8948	10593	8771	7448	10868	10671	5239	15535	14345	3733
1230	7.65	327.201	Ajmaline	771.633	HMDB15495	441080	28462	C06542	[M+H]+	TRUE	C20H26N2O2	CJDRUOGAGYHKKD-UHFFFAOYSA-N	213	128	197	130	156	128	231	57	142	77	116	18405	30736	14642	23312	17610	28203	20383	24141	25497	27556	20182	29957	24938
3026	10.78	449.2	MLS001142787-01	999.981	NA	NA	NA	NA	[M+H]+	TRUE	C25H25FN4O3	XCMPQTLSSNNAIQ-MQNRADLISA-N	702	568	712	580	402	600	655	264	384	532	317	3479	4383	4225	4295	4558	7357	4722	4719	8832	4115	4896	4529	3875
16754	13.23	981.673	SQDG 46:4	999.571	NA	NA	NA	NA	[M+H]2+	TRUE	C55H98O12S	IEFCOMWQGDCFBR-QDVOVNBSSA-N	2346	2144	1632	3381	1215	2541	2165	2870	2443	652	3293	1465	2535	2861	3373	3260	3227	1434	2980	3396	2555	2702	4649	3579
599	4.37	258.169	D-Glucosamine-6-phosphate sodium salt	717.405	NA	NA	NA	NA	[M+H]+	TRUE	C6H14NO8P	XHMJOUIAFHJHBW-UKFBFLRUSA-N	2606	2285	5427	6465	5569	16837	6978	506	5886	5828	7569	20	12	12	4	12	20	8	12	5	20	8	12	10
1932	11.59	382.217	lysoPE 11:0	985.323	NA	NA	NA	NA	[M+H]+	TRUE	C16H34NO7P	PHPWRSKRTHPSCT-GGYSOQFKNA-N	12212	9101	8723	11341	6949	9993	1714	5419	274	900	697	21785	38006	10299	25504	31647	30438	24343	25316	32730	33123	32316	45284	53311
12473	12.8	810.428	PS 37:9	930.963	NA	NA	NA	NA	[M+H]+	TRUE	C43H66NO10P	NPFSLSPBDGDZQQ-AVPHHBDISA-N	13461	5601	22136	10573	4126	9630	5930	2729	4802	10916	3183	2716	3202	3108	4764	8858	5807	14322	9003	8937	6333	8026	4821	11276
1495	7.65	344.227	85-79-0	965.654	NA	NA	NA	NA	[M+H]+	TRUE	C20H29N3O2	PUFQVTATUTYEAL-UHFFFAOYSA-N	47	36	51	48	48	48	41	37	30	24	42	14273	19858	11392	15782	12109	20490	15111	18361	18041	21444	14291	22345	19779
2854	10.41	441.166	Candesartan	956.516	HMDB14934	2541	3347	C07468	[M+H]+	TRUE	C24H20N6O3	HTQMVQVXFRQIKW-UHFFFAOYSA-N	7170	7375	4533	6282	2380	9866	799	3110	190	3545	185	1450	2680	4152	2804	14323	18682	8233	10305	14609	15023	14335	15617	7924
563	2.53	247.127	Santonin	985.601	NA	NA	NA	NA	[M+H]+	TRUE	C15H18O3	XJHDMGJURBVLLE-KWCXHHIESA-N	9526	2344	12251	4965	5228	34080	7028	3202	13959	6734	30101	292	1409	291	1359	2860	882	1551	1261	2062	1529	3108	3071	2936
5490	11.79	564.263	MLS001140882-01	939.696	NA	NA	NA	NA	[M+H]+	TRUE	C33H33N5O4	SQVRJYDIVLDZDD-MBCWZBCWSA-N	4331	3025	1486	2705	792	1770	759	856	623	1424	647	13357	13340	6781	5150	6600	6150	7700	9555	10758	5180	7742	9386	4980
1806	8.57	371.227	Aspidocarpine	746.758	NA	NA	NA	NA	[M+H]+	TRUE	C22H30N2O3	CITPXCNSMZMNIW-UHFFFAOYSA-N	84	160	48	66	154	192	81	72	57	47	37	17702	18156	22003	17421	17722	21335	22218	25942	23668	16905	16438	21179	19803
346	16.75	149.022	L(+)-Tartaric acid	772.73	HMDB00956	444305	15671	C00898	[M+H]+	TRUE	C4H6O6	FEWJPZIEWOKRBE-UHFFFAOYSA-N	8095	4237	2616	2565	8960	3312	6820	7295	2583	8436	3148	3824	13014	6071	4081	8081	5178	5109	5778	6826	8817	7438	2679	3022
6688	12.88	611.337	PA 30:4	948.648	NA	NA	NA	NA	[M+H]+	TRUE	C33H57O8P	DWLMWJZUPAHIQS-ALDWZUCRNA-N	673	2191	1236	1030	2551	2066	1262	1359	421	510	1057	5703	6390	4636	5937	1661	2280	4199	5958	6500	3909	6210	5834	7137
2076	8.57	393.209	Betamethasone (Celestone)	971.082	NA	NA	NA	NA	[M+H]+	TRUE	C22H29FO5	UREBDLICKHMUKA-AMDXKQBSSA-N	42	25	36	25	89	54	54	21	40	30	54	10356	7545	11591	10837	10980	11735	15005	13642	14696	10052	11121	13348	10068
1926	10.11	382.165	Benthiavalicarb-isopropyl	867.009	NA	NA	NA	NA	[M+H]+	TRUE	C18H24FN3O3S	USRKFGIXLGKMKU-ABAIWWIYSA-N	82	154	44	75	26	91	80	48	34	36	0	7878	6586	6553	6356	7161	4522	5550	6089	4990	3538	4158	4620	3471
3615	12.14	478.781	2-(3,4-dihydroxyphenyl)-5,8-dihydroxy-7-methoxy-3-[(2S,3R,4R,5R,6S)-3,4,5-trihydroxy-6-methyloxan-2-yl]oxychromen-4-one	897.79	NA	NA	NA	NA	[M+H]+	TRUE	C22H22O12	PTUBUBVQXWVBPI-QJCKQCIOSA-N	304	2164	499	296	1495	1342	355	933	222	408	324	12555	21356	5909	6531	6343	13293	8688	20487	19079	22870	17932	18680	16626
11720	11.57	785.402	Deoxycholic Acid	985.027	HMDB00626	222528	28834	C04483	[M+H]+	TRUE	C24H40O4	KXGVEGMKQFWNSR-LLQZFEROSA-N	321	406	276	255	803	429	182	230	182	257	216	4266	7441	1856	8586	8473	6750	8821	6414	10477	9574	5246	8398	9903
10747	10.16	756.378	PS 33:8	950.374	NA	NA	NA	NA	[M+H]+	TRUE	C39H60NO10P	JUOHKZZTRARLAK-OBJFHIBPSA-N	86	154	60	99	55	102	89	90	30	90	51	14840	6804	7217	10074	10784	8367	2586	3161	5196	4807	5004	4736	6165
380	2.44	165.055	2-Hydroxycinnamic acid, predominantly trans	872.025	NA	NA	NA	NA	[M+H]+	TRUE	C9H8O3	PMOWTIHVNWZYFI-AATRIKPKSA-N	88	44	68	66	45	84	44	18	64	36	24	23539	10851	35178	24163	21832	18814	12428	11905	19385	15229	11244	15064	2280
3041	12.2	450.268	lysoPE 16:1	999.639	NA	NA	NA	NA	[M+H]+	TRUE	C21H42NO7P	JURXBKAAUDRHQL-VUDRXDFFNA-N	3303	3567	3417	2542	8207	2763	1874	2792	1067	280	643	10441	12412	7270	7487	8029	10517	10908	3810	13385	15505	5427	9942	12861
4372	9.48	515.194	4,6-dihydroxy-3-(6-hydroxy-1-oxo-3-pentylisochromen-8-yl)oxy-2-pentylbenzoic acid	977.094	NA	NA	NA	NA	[M+H]+	TRUE	C26H30O8	BRRNOCJIAXDCCX-UHFFFAOYSA-N	2531	2918	27	2769	2424	2995	46	1657	24	2997	86	318	561	72	242	183	872	2479	812	2197	1269	1436	2246	2610
2495	11.75	421.257	3-(3,4-dihydroxyphenyl)-5,7-dihydroxy-6,8-bis(3-methylbut-2-enyl)chromen-4-one	973.64	NA	NA	NA	NA	[M+H]+	TRUE	C25H26O6	OAUIRSVJXOFAOO-UHFFFAOYSA-N	4123	5031	3249	2394	2554	2457	790	1795	481	1569	262	14088	14102	8044	6274	6233	9571	8493	15914	17171	12307	10774	11354	18926
408	2.44	182.081	L-TYROSINE	989.62	HMDB00158	6057	17895	C00082	[M+H]+	TRUE	C9H11NO3	OUYCCCASQSFEME-UHFFFAOYSA-N	195	81	191	50	202	91	38	16	108	50	75	38622	17259	46791	38982	33627	28966	18758	18748	28070	23660	16771	23795	3553
2451	25.8	419.241	Pomiferin	999.496	NA	NA	NA	NA	[M+H]+	TRUE	C25H24O6	GHCZYXUOYFOXIP-UHFFFAOYSA-N	1550	1236	1450	1824	1491	3605	336	2539	2998	1028	1157	2201	793	2646	3108	2451	1174	998	2807	3317	1692	1420	2858	2086
11736	6.67	786.161	FAD	964.172	HMDB01248	643975	16238	C00016	[M+H]+	TRUE	C27H33N9O15P2	VWWQXMAJTJZDQX-XIBAMUJRSA-N	118	109	44	68	33	84	54	857	94	42	63	21526	9234	13665	49565	9933	9143	5052	14532	7534	14738	11560	12937	7506
1828	7.65	372.258	5-[5-hydroxy-3-(hydroxymethyl)pentyl]-8a-(hydroxymethyl)-5,6-dimethyl-3,4,4a,6,7,8-hexahydronaphthalene-1-carboxylic acid	987.404	NA	NA	NA	NA	[M+H]+	TRUE	C20H34O5	VOCJFEUCJDTXSA-UHFFFAOYSA-N	199	200	111	74	186	138	156	66	60	172	104	38169	48853	32775	45622	33362	47652	26759	34496	44085	40615	36495	47511	37608
6790	12.93	615.015	debromoaplysiatoxin	999.973	NA	NA	NA	NA	[M+H]+	TRUE	C32H48O10	REAZZDPREXHWNV-YJHRSJNASA-N	2144	2362	1379	2282	1802	2472	2090	2589	1060	1826	2701	2979	834	896	2633	700	1727	1248	1460	1098	2308	1336	812	2075
15237	19.6	907.57	DGDG 29:1	953.992	NA	NA	NA	NA	[M+H]+	TRUE	C44H80O15	HXQNKCUQFMESIQ-UYHZLUFESA-N	10018	173	701	1488	1918	1496	736	1302	2851	6892	1095	2660	570	1167	402	1101	476	2458	4522	2778	1504	2078	4602	2683
493	0.08	223.062	Trinexapac	975.118	NA	NA	NA	NA	[M+H]+	TRUE	C11H12O5	DFFWZNDCNBOKDI-KTKRTIGZSA-N	4801	2773	1212	4300	4854	4629	3086	3030	1114	1088	1088	4906	1814	4217	1862	2992	4436	1180	4407	4573	4225	2996	4671	1054
141	0.7	68.9851	Pyrazole	No record	NA	NA	NA	NA	[M+H]+	TRUE	C3H4N2	WTKZEGDFNFYCGP-UHFFFAOYSA-N	276	1179	1922	1157	1687	511	1656	1128	488	312	195	4023	1243	2738	3537	2265	2335	1919	2140	5076	5104	3339	4479	1332
2018	10.17	389.156	Cetirizine Dihydrochloride	989.151	NA	NA	NA	NA	[M+H]+	TRUE	C21H27Cl3N2O3	PGLIUCLTXOYQMV-UHFFFAOYSA-N	99	154	90	66	32	170	36	70	51	66	142	8367	10727	4977	11433	8820	6307	8875	6528	5939	5948	4086	4387	5007
1421	7.89	341.179	Trehalose	997.106	HMDB00975	7427	16551	C01083	[M+H]+	TRUE	C12H22O11	HDTRYLNUVZCQOY-LIZSDCNHSA-N	39	40	64	62	61	74	40	80	36	99	65	4992	6741	5660	7928	5502	5755	5565	5391	4184	7508	5086	6532	4340
3273	11.01	462.181	Morphine_3_Glucuronide	995.243	NA	NA	NA	NA	[M+H]+	TRUE	accession=CO000282 "author=Dennis W. Hill, Tzipporah M. Kertesz, Robert Friedman, David F. Grant" "license=CC BY-SA" "publication=Mass Spectral Metabonomics beyond Elemental Formula	WAEXKFONHRHFBZ-UHFFFAOYSA-N	203	453	146	117	60	156	105	94	90	172	43	17514	8743	13753	14920	9590	11982	9607	5639	4473	4108	11353	6352	4266
9913	10.01	728.42	PC 31:7	979.12	NA	NA	NA	NA	[M+H]+	TRUE	C39H64NO8P	FDKCYWIIXXXBTA-SAAQBGDSNA-N	49	20	34	0	32	68	56	0	50	244	96	10463	10324	7362	11203	8052	8769	8261	5877	7171	7172	8904	8714	6208
329	2.44	136.076	Adenine	999.997	HMDB00034	190	16708	C00147	[M+H]+	TRUE	C5H5N5	GFFGJBXGBJISGV-UHFFFAOYSA-N	176	91	114	96	88	135	104	72	128	46	97	22465	11391	30734	24044	21047	17813	12134	12188	19830	14361	11315	15483	2258
10502	11.57	748.387	PE 36:11	946.112	NA	NA	NA	NA	[M+H]+	TRUE	C41H60NO8P	ZNLPZCWPHHYVJL-QBUHWBGBNA-N	1166	588	555	596	335	490	308	844	374	710	324	30568	47674	20532	34320	31174	21043	22052	11150	21310	11177	33175	37477	21795
3581	11.11	477.256	4-[5-[acetyl(hydroxy)amino]pentylamino]-2-[2-[5-[acetyl(hydroxy)amino]pentylamino]-2-oxoethyl]-2-hydroxy-4-oxobutanoic acid	999.893	NA	NA	NA	NA	[M+H]+	TRUE	C20H36N4O9	BPEXJHGGARTCIR-UHFFFAOYSA-N	706	1133	1883	935	819	738	1157	629	831	826	1168	9569	14689	13903	12667	13469	12666	19446	11151	10048	11130	15874	11296	14547
15135	12.09	901.412	(3S,5R,8R,10R,13R,14S,17R)-3-[5-[(2S,3R,4R,5S,6R)-3,4-dihydroxy-6-(hydroxymethyl)-5-[(2S,3R,4S,5S,6R)-3,4,5-trihydroxy-6-(hydroxymethyl)oxan-2-yl]oxyoxan-2-yl]oxy-4-methoxy-6-methyloxan-2-yl]oxy-14-hydroxy-13-methyl-17-(5-oxo-2H-furan-3-yl)-1,2,3,4,5,6,7,8,9,11,12,15,16,17-tetradecahydrocyclopenta[a]phenanthrene-10-carbaldehyde	#VALUE!	NA	NA	NA	NA	[M+H]+	TRUE	C42H64O18	SETOMNSAVMFIPE-YXXLGCQTSA-N	608	589	641	124	108	862	192	456	0	211	79	25926	18444	9147	8915	6366	5408	4840	9810	16019	16129	12661	18898	21012
1041	5.6	300.199	MLS001076116-01	858.645	NA	NA	NA	NA	[M+H]+	TRUE	C19H26ClNO2	CLJHABUMMDMAFA-UHFFFAOYSA-N	2095	2888	2431	2109	2897	3156	2703	3371	1489	2508	3500	118	100	139	117	81	96	81	89	100	149	184	123	45
2158	10.56	399.184	(2S,3S)-3-decyl-2-hydroxy-2-(3-methoxy-3-oxopropyl)butanedioic acid	997.39	NA	NA	NA	NA	[M+H]+	TRUE	C18H32O7	GTLYLWQDKQVONL-KDOFPFPSSA-N	203	365	117	158	66	164	162	108	129	116	105	2650	4025	2691	4516	2968	2836	1537	2108	2132	2688	3942	3486	1865
3662	26.48	481.341	Gedunin	995.477	NA	NA	NA	NA	[M+H]+	TRUE	C28H34O7	YJXDGWUNRYLINJ-POZBICLPSA-N	6013	372	2070	819	963	1751	849	2856	1519	5485	1787	1260	877	1460	405	847	1022	5421	5845	2021	2212	2091	3908	2449
2626	14.81	429.116	Ononin	984.151	HMDB33987	3733033	7775	C10509	[M+H]+	TRUE	C22H22O9	MGJLSBDCWOSMHL-MIUGBVLSSA-N	2354	2514	2070	2076	2271	2002	1761	2482	2435	2201	1612	830	5231	2777	2044	3496	2507	2847	2081	2854	2100	1016	2616	2727
216	0.92	102.056	L-Threonine	869.23	HMDB00167	6288	16857	C00188	[M+H]+	TRUE	C4H9NO3	AYFVYJQAPQTCCC-GBXIJSLDSA-N	689	1071	850	1278	775	1447	1068	4001	1047	1182	1015	4215	1388	7042	3107	2351	1588	2176	4175	2419	2931	5101	5748	1527
2016	8.56	388.254	2,4-dihydroxy-6-methyl-3-[(2E,4E)-3-methyl-5-[(1R,2R,6R)-1,2,6-trimethyl-3-oxocyclohexyl]penta-2,4-dienyl]benzaldehyde	960.187	NA	NA	NA	NA	[M+H]+	TRUE	C23H30O4	AQCKKGIVKOHRLM-HBFAXEOFSA-N	42	56	25	41	40	78	60	58	40	36	45	39852	32362	44093	36846	35558	44834	47390	62149	50227	38687	31641	43497	46146
3340	11.7	465.282	4-[3-methyl-5-(5,6,7-trihydroxy-1,2,4a,5-tetramethyl-3,4,6,7,8,8a-hexahydro-2H-naphthalen-1-yl)pentoxy]-4-oxobutanoic acid	976.025	NA	NA	NA	NA	[M+H]+	TRUE	C24H42O7	DQOOFQPFNNGTHL-UHFFFAOYSA-N	11166	43756	24033	10935	47957	10653	50303	19254	23603	10534	27557	2592	3060	2300	4148	4701	10304	13187	37326	30011	31500	25575	32540	37418
505	14.5	226.18	Prometon	No record	NA	NA	NA	NA	[M+H]+	TRUE	C10H19N5O	ISEUFVQQFVOBCY-UHFFFAOYSA-N	7840	8091	6855	6340	7190	7389	6823	8345	5892	8169	6117	4612	8886	3853	3473	7047	6148	5296	8676	7536	4035	3431	11558	9752
265	26.15	124.087	Nicotinic Acid	992.643	HMDB01488	938	15940	C00253	[M+H]+	TRUE	C6H5NO2	PVNIIMVLHYAWGP-UHFFFAOYSA-N	2834	2383	8579	6037	7474	8742	7917	9787	3965	8798	7546	6371	7472	2674	5975	5970	10366	12565	14719	14349	2120	4116	10997	12073
3711	9.5	484.149	(2S,3S)-3,5,7-trihydroxy-2-[4-hydroxy-3-[(2S,3R,4S,5S,6R)-3,4,5-trihydroxy-6-(hydroxymethyl)oxan-2-yl]oxyphenyl]-2,3-dihydrochromen-4-one	979.116	NA	NA	NA	NA	[M+H]+	TRUE	C21H22O12	CZOXIGOPZRIBJM-TZWBTVLISA-N	9	7	45	12	12	0	23	17	4	22	57	5460	4248	444	4067	406	4119	4506	4150	4489	4772	5559	3532	2564
6640	11.67	608.84	5-hydroxy-2-(4-methoxyphenyl)-3-[(2S,3R,4S,5S,6R)-3,4,5-trihydroxy-6-(hydroxymethyl)oxan-2-yl]oxy-7-[(2S,3R,4R,5R,6S)-3,4,5-trihydroxy-6-methyloxan-2-yl]oxychromen-4-one	999.759	NA	NA	NA	NA	[M+H]+	TRUE	C28H32O15	OFKKUHQXUNAUKP-CQNMNSRFSA-N	14592	18638	20987	12426	27800	23651	31358	24066	20890	7805	30681	345	2655	276	2604	4057	10559	12929	14751	22996	9439	14690	14027	13406
372	0.71	162.075	L-2-Aminoadipic acid	720.781	HMDB00510	469	37024	C00956	[M+H]+	TRUE	C6H11NO4	OYIFNHCXNCRBQI-BYPYZUCNSA-N	1628	3342	2943	7614	5033	3387	2830	4938	3884	1384	3368	817	858	2228	883	955	1284	1114	1399	983	956	1141	2573	1499
804	2.73	279.1	gamma-Glutamylmethionine	998.285	NA	NA	NA	NA	[M+H]+	TRUE	C10H18N2O5S	RQNSKRXMANOPQY-BQBZGAKWSA-N	434165	281164	905497	323493	342508	562764	254122	47678	303126	416927	15707	51158	27792	19916	65030	58177	33277	58706	48939	29250	56948	88552	79975	71152
2395	9.36	415.253	Alpha-Hydroxydeoxycholic Acid	974.625	NA	NA	NA	NA	[M+H]+	TRUE	C24H40O4	DGABKXLVXPYZII-FKEALSDISA-N	86	100	122	81	68	60	196	75	80	73	105	13142	21513	9988	14488	14903	21281	16726	16286	14041	15892	11550	22186	12752
6323	23.4	597.371	neoeriocitrin	998.139	NA	NA	NA	NA	[M+H]+	TRUE	C27H32O15	OBKKEZLIABHSGY-DOYQYKRZSA-N	1228	3667	1100	3116	3809	747	1270	583	2738	471	1028	3803	2744	684	1294	3886	2947	816	2333	2464	953	2559	3206	1126
15503	23.29	919.573	SQDG 42:7	829.078	NA	NA	NA	NA	[M+H]+	TRUE	C51H84O12S	BZDBKTDPHMVSCJ-HIXIEDALSA-N	8972	14630	8371	12134	6872	8911	7381	2851	16222	1501	18159	14413	11038	3470	7747	16000	8879	5927	2431	8584	9153	2990	10433	4240
1536	0.93	348.069	Adenosine 3'-monophosphate	932.238	HMDB03540	41211	28931	C01367	[M+H]+	TRUE	C10H14N5O7P	LNQVTSROQXJCDD-KQYNXXCUSA-N	2656	2176	10017	2296	3582	2063	1160	2382	4619	1204	10216	7284	9190	18416	10475	14311	27740	11390	6590	22280	9344	15592	14219	13760
4180	11.29	505.306	(1S,4aR,6aS,6bR,9S,10R,11R,12aR,14bS)-1,10,11-trihydroxy-9-(hydroxymethyl)-2,2,6a,6b,9,12a-hexamethyl-1,3,4,5,6,6a,7,8,8a,10,11,12,13,14b-tetradecahydropicene-4a-carboxylic acid	922.862	NA	NA	NA	NA	[M+H]+	TRUE	C30H48O6	IFIQVSCCFRXSJV-UFTBQYHPSA-N	212	206	214	203	124	174	324	94	132	107	216	24615	23765	16581	14556	2727	32805	22832	22653	34373	24289	30558	19963	35440
231	26.22	110.071	2-Aminophenol	820.901	METPA0236	NA	NA	C01987	[M+H]+	TRUE	C6H7NO	CDAWCLOXVUBKRW-UHFFFAOYSA-N	5781	1832	4917	5093	4503	5350	5694	6054	2212	6273	4361	6008	4339	7271	5952	2902	5785	7283	7457	8267	8035	1545	1903	6619
8587	9.67	681.349	MGDG 28:8	963.31	NA	NA	NA	NA	[M+H]+	TRUE	C37H54O10	YCYWAUZGNMJDJF-WGPAIVFXSA-N	394	589	1212	788	351	1428	497	141	284	803	458	8686	6945	8242	8773	9535	7682	3468	3823	2794	4162	5841	4867	4353
10635	11.78	752.416	PE 36:9	963.314	NA	NA	NA	NA	[M+H]+	TRUE	C41H64NO8P	RYLIZWWRLMQVTI-WCVLDDCLNA-N	441	5469	1412	544	227	604	3640	572	1978	467	5582	14944	21396	12168	15529	21091	13201	6966	11654	15776	13547	8938	9774	15072
1053	0.96	302.193	Dihydrocodeine	786.272	NA	NA	NA	NA	[M+H]+	TRUE	C18H23NO3	RBOXVHNMENFORY-DNJOTXNNSA-N	5797	805	6353	3685	5345	2348	2092	933	1665	2355	848	417	2272	348	20	1383	1082	2230	3845	2096	2108	2272	2537	2606
4174	9.63	505.185	[2-(4-hydroxy-3-methoxyphenyl)-4-[(4-hydroxy-3-methoxyphenyl)methyl]oxolan-3-yl]methyl (E)-3-(4-hydroxyphenyl)prop-2-enoate	994.505	NA	NA	NA	NA	[M+H]+	TRUE	C29H30O8	ZNVUQZAVBXKEGF-WUXMJOGZSA-N	214	274	40	354	76	709	58	126	34	21	86	13630	8121	9915	14540	9429	9842	4932	6186	6637	7174	5819	7337	6100
7191	10.42	631.346	PA 32:8	935.664	NA	NA	NA	NA	[M+H]+	TRUE	C35H53O8P	JNJXDTRZPOGQOK-SCEYEOKKNA-N	5111	15596	8396	6051	10795	16778	23438	12901	6497	4397	24622	706	782	533	371	422	439	300	556	251	807	525	685	408
2282	7.87	407.186	6-Geranylnaringenin	991.558	NA	NA	NA	NA	[M+H]+	TRUE	C25H28O5	YKGCBLWILMDSAV-UHFFFAOYSA-N	5020	5670	5693	3935	5022	6007	4900	5378	3028	3999	6378	159	85	181	149	67	92	59	65	79	92	80	61	29
8145	13	666.145	NADH	988.609	HMDB01487	928	16908	C00004	[M+H]+	TRUE	C21H29N7O14P2	BOPGDPNILDQYTO-DQQFMEOOSA-N	602	2280	1623	969	2785	2596	1606	883	540	331	1106	372	2342	1003	1135	641	2800	1101	2609	543	1287	1043	2333	2528
4576	10.5	525.284	[3-methyl-1-[3-methyl-1-oxo-1-(2,3,4,5,6-pentahydroxyhexoxy)pentan-2-yl]oxy-1-oxopentan-2-yl] 2-hydroxy-3-methylpentanoate	987.397	NA	NA	NA	NA	[M+H]+	TRUE	C24H44O12	UCAFTLMODRRASO-UHFFFAOYSA-N	220	308	812	230	282	384	520	213	386	529	417	23707	21482	15128	12891	6951	15913	12725	12659	12597	17486	19916	20681	14051
4353	12.04	514.294	Taurocholic acid	993.983	HMDB00036	440567	28865	C05122	[M+H]+	TRUE	C26H45NO7S	WBWWGRHZICKQGZ-HZAMXZRMSA-N	12236	20490	19174	10004	15016	23545	16354	12371	10134	6158	24902	1308	480	1149	1216	7600	7403	5015	17645	21786	16440	18038	19291	20071
225	0.09	107.086	O-Toluidine	921.917	HMDB41965	7242	66892	C14403	[M+H]+	TRUE	C7H9N	RNVCVTLRINQCPJ-UHFFFAOYSA-N	6748	6508	1164	6032	6529	6255	1742	4178	882	910	894	6776	1184	6206	6447	6249	6477	899	6670	6654	6186	6196	6437	1168
3746	0.71	485.244	9-(1H-indol-3-ylmethyl)-6,12-dimethyl-3-propan-2-yl-1,4,7,10,13-pentazacyclopentadecane-2,5,8,11,14-pentone	928.754	NA	NA	NA	NA	[M+H]+	TRUE	C24H32N6O5	NYPFHMYOQFDZQG-UHFFFAOYSA-N	36	10719	13745	56888	47417	2861	15989	9555	47438	12	5579	8	12	4	4	4	4	1196	588	968	1077	1028	1245	2616
12417	11.58	808.479	PC 37:9	999.416	NA	NA	NA	NA	[M+H]+	TRUE	C45H72NO8P	ACOYBSUGJHSSBU-TUSUQYNXNA-N	501	670	645	875	579	387	56	466	42	64	108	3584	5114	2326	8707	6664	6251	9618	4120	8394	6714	6402	5976	8742
4200	12.47	506.262	(2E,6E,12E)-18-(2,6-dioxopiperidin-4-yl)-9,11-dihydroxy-8-methoxy-10,12,14-trimethyl-15-oxooctadeca-2,6,12-trienoic acid	981.284	NA	NA	NA	NA	[M+H]+	TRUE	C27H41NO8	YQDJUXPUIRGKNV-MNOLRWOYSA-N	6942	5087	9289	7646	1907	10750	1118	2084	972	1839	1397	89160	66680	41679	50865	87553	80004	69070	26115	72504	105945	38551	36100	66717
358	3.45	150.058	L-METHIONINE	994.529	HMDB00696	6137	16643	C00073	[M+H]+	TRUE	C5H11NO2S	FFEARJCKVFRZRR-UHFFFAOYSA-N	42	20	24	26	24	60	17	28	16	21	24	6121	18591	6927	8234	7007	5390	18785	9942	11178	9371	8280	9483	1808
361	2.89	150.058	L-METHIONINE	994.529	HMDB00696	6137	16643	C00073	[M+H]+	TRUE	C5H11NO2S	FFEARJCKVFRZRR-UHFFFAOYSA-N	15516	13079	480	14737	10508	17019	10621	4452	13843	13472	1591	5593	7560	3965	3983	3659	2014	8306	2650	3024	2557	4919	3758	6860
10438	21.64	746.483	DGTS 36:11	898.772	NA	NA	NA	NA	[M+H]+	TRUE	C46H67NO7	LDPMLHCPLRNSBY-LCOCKJSFSA-N	914	4313	3885	2651	3432	3208	3181	1023	3211	662	3764	2603	1326	740	2693	2525	652	1007	907	979	1729	2516	2311	2308
11883	1.41	791.226	[(1S,4aS,6S,7R,7aS)-4-methoxycarbonyl-7-methyl-1-[(2S,3R,4S,5S,6R)-3,4,5-trihydroxy-6-(hydroxymethyl)oxan-2-yl]oxy-1,4a,5,6,7,7a-hexahydrocyclopenta[c]pyran-6-yl] (1S,4aS,6S,7R,7aS)-6-acetyloxy-7-methyl-1-[(2S,3R,4S,5S,6R)-3,4,5-trihydroxy-6-(hydroxymethyl)oxan-2-yl]oxy-1,4a,5,6,7,7a-hexahydrocyclopenta[c]pyran-4-carboxylate	#VALUE!	NA	NA	NA	NA	[M+H]+	TRUE	C35H50O20	YDHSGSSEZHFAJJ-YRJFMNGISA-N	5534	4688	8376	3509	3310	2158	3785	2000	3537	3234	2458	5515	4412	5984	3701	2430	5177	2849	4356	8972	6980	3001	7881	6540
1316	11.49	336.176	(E)-methyl 11-(5-carbamoyl-4-oxo-4H-pyran-2-yl)undec-10-enoate_120105	974.611	NA	NA	NA	NA	[M+H]+	TRUE	C18H25NO5	GFHBTMZMBLDKKA-CSKARUKUSA-N	10708	6549	8391	10065	2426	13288	2573	2671	2160	9410	2351	438	2078	2478	2075	1845	5102	6346	7637	7162	3609	7338	2414	2665
2614	11.74	428.258	Ranolazine (Ranexa)	994.247	NA	NA	NA	NA	[M+H]+	TRUE	C24H33N3O4	XKLMZUWKNUAPSZ-UHFFFAOYSA-N	7845	14509	9904	9136	9549	15280	16742	7975	8728	8537	9426	2067	4021	5299	7235	6655	9651	10566	12159	16240	14813	12965	2080	16286
2677	12.17	431.215	5-hydroxy-2,2,6,6-tetramethyl-4-[2-methyl-1-[2,4,6-trihydroxy-3-(2-methylpropanoyl)phenyl]propyl]cyclohex-4-ene-1,3-dione	960.084	NA	NA	NA	NA	[M+H]+	TRUE	C24H32O7	JUXUXBIHGDQKND-UHFFFAOYSA-N	304	252	70	147	284	86	241	176	38	252	358	11757	15120	10336	10881	12977	11588	13303	5780	11635	16421	4149	6555	13768
325	1.34	136.065	Adenine	999.997	HMDB00034	190	16708	C00147	[M+H]+	TRUE	C5H5N5	GFFGJBXGBJISGV-UHFFFAOYSA-N	2283	4964	17440	2274	2838	4593	3465	3193	5954	3136	2744	4185	2308	2554	10732	3661	728	1887	5087	1484	4518	4005	3653	1662
12130	23.61	798.491	PC 36:7	945	NA	NA	NA	NA	[M+H]+	TRUE	C44H74NO8P	CQAZMJNMKVCUQL-QZBQAKTPNA-N	832	3233	3400	2745	2275	902	3924	701	3858	435	1880	3318	3403	647	2430	4042	1336	1001	816	982	2854	1202	2464	2813
462	0.95	206.1	SQ 22,53617318-31-9	985.385	NA	NA	NA	NA	[M+H]+	TRUE	C9H11N5O	UKHMZCMKHPHFOT-UHFFFAOYSA-N	1191	420	4158	876	1390	639	325	217	1341	429	2083	1978	2301	6569	1976	5101	3252	3329	1437	1175	2184	3234	2204	3626
3560	10	476.305	CerP 24:1	960.032	NA	NA	NA	NA	[M+H]+	TRUE	C24H48NO6P	NGICRMCEAKMIQW-ABZSSTOSSA-N	88	68	308	90	194	461	666	52	625	394	562	35243	36623	4309	80325	49421	30222	31894	72652	61136	94250	62008	57581	62369
3125	10.93	455.195	Methotrexate	879.574	HMDB14703	126941	44185	C01937	[M+H]+	TRUE	accession=CO000271 "author=Dennis W. Hill, Tzipporah M. Kertesz, Robert Friedman, David F. Grant" "license=CC BY-SA" "publication=Mass Spectral Metabonomics beyond Elemental Formula	FBOZXECLQNJBKD-UHFFFAOYSA-N	296	237	292	264	162	203	200	120	48	258	141	25129	24353	23396	20208	9674	9880	7225	18292	6414	6519	16259	7073	6818
2096	11.65	395.174	Veraguensin	999.952	NA	NA	NA	NA	[M+H]+	TRUE	C22H28O5	JLJAVUZBHSLLJL-GKHNXXNSSA-N	11897	12218	11085	10258	4986	7632	6179	2940	264	525	4671	1497	12322	414	1349	15302	15012	8860	12574	12964	14015	5813	8984	10195
3501	11.93	473.228	3-Deoxy-3Beta-Hydroxyangolensic Acid Methyl Ester	967.883	NA	NA	NA	NA	[M+H]+	TRUE	C27H36O7	QFRUZVNPYYYLAN-JQFPPNBKSA-N	51746	30827	41500	40986	11438	45154	11089	11314	10641	36834	14459	2061	2185	2971	1870	4035	43241	33164	19207	26416	46297	25714	24946	32207
10405	11.66	745.408	PG 35:9	945.845	NA	NA	NA	NA	[M+H]+	TRUE	C41H63O10P	HJFBGOPBUNYQTC-ZXKYTHFTSA-N	203	406	92	255	81	409	182	225	182	130	79	1906	4478	4893	7535	6419	7686	7184	2296	3746	7305	3921	2322	6936
11327	11.93	773.368	SQDG 32:10	979.105	NA	NA	NA	NA	[M+H]+	TRUE	C41H58O12S	PBDLYVGEDSGEJB-PNQKZMJOSA-N	535	2360	700	595	378	3007	1155	2213	409	698	540	23850	31104	10852	18176	25437	23929	8310	20358	27650	26946	14725	16731	26818
2991	11.91	447.184	MLS001142424-01	975.06	NA	NA	NA	NA	[M+H]+	TRUE	C25H26N4O4	BXZMQZWYVUZBTK-MQNRADLISA-N	2942	2619	2144	4122	792	4881	1455	1764	638	4733	108	490	2872	718	680	4450	6109	3504	3451	4231	5284	2436	2192	3934
8769	12.02	688.38	(2S)-2-[2-[(5R,6R,7S,9S,16R,18S,19S)-19-amino-6-[(3S)-3,4-dicarboxybutanoyl]oxy-16,18-dihydroxy-5,9-dimethylicosan-7-yl]oxy-2-oxoethyl]butanedioic acid	998.925	NA	NA	NA	NA	[M+H]+	TRUE	C34H59NO14	UXDPXZQHTDAXOZ-NSXDCQEVSA-N	9498	12726	15982	7794	15495	20006	18835	11114	8709	4584	14434	1545	2560	1469	2082	4053	5298	5774	14825	17198	18840	9488	11599	9956
2701	9.36	432.279	methyl (2E,8E)-9-[3a-hydroxy-6,7-dimethyl-1-(2-methylpropyl)-3-oxo-2,4,7,7a-tetrahydro-1H-isoindol-4-yl]-4,5-dihydroxy-8-methylnona-2,8-dienoate	999.997	NA	NA	NA	NA	[M+H]+	TRUE	C25H39NO6	YUXUTEAAGHFKKH-MKQCFFQWSA-N	17	38	60	56	33	40	55	21	111	78	76	60780	98832	40523	57018	55022	90909	79857	63475	51726	67233	47874	103711	58831
7766	9.87	653.207	5-hydroxy-7-[(2S,3R,4S,5S,6R)-3,4,5-trihydroxy-6-[[(2R,3R,4R,5R,6S)-3,4,5-trihydroxy-6-methyloxan-2-yl]oxymethyl]oxan-2-yl]oxy-2-(3,4,5-trimethoxyphenyl)chromen-4-one	977.222	NA	NA	NA	NA	[M+H]+	TRUE	C30H36O16	QVXXLWMUTXHCGR-XBRZVJLKSA-N	0	27	116	39	26	99	36	47	22	2756	0	4904	5231	987	7106	1663	7334	14071	6388	6033	8873	8022	11625	9790
1449	6.79	342.208	(2E,8E)-9-(1,3-benzodioxol-5-yl)-1-piperidin-1-ylnona-2,8-dien-1-one	986.257	NA	NA	NA	NA	[M+H]+	TRUE	C21H27NO3	PKLGRWSJBLGIBF-JMQWPVDRSA-N	44	68	66	30	39	76	79	21	37	49	57	4706	9694	6272	5980	6439	9638	3625	4071	5787	3642	5791	3749	7770
13600	13.02	847.453	DGDG 28:6	898.822	NA	NA	NA	NA	[M+H]+	TRUE	C43H68O15	KTXDISWUMVXJEF-TXLQTJMUSA-N	1497	1894	954	1727	927	1843	448	977	3880	293	3016	1688	2128	1049	3056	3355	3471	1070	1462	2239	3005	1494	935	889
1577	9.42	353.142	Isoxanthohumol	979.622	HMDB34048	513197	NA		[M+H]+	TRUE	C21H22O5	YKGCBLWILMDSAV-UHFFFAOYSA-N	3602	4752	3548	4330	3226	6961	2985	2140	2359	118	2850	924	1951	308	735	3446	1630	3690	1334	1321	2125	3470	1206	3823
2588	11.88	426.243	Cholic Acid	999.416	HMDB00619	221493	16359	C00695	[M+H]+	TRUE	C24H40O5	BHQCQFFYRZLCQQ-OELDTZBJSA-N	4852	6473	820	4101	3751	5433	2272	2844	444	579	1044	23741	19378	38176	52394	34100	46972	58804	26314	14201	25326	35307	33198	13682
16677	14.02	975.742	TG 60:11	961.353	NA	NA	NA	NA	[M+H]+	TRUE	C57H82O6	VWLSCHKULOLJKQ-LHUUDILRNA-N	100	3601	2218	2566	855	636	2706	674	184	72	4478	7155	4201	9535	3746	3531	7689	1250	4473	3525	1379	2964	4231	6963
10600	11.92	751.388	[5-hydroxy-2-[4-hydroxy-2,5-bis(hydroxymethyl)-3-(2-methylpropanoyloxy)oxolan-2-yl]oxy-4-(2-methylpropanoyloxy)-6-(2-methylpropanoyloxymethyl)oxan-3-yl] decanoate	945.316	NA	NA	NA	NA	[M+H]+	TRUE	C34H58O15	KSNWZOGDNCZVEN-UHFFFAOYSA-N	665	445	667	504	1017	752	563	228	446	500	973	27128	51845	11369	19399	35968	31099	9319	31970	37558	32780	31960	21007	30920
571	1.31	248.031	Pyridoxal 5'-phosphate	986.931	HMDB01491	1051	18405	C00018	[M+H]+	TRUE	C8H10NO6P	NGVDGCNFYWLIFO-UHFFFAOYSA-N	5151	3093	3053	2569	2166	1678	2733	1076	2481	1322	3405	3630	3465	2687	3276	2075	2585	2355	4525	4084	3779	3868	2065	883
931	5.59	283.174	Tyrphostin A910537-47-0	972.033	NA	NA	NA	NA	[M+H]+	TRUE	C18H22N2O	MZOPWQKISXCCTP-UHFFFAOYSA-N	11388	15467	12725	7875	10304	12919	12895	19318	7444	13273	17220	60	49	98	99	39	47	38	40	37	72	114	56	45
4249	12.22	508.957	Lufenuron	908.742	NA	NA	NA	NA	[M+H]+	TRUE	C17H8Cl2F8N2O3	PWPJGUXAGUPAHP-UHFFFAOYSA-N	9375	12727	13511	8546	17755	13641	17765	11757	10320	4185	17416	119	3988	53	857	2826	7409	14661	17802	16978	6565	9290	9291	8893
343	0.9	148.06	L-Glutamic acid	957.979	HMDB00148	33032	16015	C00025	[M+H]+	TRUE	C5H9NO4	WHUUTDBJXJRKMK-VKHMYHEASA-N	6122	6290	6224	10443	5293	7967	5407	20860	6297	9575	6398	52281	9348	63199	38788	27630	15369	17494	57840	42144	50008	57891	66872	11104
10030	9.93	733.374	MGDG 32:10	873.544	NA	NA	NA	NA	[M+H]+	TRUE	C41H58O10	NTPGZJJXUFLYDV-GIPIFSJASA-N	112	62	532	112	75	249	240	60	90	162	306	14142	11677	9674	14898	6924	7678	9991	5210	7505	4804	10923	8382	4336
7737	11.28	652.405	MGDG 26:6	991.337	NA	NA	NA	NA	[M+H]+	TRUE	C35H54O10	UVVQPVKGICMSDS-YPCKADMVSA-N	124	309	152	170	265	288	282	46	415	210	466	35327	46082	22502	12775	6894	20513	20997	62417	18326	30503	40905	50532	15080
12987	13.18	825.177	3-[(2S,3R,4S,5S,6R)-3-[(2S,3R)-3,4-dihydroxy-4-(hydroxymethyl)oxolan-2-yl]oxy-4,5-dihydroxy-6-[[(2R,3R,4S,5S,6R)-3,4,5-trihydroxy-6-(hydroxymethyl)oxan-2-yl]oxymethyl]oxan-2-yl]oxy-5,7-dihydroxy-2-(4-hydroxy-3-methoxyphenyl)-6-methoxychromen-4-one	985.503	NA	NA	NA	NA	[M+H]+	TRUE	C34H42O22	NVYWCFHFPXGDKS-XORAYBEBSA-N	582	6410	10150	2389	5330	299	2352	5198	3372	64	320	10762	9566	10819	10537	9859	9664	2814	20981	13640	7170	13794	10942	10777
5517	9.46	565.174	Guanosine	997.124	HMDB00133	6802	16750	C00387	[M+H]+	TRUE	C10H13N5O5	NYHBQMYGNKIUIF-UUOKFMHZSA-N	414	1164	939	911	321	1195	284	279	246	661	542	4103	4794	497	3042	777	2548	7840	5267	1722	5528	5646	5365	6093
1058	4.24	302.197	Dihydrocodeine	786.272	NA	NA	NA	NA	[M+H]+	TRUE	C18H23NO3	RBOXVHNMENFORY-DNJOTXNNSA-N	6366	32819	183	117713	34821	117094	44168	32660	117355	82857	71168	21016	8624	5805	2278	13774	7062	19180	14043	26743	28967	12306	8095	21003
1134	20.19	313.238	delta9-Tetrahydrocannabinol	816.905	HMDB41865	2978	NA	C06972	[M+H]+	TRUE	C21H30O2	CYQFCXCEBYINGO-UHFFFAOYSA-N	2553	16172	18292	19799	14777	14953	14819	16946	14550	2450	16956	17858	15896	16971	20028	19828	15803	25975	21220	21733	2910	15265	3089	15809
3723	12.37	484.248	2-[2,6-bis(3-methylbut-2-enyl)-4-[(2S,3R,4S,5S,6R)-3,4,5-trihydroxy-6-(hydroxymethyl)oxan-2-yl]oxyphenyl]-2-hydroxyacetic acid	969.62	NA	NA	NA	NA	[M+H]+	TRUE	C24H34O9	NKNHYXCDCIOHRT-CWAIYLBLSA-N	13098	7566	14278	13041	2452	15428	1568	3779	857	772	474	86716	76679	101961	86623	133243	128791	129661	46786	99741	135410	47845	41848	57781
9794	11.73	724.391	PE 34:9	996.76	NA	NA	NA	NA	[M+H]+	TRUE	C39H60NO8P	ARDPUVSXOLXGCQ-RQVQGDGBNA-N	427	600	512	201	72	326	480	180	214	211	731	134591	130308	73967	165418	192772	115740	58994	65751	194036	147867	57682	71301	214252
8498	12.27	678.35	PS 27:5	970.056	NA	NA	NA	NA	[M+H]+	TRUE	C33H54NO10P	UMVBZAZLINFINA-SQXCHDIBSA-N	17405	19381	10125	10189	6447	9364	5728	4443	5249	15168	5116	4317	4182	3016	5892	3910	13560	4425	10484	7351	9295	3283	4086	3603
7618	12.83	647.149	5-hydroxy-2-(4-methoxyphenyl)-3-[(2S,3R,4S,5S,6R)-3,4,5-trihydroxy-6-(hydroxymethyl)oxan-2-yl]oxy-7-[(2S,3R,4R,5R,6S)-3,4,5-trihydroxy-6-methyloxan-2-yl]oxychromen-4-one	999.759	NA	NA	NA	NA	[M+H]2+	TRUE	C28H32O15	OFKKUHQXUNAUKP-FYVHZATOSA-N	1663	3954	3392	2374	4517	3543	3932	1963	2444	893	4088	66	143	74	86	998	3912	2141	2594	2518	5680	2449	3314	3572
16213	15.26	953.713	MGDG 44:2	785.479	NA	NA	NA	NA	[M+H]+	TRUE	C53H98O10	LBGNIXADWOVYAS-KRPURRMJSA-N	2226	8011	8824	2735	1545	2714	10986	7897	1889	1926	7355	4624	7963	5933	9076	4650	12692	4756	11159	12841	11862	7764	6226	3534
255	1.08	123.042	Nicotinamide	999.999	HMDB01406	936	17154	C00153	[M+H]+	TRUE	C6H6N2O	DFPAKSUCGFBDDF-UHFFFAOYSA-N	2778	2671	6501	3692	3377	2214	3649	1954	6479	1191	833	2509	5443	3639	3245	2233	2295	1044	4217	1964	3071	2491	1482	1147
686	7.3	275.16	(E)-7-methylidene-10-oxo-4-propan-2-ylundec-5-enoic acid	982.996	NA	NA	NA	NA	[M+H]+	TRUE	C15H24O3	BPCRVQOBIAIVSF-SOFGYWHQSA-N	26893	23644	22009	22476	39703	31037	27048	28508	59373	33158	10033	48	64	16	32	33	49	46	70	56	88	47	9	58
2898	11.89	443.269	Strophanthidin	939.022	NA	NA	NA	NA	[M+H]+	TRUE	C23H32O6	ODJLBQGVINUMMR-HZXDTFASSA-N	6386	9207	6920	5534	9943	6200	6842	5641	5980	3839	9850	13454	12976	27731	35548	20530	33607	43234	12535	8542	16455	19329	18282	16183
5129	11.32	550.234	MLS001140706-01	945.6	NA	NA	NA	NA	[M+H]+	TRUE	C32H31N5O4	QAUFEYITPFCZGA-BVOOQYFDSA-N	8054	1948	6286	5032	3765	7528	5090	4062	3749	4250	5685	406	4971	419	1421	2839	9603	10985	8547	6006	9633	2997	2412	7967
2242	11.76	404.231	MLS001148102-01	960.204	NA	NA	NA	NA	[M+H]+	TRUE	C25H29N3O2	WZHJKEUHNJHDLS-QTGUNEKASA-N	10374	11371	4707	10546	5958	10847	1276	2921	476	316	728	31996	52323	15318	14269	20357	24669	12081	32480	57989	32897	24991	25793	47038
9703	22.47	720.454	MGDG 31:7	999.988	NA	NA	NA	NA	[M+H]+	TRUE	C40H62O10	LHHYUEDJSFSBBH-LMFFOPNFSA-N	1144	1504	1743	1019	3587	3619	863	914	3087	379	627	3140	797	841	989	1325	770	1021	632	992	1020	820	2371	1039
1057	4.98	302.196	Dihydrocodeine	786.272	NA	NA	NA	NA	[M+H]+	TRUE	C18H23NO3	RBOXVHNMENFORY-DNJOTXNNSA-N	76	100	201	160	209	141	201	117	378	320	277	48023	99653	34952	32209	75220	57943	123932	68814	107775	99765	28140	25046	53028
7068	12	625.329	SQDG 20:0	1000	NA	NA	NA	NA	[M+H]+	TRUE	C29H54O12S	WERSVISNFNJYFC-BFLDFUHASA-N	16672	14686	12145	12470	9593	18024	10723	9261	6599	12192	8785	2324	10452	5309	5182	7440	21778	16139	22358	16644	12280	7865	6273	7369
1023	5.47	298.098	5'-S-Methylthioadenosine	982.323	NA	NA	NA	NA	[M+H]+	TRUE	C11H15N5O3S	WUUGFSXJNOTRMR-IOSLPCCCSA-N	73	75	61	162	77	112	275	76	113	188	94	35315	9995	55646	8146	73437	50188	13748	18278	28010	25392	5805	34480	5659
485	1.31	219.097	(2R)-2-[(1E,3E)-penta-1,3-dienyl]-2,3-dihydro-1-benzofuran-5,7-diol	958.871	NA	NA	NA	NA	[M+H]+	TRUE	C13H14O3	WTFIFQXTQCYJKU-JWVODRKRSA-N	3329	14451	2873	11017	4796	2873	4060	4245	5095	2635	123	4115	6970	1145	6658	2709	806	1806	2614	764	4303	5282	3080	3400
7507	12.78	643.38	PG 27:4	938.449	NA	NA	NA	NA	[M+H]+	TRUE	C33H57O10P	NRQVRSIWSGUKKR-LBPWJHBLSA-N	2340	8260	9400	3103	9626	12806	10882	5774	4690	1611	13423	1247	2984	585	537	1329	13832	5300	12743	9940	9014	5672	4420	3710
4474	26.47	520.413	DG 28:5	909.067	NA	NA	NA	NA	[M+H]+	TRUE	C31H50O5	DISROOGLKNWXNO-XJXRQVMYNA-N	25585	2142	4834	4530	3046	7886	2093	12049	3521	39618	2949	3038	3936	3679	1967	2708	3789	18972	17367	7739	5592	6121	6961	8300
240	0.92	116.071	Proline	999.998	HMDB00162	145742	17203	C00148	[M+H]+	TRUE	C5H9NO2	ONIBWKKTOPOVIA-UHFFFAOYSA-N	1772	2491	3751	3014	2624	2185	2089	824	2493	1141	4370	2400	2367	7771	2259	6227	5261	8297	2759	2112	2262	2506	3381	6939
2164	11.29	399.245	Tri(butoxyethyl)phosphate	969.306	NA	NA	NA	NA	[M+H]+	TRUE	C18H39O7P	BGNTUSKZDOUZCZ-UHFFFAOYSA-N	6086	14994	12713	4027	15542	9408	15233	10067	11882	1040	23868	1898	6973	1403	406	9966	10412	10767	8227	8888	14983	8685	12632	23597
1337	11.2	338.192	Methylergometrine	962.468	HMDB14497	8226	775307		[M+H]+	TRUE	C20H25N3O2	UNBRKDKAWYKMIV-UHFFFAOYSA-N	4267	4977	1734	3550	2567	5359	828	3221	319	857	815	7231	6834	12082	13399	14867	21758	20090	4582	15468	20839	6394	5493	22004
2469	12.2	420.226	lysoPE 12:0	945.195	NA	NA	NA	NA	[M+H]+	TRUE	C17H36NO7P	IZDRGPDUDLWAGR-XISACWJONA-N	304	144	231	128	313	136	193	221	82	113	240	49326	74019	48370	48765	62527	63642	63007	23532	53380	87366	21153	23568	58539
3237	9.36	460.312	4-[3-methyl-5-(5,6,7-trihydroxy-1,2,4a,5-tetramethyl-3,4,6,7,8,8a-hexahydro-2H-naphthalen-1-yl)pentoxy]-4-oxobutanoic acid	976.025	NA	NA	NA	NA	[M+H]+	TRUE	C24H42O7	DQOOFQPFNNGTHL-UHFFFAOYSA-N	63	115	20	65	88	78	31	56	16	14	52	33428	57083	14281	16963	18578	48747	34056	16914	37724	41400	31188	50730	13560
1873	7.83	377.141	(-)-Riboflavin	993.459	HMDB00244	493570	17015	C00255	[M+H]+	TRUE	C17H20N4O6	AUNGANRZJHBGPY-SCRDCRAPSA-N	469	2777	1196	1080	1132	1162	1608	5756	1576	4501	2122	8484	15135	7454	4578	15096	14469	7978	12247	10764	9575	1618	1531	13233
951	22.5	285.278	acacetin	964.378	NA	NA	NA	NA	[M+H]+	TRUE	C16H12O5	DANYIYRPLHHOCZ-UHFFFAOYSA-N	1592	2239	1113	1399	2031	2172	1225	1150	1322	2581	1354	2802	2315	3362	2211	1633	2532	2916	3190	170	3069	2074	2810	2668
9446	10.04	711.393	PA 38:10	927.96	NA	NA	NA	NA	[M+H]+	TRUE	C41H61O8P	HQKCWTBGRUCVBD-SOKFXYPINA-N	180	300	208	195	201	198	242	208	136	144	204	3443	5455	4994	4067	7898	7339	4989	2471	317	3579	4223	4526	4469
2209	8.83	402.231	5-Methylurapidil	866.698	NA	NA	NA	NA	[M+H]+	TRUE	C21H31N5O3	HIHZDNKKIUQQSC-UHFFFAOYSA-N	91	52	70	34	31	120	28	75	32	46	42	11804	14953	11766	12544	17879	16238	15363	13408	1702	16906	16424	11744	12254
2454	25	419.309	hexadecyl (E)-3-(4-hydroxy-3-methoxyphenyl)prop-2-enoate	984.134	NA	NA	NA	NA	[M+H]+	TRUE	C26H42O4	ZISDTRGMDDVTKY-CZIZESTLSA-N	153	596	940	1391	1544	4135	293	349	411	659	875	3233	1082	249	790	688	396	406	254	2663	4297	3228	3961	2256
1199	2.53	322.113	9-(2,3-dihydroxy-3-methylbutoxy)furo[3,2-g]chromen-7-one	919.837	NA	NA	NA	NA	[M+H]+	TRUE	C16H16O6	FOINLJRVEBYARJ-UHFFFAOYSA-N	4771	2196	168	2098	6563	3679	40	3452	49	100	24	324	819	3281	50	2179	2949	3748	2050	2294	2175	2604	6299	4191
1060	3.49	302.197	Dihydrocodeine	786.272	NA	NA	NA	NA	[M+H]+	TRUE	C18H23NO3	RBOXVHNMENFORY-DNJOTXNNSA-N	3668	3992	37650	10412	12194	8731	8809	6329	5509	22633	36608	1295	1268	384	301	856	451	3094	3334	1664	2622	1096	424	1854
6325	25.32	597.401	SM 25:2	977.22	NA	NA	NA	NA	[M+H]+	TRUE	C30H59N2O6P	CFFDTABHEZERRQ-MFNKTYMANA-N	21668	11221	23037	13433	23217	8614	18442	11705	39121	6215	11190	25567	13608	6316	5450	19614	5501	44657	37225	21374	20975	19370	20374	21853
9288	10.99	706.374	PC 28:8	995.928	NA	NA	NA	NA	[M+H]+	TRUE	C36H56NO8P	WDAJQIDGDXTUNT-YSHJVCJQNA-N	4748	5549	8166	5169	5693	3212	6003	3622	3938	7729	7381	2772	2900	1526	3507	5823	6348	5905	6498	6573	8671	2339	2591	4259
14726	10.78	888.527	W493A_130005	911.81	NA	NA	NA	NA	[M+H]+	TRUE	C45H73N7O11	HTPODFYRHLWACU-UHFFFAOYSA-N	73	284	102	156	60	194	102	122	160	0	172	2776	2341	2635	4060	2262	3809	3664	6255	4422	2223	2054	2672	4912
806	2.28	279.101	gamma-Glutamylmethionine	998.285	NA	NA	NA	NA	[M+H]+	TRUE	C10H18N2O5S	RQNSKRXMANOPQY-BQBZGAKWSA-N	103606	90917	848923	61170	53943	57069	119867	21602	59072	79600	3551	247	31797	7131	3374	45036	16701	77441	45422	69079	31559	26576	28354	61353
2857	10.79	441.212	MLS001142434-01	999.809	NA	NA	NA	NA	[M+H]+	TRUE	C23H28N4O5	XGDXGVGJOYVJQV-CCJQTALDSA-N	296	302	144	468	173	272	204	128	140	375	353	10181	5195	10341	12726	7511	11339	14203	15640	2642	4490	10304	11979	11873
377	1.09	165.053	2-Hydroxycinnamic acid, predominantly trans	872.025	NA	NA	NA	NA	[M+H]+	TRUE	C9H8O3	PMOWTIHVNWZYFI-AATRIKPKSA-N	2566	1351	17924	990	934	1012	907	2079	1907	1052	1131	5835	4641	12709	9198	6382	4665	1734	4758	4558	3723	2700	3611	1012
2956	12.09	445.284	N-[(2S)-1-[(2-methoxyphenyl)methylamino]-3-methyl-1-oxobutan-2-yl]-1-[(2S)-pyrrolidine-2-carbonyl]piperidine-4-carboxamide	974.555	NA	NA	NA	NA	[M+H]+	TRUE	C24H36N4O4	FAIBABZLZCCOIP-FPOVZHCZSA-N	152	126	213	92	171	136	120	88	90	47	168	6526	10537	4164	4669	3744	5852	5001	10046	12498	14859	5750	6626	15084
13599	13.39	847.444	(3??,8??,9??,24E)-3-[(6-O-Acetyl-4-O-pentopyranosylhexopyranosyl)oxy]-12,16-dihydroxy-9,19-cyclolanost-24-en-26-oic acid	996.953	NA	NA	NA	NA	[M+H]+	TRUE	C43H68O15	IRXIEUDBDWXTTL-NKVVMBDVSA-N	601	1155	3805	260	210	469	312	861	204	185	432	1089	3354	4625	2787	2028	1879	1301	1992	8409	1738	3387	6703	5263
1834	11.78	373.195	Tangeritin	999.809	HMDB30539	68077	9400	C10190	[M+H]+	TRUE	C20H20O7	ULSUXBXHSYSGDT-UHFFFAOYSA-N	27705	2493	2511	873	782	858	659	6913	591	1696	262	27181	20650	20920	16438	19869	16686	14630	45280	14608	10797	19367	21222	10516
1334	0.96	338.141	Linezolid	780.145	HMDB14739	441401	63607	C08146	[M+H]+	TRUE	C16H20FN3O4	TYZROVQLWOKYKF-ZDUSSCGKSA-N	3844	1283	5466	1484	10932	1052	2428	3048	15641	2418	390	2715	4173	5617	2368	3413	2381	4636	894	1375	1131	2039	2360	3462
6175	10.84	592.391	PE 25:1	978.124	NA	NA	NA	NA	[M+H]+	TRUE	C30H58NO8P	WSGVIRFBRMZSFX-HOOOYASANA-N	812	281	102	0	85	96	64	287	64	97	74	5812	3581	11174	2349	12391	9047	17878	17702	7855	18464	24926	4484	16281
4016	12.16	498.309	Taurodeoxycholic acid	989.853	HMDB00896	2733768	9410	C05463	[M+H]+	TRUE	C26H45NO6S	AWDRATDZQPNJFN-VAYUFCLWSA-N	10023	24601	13851	11315	23040	12823	17901	12179	17430	7245	13245	147	3894	106	3720	5886	13478	8758	18869	17003	7000	7426	7770	9345
10638	12.24	752.453	PC 30:6	992.577	NA	NA	NA	NA	[M+H]+	TRUE	C38H64NO8P	RMZKZTCXQZGBCJ-GTURWTCTNA-N	7498	48100	14906	24179	55175	56275	55294	10587	33346	3672	71279	2341	12478	956	9372	13555	29970	36868	11102	10247	24041	20381	14535	12906
2320	10.11	411.168	NCGC00384627-01	999.571	NA	NA	NA	NA	[M+H]+	TRUE	C20H28O9	JPRAADAALYQLIE-UHFFFAOYSA-N	9430	8361	7949	7322	3230	10138	801	3013	168	6847	3587	1109	2012	2053	1446	9169	7586	17248	9555	6520	6162	14097	15580	5072
327	1.02	136.073	Adenine	999.997	HMDB00034	190	16708	C00147	[M+H]+	TRUE	C5H5N5	GFFGJBXGBJISGV-UHFFFAOYSA-N	2778	1876	3744	1583	1798	1516	1343	3266	2952	2731	4727	6177	2532	11440	8820	6493	5238	2397	4821	3732	3205	3246	3136	1627
232	27.21	110.072	2-Aminophenol	820.901	METPA0236	NA	NA	C01987	[M+H]+	TRUE	C6H7NO	CDAWCLOXVUBKRW-UHFFFAOYSA-N	4149	3096	3391	3800	2080	5549	3800	3540	3171	3616	4833	2702	3919	3788	1405	3633	6354	6293	6866	2637	2211	1379	1517	5073
2424	11.78	417.222	6-[(4E,6E)-2,3-dihydroxy-4,6-dimethyl-7-(1,2,4-trimethyl-3,6-dioxabicyclo[3.1.0]hexan-4-yl)hepta-4,6-dien-2-yl]-4-methoxy-3,5-dimethylpyran-2-one	956.094	NA	NA	NA	NA	[M+H]+	TRUE	C24H34O7	UXTZIHZDUIRZDY-JASOSIDASA-N	7974	15054	15314	9779	3656	8822	3102	3426	3313	13650	5079	4811	3525	2964	2006	4252	3407	3967	15333	13289	9670	16132	3995	8190
12068	12.34	796.476	PC 36:8	920.669	NA	NA	NA	NA	[M+H]+	TRUE	C44H72NO8P	RYWHBQHFYXLTOJ-FTDIABJBNA-N	14334	28029	26608	13050	40900	32431	36843	20100	19657	8964	44046	357	5940	451	4973	7095	20725	18603	18107	27551	18598	7774	9061	11686
4998	9.81	544.328	lysoPC 18:1	999.809	NA	NA	NA	NA	[M+H]+	TRUE	C26H52NO7P	PZRFVAHZNWPPAC-HLZANXBCNA-N	344	1028	60	356	1116	1029	93	961	31	72	129	775	6427	4026	2711	6573	12435	4637	8516	12023	10305	2912	3918	8786
7621	12.08	647.344	[(2R,3R,4S,5S,6R)-3-acetyloxy-2-(acetyloxymethyl)-5-hexanoyloxy-6-[(2S,3R)-2,3,4-trihydroxybutoxy]oxan-4-yl] dodecanoate	997.321	NA	NA	NA	NA	[M+H]+	TRUE	C32H56O13	YTRXIFNFFGXRFV-YBYYVXQGSA-N	12441	11614	10651	10786	9912	13447	10589	7525	5999	11307	9093	3818	3148	2144	2647	8918	10932	10190	13410	17971	17377	5529	5993	4852
5086	10.48	548.361	lysoPC 20:2	942.471	NA	NA	NA	NA	[M+H]+	TRUE	C28H54NO7P	YYQVCMMXPIJVHY-PNHHBWIDNA-N	129	139	21	115	107	30	40	284	55	33	70	17121	31950	26463	21988	10237	28041	15149	22599	7862	29651	31151	31721	15322
2737	11.48	435.236	6-[(4E,6E)-2,3-dihydroxy-4,6-dimethyl-7-(1,2,4-trimethyl-3,6-dioxabicyclo[3.1.0]hexan-4-yl)hepta-4,6-dien-2-yl]-4-methoxy-3,5-dimethylpyran-2-one	956.094	NA	NA	NA	NA	[M+H]+	TRUE	C24H34O7	UXTZIHZDUIRZDY-JASOSIDASA-N	136643	142075	92754	133970	47731	113455	66579	63350	78858	132451	50204	6693	7026	1963	2515	13017	12100	9047	4251	5155	15788	4440	5915	15025
1733	6.96	363.16	7-amino-8-(2,4-dihydroxy-6-methylphenyl)-1,9-dimethyl-3H-phenoxazin-3-one	714.801	NA	NA	NA	NA	[M+H]+	TRUE	C21H18N2O4	NNZHGEUZKBYASA-UHFFFAOYSA-N	4257	6131	5105	3351	4449	7023	4173	5673	2963	4112	7234	73	93	72	140	60	64	79	53	30	83	160	92	60
2284	8.55	407.186	BRL 15572	999.731	NA	NA	NA	NA	[M+H]+	TRUE	C25H28Cl2N2O	KQGJIKWDFWLCHO-UHFFFAOYSA-N	67	22	69	30	45	60	71	37	40	49	54	54	10986	60	107	13141	5692	6323	4977	6116	5524	13451	7106	4191
10823	12.49	759.405	PI 29:4	996.145	NA	NA	NA	NA	[M+H]2+	TRUE	C38H65O13P	JAVUVFVBHLLNBH-OZWIMCPGNA-N	12356	11965	11836	11641	5061	11372	9207	5818	5702	11563	8892	399	4200	1266	3571	2511	9440	4499	10027	7032	10073	3183	3609	2395
6649	10.74	609.302	Reserpine	999.571	HMDB14351	5770	28487	C06539	[M+H]+	TRUE	C33H40N2O9	QEVHRUUCFGRFIF-MDEJGZGSSA-N	434	426	542	352	685	960	493	595	252	172	530	12010	10739	12545	3616	10952	16387	18846	13956	16843	8400	9810	3488	20908
805	3.24	279.101	gamma-Glutamylmethionine	998.285	NA	NA	NA	NA	[M+H]+	TRUE	C10H18N2O5S	RQNSKRXMANOPQY-BQBZGAKWSA-N	378	1505	151	344	300	898	161	221722	196	171	60	98087	146722	265745	46827	202446	38365	246921	282940	275305	250401	45413	49125	195288
1189	2.71	320.097	7,11b-dihydro-6H-indeno[2,1-c]chromene-3,4,6a,9,10-pentol	911.814	NA	NA	NA	NA	[M+H]+	TRUE	C16H14O6	WZUVPPKBWHMQCE-UHFFFAOYSA-N	2187	3357	2863	4135	2686	5282	3477	2293	1875	3019	3377	257	351	1663	2172	474	272	3158	1114	1440	1091	722	1634	3643
3077	18.44	452.273	lysoPE 16:1	999.639	NA	NA	NA	NA	[M+H]+	TRUE	C21H42NO7P	JURXBKAAUDRHQL-VUDRXDFFNA-N	5547	2234	6941	10094	14096	9956	11983	5109	12901	11283	5927	8616	3405	8616	6236	6721	9854	8283	6652	8577	12019	13684	9679	11492
272	0.89	130.05	L-Pyroglutamic acid	988.687	NA	NA	NA	NA	[M+H]+	TRUE	C5H7NO3	ODHCTXKNWHHXJC-VKHMYHEASA-N	4336	4387	5701	6331	3377	5625	4870	13767	5559	6652	3965	34543	7056	57424	24501	11477	10062	9369	36419	20326	28939	39372	48590	6821
2601	26.22	427.247	Darifenacin HBr	968.579	NA	NA	NA	NA	[M+H]+	TRUE	C28H31BrN2O2	UQAVIASOPREUIT-VQIWEWKSSA-N	1923	1369	1665	1453	1389	1600	1260	2322	2475	1341	2182	3613	2193	1985	1223	1746	1580	3835	3512	205	2465	2116	2258	2354
4888	11.38	540.326	Phosphatidylcholine lyso 15:0	972.703	NA	NA	NA	NA	[M+H]+	TRUE	C23H48NO7P	AGHWJZIEMKQLQP-UHFFFAOYSA-N	6520	15864	16079	6409	24804	10478	24660	14197	16623	4446	24274	1635	5948	1836	3287	2432	8765	15147	24677	16664	8618	6540	7284	7312
515	0.94	230.095	Benzo[a]acridine	916.278	NA	NA	NA	NA	[M+H]+	TRUE	C17H11N	JEGZRTMZYUDVBF-UHFFFAOYSA-N	3570	1456	3271	2918	9110	1671	2176	2514	5777	1750	13706	1629	2496	4358	1960	2792	3731	8789	2911	2705	3134	5361	5251	9344
11365	23.65	774.498	PC 34:5	999.988	NA	NA	NA	NA	[M+H]+	TRUE	C42H74NO8P	LNOISCWEYFRXHZ-NBWFHRKGNA-N	3061	5685	6960	4385	9276	10894	7071	8488	8179	4000	5683	5025	13267	7286	12221	5265	4778	2875	2510	8661	9846	8851	3244	2937
1727	11.67	362.22	Octocrylene	952.009	NA	NA	NA	NA	[M+H]+	TRUE	C24H27NO2	FMJSMJQBSVNSBF-UHFFFAOYSA-N	5279	6788	644	4357	1749	2650	196	609	132	211	59	9546	4037	12239	17596	35150	19717	19657	3858	7755	23084	9946	8139	19968
616	3.41	262.071	Oxolinic acid	987.761	NA	NA	NA	NA	[M+H]+	TRUE	C13H11NO5	KYGZCKSPAKDVKC-UHFFFAOYSA-N	0	15	16	18	12	8	10	20	8	12	8	3073	3841	3730	2200	3117	3109	2341	2442	5953	2964	2149	5777	302
2877	12.33	442.238	Deflazacort (Calcort)	883.93	NA	NA	NA	NA	[M+H]+	TRUE	C25H31NO6	FBHSPRKOSMHSIF-XSJWMLFPSA-N	1274	1232	519	896	785	1056	597	734	412	682	418	27038	23480	80543	71381	103959	81255	78093	23102	17002	35868	20842	31820	21433
5497	10.83	564.354	PE 23:0	935.519	NA	NA	NA	NA	[M+H]+	TRUE	C28H56NO8P	WBJIYFJPIRBTOQ-CYLJNIGPNA-N	255	806	764	609	2241	1015	2037	322	1387	1015	1965	16968	74468	16858	55842	20894	22016	38482	100440	18520	71310	87647	76711	34830
7327	11.09	636.406	lysoPC 22:1	984.244	NA	NA	NA	NA	[M+H]+	TRUE	C30H60NO7P	PAFOXYLFALKPOE-GSNOWZLBNA-N	627	1624	101	337	102	229	0	366	225	76	79	9114	10383	9434	3713	7109	8638	8233	10900	5163	14442	17833	17247	5318
12828	23.54	820.5	DGDG 26:3	979.592	NA	NA	NA	NA	[M+H]+	TRUE	C41H70O15	ZZJHEHBHNJUMPG-CSXRJXTMSA-N	985	3169	3647	1189	2455	773	1753	906	4094	675	4495	3378	1174	642	1087	1791	744	910	809	676	1161	829	2370	2949
10012	12.17	732.405	PS 33:8	950.374	NA	NA	NA	NA	[M+H]+	TRUE	C39H60NO10P	JUOHKZZTRARLAK-OBJFHIBPSA-N	5913	10985	13822	5479	13194	15957	13676	8161	8059	3119	20463	240	2489	183	1631	4831	10924	14472	13726	10301	3819	4511	5179	5477
1313	0.96	336.046	Nicotinic acid mono nucleotide	983.304	NA	NA	NA	NA	[M+H]+	TRUE	C11H14NO9P	JOUIQRNQJGXQDC-ZYUZMQFOSA-N	2078	1176	675	1606	695	2214	452	517	386	3059	107	2757	2111	12863	3268	10145	14349	2324	5721	3590	6181	10788	9269	2333
2709	10.37	433.18	[5-acetyloxy-1,7-bis(3,4-dihydroxyphenyl)heptan-3-yl] acetate	875.031	NA	NA	NA	NA	[M+H]+	TRUE	C23H28O8	BWSFBLYFHGZBRQ-UHFFFAOYSA-N	12245	9699	10611	9261	2719	12390	1021	2917	2064	4947	373	54	3271	594	3344	18079	19163	9505	18273	7562	16965	2012	19091	17352
14880	12.62	892.532	Oscillaxanthin	964.927	NA	NA	NA	NA	[M+H]2+	TRUE	C52H76O12	ZYYNEJWFGGVJQZ-WOKMIOMESA-N	6104	17758	13418	6181	18102	15562	15894	8490	10314	3716	21571	80	4863	0	2845	7141	25987	12908	13632	12880	21040	4784	3679	6326
5848	12.33	578.794	5-hydroxy-3-[(2S,3R,4S,5S)-4-hydroxy-5-(hydroxymethyl)-3-[(2S,3R,4R,5R,6S)-3,4,5-trihydroxy-6-methyloxan-2-yl]oxyoxolan-2-yl]oxy-2-(4-hydroxyphenyl)-7-methoxychromen-4-one	998.139	NA	NA	NA	NA	[M+H]+	TRUE	C27H30O14	TXCAFRVNHJUDMI-AOHWRSHGSA-N	250	370	213	224	175	354	280	198	194	136	559	9030	3165	4833	6184	7715	1352	1044	1086	2208	2119	3436	2886	4092
12898	14.56	822.446	2,3,4,5,6-pentahydroxyhexyl 2-[2-[2-[2-(2-acetyloxy-3-methylbutanoyl)oxy-3-methylpentanoyl]oxy-3-methylpentanoyl]oxy-3-methylpentanoyl]oxy-3-methylpentanoate	976.67	NA	NA	NA	NA	[M+H]+	TRUE	C37H64O17	OXQSHEREUUUCEE-UHFFFAOYSA-N	338	1347	864	624	1335	5831	6982	288	905	452	1648	2820	2468	670	1477	4518	2280	4692	4485	1880	1055	3948	4457	1016
3276	12.18	462.202	MLS001140312-01	955.061	NA	NA	NA	NA	[M+H]+	TRUE	C26H27N3O5	UJTKFAJRHSQRMS-UHFFFAOYSA-N	1958	1119	982	815	227	300	358	1757	148	514	243	35495	7631	11145	10225	5217	6246	4475	17565	16214	13949	7470	7651	5570
4219	0.76	507.226	methyl 4,10-diacetyloxy-5,9-dihydroxy-1,4a-dimethyl-7-propan-2-yl-2,3,4,9,10,10a-hexahydrophenanthrene-1-carboxylate	996.145	NA	NA	NA	NA	[M+H]+	TRUE	C25H34O8	FEMTVABTBAWCEK-UHFFFAOYSA-N	13	9341	3969	11884	15306	2513	6148	4315	5578	8	1864	4	4	4	4	4	43	2048	3153	4058	3423	4895	12800	3186
1091	0.94	307.041	4'-Methylgenistein (Biochanin A)	815.894	NA	NA	NA	NA	[M+H]+	TRUE	C16H12O5	WUADCCWRTIWANL-UHFFFAOYSA-N	3206	1089	2402	2040	2044	1767	998	1296	4296	1792	102706	3760	2697	2155	3465	3248	2730	7250	2104	3225	2648	3524	4073	11173
14171	21.97	869.551	SQDG 38:4	999.988	NA	NA	NA	NA	[M+H]+	TRUE	C47H82O12S	KUMQYRTYVCMUPA-WVQKKSDQSA-N	486	3264	3318	2350	3678	2830	2779	468	2957	265	3023	2692	1124	419	2375	2639	2337	466	451	460	2390	2330	671	2413
2917	2.51	444.135	Propaquizafop	998.139	NA	NA	NA	NA	[M+H]+	TRUE	C22H22ClN3O5	FROBCXTULYFHEJ-UHFFFAOYSA-N	11413	47297	19791	20732	8059	103172	21810	2831	3993	17746	11730	590	1287	2429	1175	4978	1015	2861	3066	2940	7515	2700	1069	2708
734	16.04	276.993	Glu-Glu	985.708	NA	NA	NA	NA	[M+H]+	TRUE	C10H16N2O7	KOSRFJWDECSPRO-UHFFFAOYSA-N	1376	1258	1218	812	609	1624	406	2436	203	203	203	2268	1932	2046	1736	1366	6154	1366	5637	5913	5812	1893	6554	1421
15607	14.67	925.002	Amphotericin B	999.809	HMDB14819	5280965	2682	C06573	[M+H]+	TRUE	0	None	2381	3456	5401	3898	613	2700	4352	498	3541	2618	5078	1518	7724	1633	1939	1532	8261	4639	995	6827	2197	4092	1011	4029
11517	14.57	779.159	3-[6-[[(2R,3R,4R,5S,6S)-3,5-dihydroxy-6-methyl-4-[(2S,3R,4R,5R,6S)-3,4,5-trihydroxy-6-methyloxan-2-yl]oxyoxan-2-yl]oxymethyl]-3,4,5-trihydroxyoxan-2-yl]oxy-2-(3,4-dihydroxyphenyl)-5,7-dihydroxychromen-4-one	889.153	NA	NA	NA	NA	[M+H]+	TRUE	C33H40O20	MNIDWWPXTZZMMY-FPMVPXBLSA-N	209	1209	975	392	3762	7422	1806	313	499	291	893	2879	1524	406	2205	1946	11489	4084	895	4783	1877	1580	5332	1030
711	15.92	276.184	MLS001304022-01	994.757	NA	NA	NA	NA	[M+H]+	TRUE	C15H21N3O2	PIJVFDBKTWXHHD-HIFRSBDPSA-N	1304	5533	4599	1023	1624	1308	1156	2233	817	1261	540	1624	2233	5149	1619	1952	6407	5092	6450	6761	6832	1696	1104	1015
400	0.95	176.103	L-Citrulline	995.084	HMDB00904	9750	16349	C00327	[M+H]+	TRUE	C6H13N3O3	RHGKLRLOHDJJDR-BYPYZUCNSA-N	826	506	2293	1458	805	999	904	2197	935	1014	468	7176	2114	7712	6905	6440	2511	1820	6984	3547	6411	6391	4217	1221
8795	12.9	689.414	PA 36:7	999.973	NA	NA	NA	NA	[M+H]+	TRUE	C39H63O8P	SUYPCOGPNUUSAG-CMXYVZQZNA-N	1807	6478	7144	2238	7027	6944	6294	2157	2718	946	7639	1069	1483	644	1438	1955	8262	4229	6796	5859	5618	1354	1360	1249
2196	11.48	401.26	2-[5-[2-[2-[5-(2-hydroxybutyl)oxolan-2-yl]propanoyloxy]propyl]oxolan-2-yl]propanoic acid	971.674	NA	NA	NA	NA	[M+H]+	TRUE	C21H36O7	JZCRGJSEBZCNAR-UHFFFAOYSA-N	2471	15244	15877	2156	12347	2275	11145	5979	4627	2115	8916	316	6194	236	465	4031	7652	8894	5751	7499	11021	2717	4755	16527
993	0.97	296.115	Mebendazole	906.152	HMDB14781	4030	6704		[M+H]+	TRUE	C16H13N3O3	OPXLLQIJSORQAM-UHFFFAOYSA-N	2276	1659	2038	2021	778	3319	2050	1282	1046	1291	2066	364	356	2880	1077	2765	2613	551	311	700	663	1340	1821	934
1190	3.44	320.097	7,11b-dihydro-6H-indeno[2,1-c]chromene-3,4,6a,9,10-pentol	911.814	NA	NA	NA	NA	[M+H]+	TRUE	C16H14O6	WZUVPPKBWHMQCE-UHFFFAOYSA-N	10	16	6	15	12	15	14	20	10	16	8	3470	3641	3569	11820	4194	5652	98	3185	2934	2638	2308	3843	48
371	0.91	159.076	L-Citrulline	995.084	HMDB00904	9750	16349	C00327	[M+H]+	TRUE	C6H13N3O3	RHGKLRLOHDJJDR-BYPYZUCNSA-N	2016	1358	2655	2118	3616	2555	1996	2689	2473	2984	4141	17101	3013	18144	17398	17957	4207	3366	19067	8926	17742	16775	12313	2870
4471	10.51	520.33	lysoPC 18:2	996.953	NA	NA	NA	NA	[M+H]+	TRUE	C26H50NO7P	CLDXAAPENVNFAW-BVADBSETNA-N	732	279	812	452	1083	719	2187	108	1804	793	2232	55224	76024	47627	59043	20835	82727	53484	67048	124	71564	86998	90749	39163
4556	27.37	524.323	Guanosine-5'-triphosphate sodium salt	999.997	NA	NA	NA	NA	[M+H]+	TRUE	C10H16N5O14P3	XKMLYUALXHKNFT-UUOKFMHZSA-N	1424	1459	2171	2348	2240	2020	3313	944	1602	615	432	594	564	858	684	1012	726	1357	3969	1408	1523	974	955	934
610	5.04	261.144	Diaveridine	962.808	NA	NA	NA	NA	[M+H]+	TRUE	C13H16N4O2	LDBTVAXGKYIFHO-UHFFFAOYSA-N	51606	59892	5852	3781	97857	100445	51775	39288	117562	51437	61362	40	22824	2336	44	50190	31754	49193	43603	43636	41417	9167	6636	58501
1774	13.22	367.265	Scalarin	987.301	NA	NA	NA	NA	[M+H]+	TRUE	C27H40O5	VLFJWLVMFJQJEU-HWOCEHATSA-N	3907	3048	4355	3536	3269	2914	2785	2929	3228	3496	2693	26	650	153	210	873	3607	2488	3086	3494	4021	1060	378	2732
7532	11.86	644.351	PS 24:1	982.141	NA	NA	NA	NA	[M+H]2+	TRUE	C30H56NO10P	YEHWRTHIKHQEFS-WUWTVXBTNA-N	8315	14306	14755	8413	17306	20681	21241	12484	10288	4720	22586	2774	5663	1590	4980	4263	20058	4655	14234	16201	17775	6508	6102	4086
7773	10.42	653.33	PG 28:6	921.188	NA	NA	NA	NA	[M+H]+	TRUE	C34H55O10P	ZGGDJTTXSRYSRA-NTYZYXSUSA-N	8488	15871	11712	10325	13638	15901	22669	14356	8362	6278	21971	88	1123	103	176	162	282	248	716	266	1227	925	1440	514
11959	12.69	793.399	PI 32:8	977.543	NA	NA	NA	NA	[M+H]+	TRUE	C41H63O13P	ZBRATLAQJVFGJS-PTLXXHGLSA-N	11935	8723	12605	8595	6296	19011	5364	4736	2752	9558	8853	597	1606	1863	3736	6203	6954	14586	14866	12788	9909	3649	4769	1404
6630	11.08	608.379	Phosphatidylcholine lyso 20:1	998.925	NA	NA	NA	NA	[M+H]+	TRUE	C28H56NO7P	IDRKESNUEGURSD-VXPUYCOJSA-N	170	695	536	315	1026	522	1068	730	1036	321	910	42295	41332	39436	14679	17319	35677	42615	64659	16961	60732	63680	82615	18386
179	26.26	84.0449	1H-1,2,3-triazole-5-OH	751.955	NA	NA	NA	NA	[M+H]+	TRUE	C2H3N3O	QEASJVYPHMYPJM-UHFFFAOYSA-N	936	775	916	872	500	644	632	850	722	2156	715	1054	528	2596	799	957	2350	2630	2358	3656	3341	395	748	933
2098	11.99	395.208	MLS001142707-01	997.14	NA	NA	NA	NA	[M+H]+	TRUE	C22H26N4O3	SZASNXNYCSQCOM-XMHCIUCPSA-N	1558	1491	1012	680	184	679	462	706	76	94	395	12138	3636	18357	23784	27095	20935	19208	3152	4180	6243	10070	3597	9768
11733	6.1	786.158	FAD	964.172	HMDB01248	643975	16238	C00016	[M+H]+	TRUE	C27H33N9O15P2	VWWQXMAJTJZDQX-XIBAMUJRSA-N	3623	4588	939	4999	3690	6619	3677	2708	1161	11114	17186	0	20430	10	31	2855	22457	6356	7119	15622	11259	9849	4	9747
11238	13.28	770.495	PC 31:4	999.952	NA	NA	NA	NA	[M+H]+	TRUE	C39H70NO8P	IMHFHDLDQXUORO-LOQDNAPCNA-N	262	4546	953	470	639	2190	4137	4517	320	138	3405	792	4927	1532	2026	3079	1412	3174	1586	6618	882	5078	1150	5840
7858	10.77	657.355	PA 34:9	956.88	NA	NA	NA	NA	[M+H]+	TRUE	C37H55O8P	ZMQHVTQIVIKWFY-RQVQGDGBNA-N	4240	13586	9597	2558	6559	10019	9200	8460	7071	9267	9676	168	86	140	63	348	203	108	106	171	117	292	216	84
9567	12.32	715.385	SQDG 27:4	925.893	NA	NA	NA	NA	[M+H]2+	TRUE	C36H60O12S	OQXLTEUERXESHU-ZHRYGZGASA-N	17561	16933	12101	15400	9708	11329	10647	7689	7850	16935	9588	915	3208	1082	4701	9323	7366	4032	17848	11494	9992	2886	3474	5945
2079	11.52	393.215	(E)-3-(acetyloxymethyl)-5-(2-formyl-4-hydroxy-5,5,8a-trimethyl-1,4,4a,6,7,8-hexahydronaphthalen-1-yl)pent-2-enoic acid	991.904	NA	NA	NA	NA	[M+H]+	TRUE	C22H32O6	XMWOVKVFIVCVPN-XNTDXEJSSA-N	49763	144534	67498	45309	23973	41176	22160	17587	13809	52957	18991	8134	5337	4039	6392	7063	6095	16666	4169	6935	7721	16753	6366	22127
4468	12.61	520.255	NCGC00380810-01	995.928	NA	NA	NA	NA	[M+H]+	TRUE	C30H33NO7	GADSICAILMLRQB-GVRUMSNVSA-N	5739	6850	3735	7502	1161	4303	5462	1148	3247	7322	5468	533	745	843	1685	9382	4560	7876	6927	2667	2656	5842	1314	1375
9936	11.76	729.345	PI 27:5	907.987	NA	NA	NA	NA	[M+H]+	TRUE	C36H59O13P	RVKYXLVCWLPIDK-AZTVVFGESA-N	89	98	261	184	162	234	424	57	86	129	405	32302	35190	22437	34196	38098	22597	13897	2190	33635	30010	17307	21721	36546
11734	5.65	786.158	FAD	964.172	HMDB01248	643975	16238	C00016	[M+H]+	TRUE	C27H33N9O15P2	VWWQXMAJTJZDQX-XIBAMUJRSA-N	10507	13804	9894	7424	4974	16901	6102	12288	4700	4821	6069	9	0	10	34	17933	5	30	0	17	15	0	14	10
12578	9.81	814.451	DGDG 26:6	989.679	NA	NA	NA	NA	[M+H]+	TRUE	C41H64O15	CCHQMNPHVLXDDZ-QFSSBHGFSA-N	4065	3193	4109	4159	2932	2356	2042	1621	3537	4994	2186	35	0	0	37	643	1557	880	931	1154	1437	1429	68	699
8066	1.35	664.115	beta-Nicotinamide adenine dinucleotide	999.809	NA	NA	NA	NA	[M+H]+	TRUE	C21H27N7O14P2	BAWFJGJZGIEFAR-DQQFMEOOSA-N	26713	72483	45374	99645	58837	48544	77650	42739	49754	53949	2913	69575	93314	3875	117954	68496	9692	16607	80393	10784	60629	94384	64959	50438
5567	11.58	567.327	(4S,5Z,6S)-5-[2-[(E)-3-(4-hydroxyphenyl)prop-2-enoyl]oxyethylidene]-4-(2-methoxy-2-oxoethyl)-6-[(2S,3R,4S,5S,6R)-3,4,5-trihydroxy-6-(hydroxymethyl)oxan-2-yl]oxy-4H-pyran-3-carboxylic acid	973.823	NA	NA	NA	NA	[M+H]+	TRUE	C26H30O14	MGEVYVDQMTWJNV-HOPHSATRSA-N	36476	58072	70099	32448	80395	85255	97317	56651	50609	21242	126741	889	28405	2087	8306	11164	92829	14211	27559	66602	69357	26616	23806	26174
1913	0.9	381.08	2-(4a,9,10a-trihydroxy-1-methyl-5,10-dioxo-3,4-dihydro-1H-benzo[g]isochromen-3-yl)acetic acid	959.159	NA	NA	NA	NA	[M+H]+	TRUE	C16H16O8	JJKCJXIYVNHIOS-UHFFFAOYSA-N	83712	10337	39787	21331	10473	27121	15474	24519	29479	91551	60397	41958	71905	26158	31221	42079	46575	10435	13743	60603	38300	11350	16222	9541
2730	10.8	434.179	(2S)-1-[(2S)-2-[(5-methoxy-1-methylindole-2-carbonyl)amino]-4-methylsulfanylbutanoyl]pyrrolidine-2-carboxylic acid	999.874	NA	NA	NA	NA	[M+H]+	TRUE	C21H27N3O5S	ZRLMZETXWKZLOA-RDJZCZTQSA-N	203	141	204	166	34	240	102	150	48	0	71	10249	10544	10313	12513	12365	2592	4067	7997	456	1474	6657	7403	5025
13261	11.83	836.44	PS 39:10	993.983	NA	NA	NA	NA	[M+H]+	TRUE	C45H68NO10P	QAZLZMLZPMFCBA-SAYXVTJHSA-N	9785	2030	213	469	351	858	77	776	204	224	162	23452	18500	11962	7587	8822	7523	5861	11111	12746	3829	17835	16551	8858
13603	22.33	847.539	MGDG 40:9	999.926	NA	NA	NA	NA	[M+H]+	TRUE	C49H76O10	ZWDQCWJIXGEZML-XCRMKUECSA-N	2389	2256	2635	984	3452	945	2243	253	3349	404	2352	2363	2294	908	808	625	757	826	527	436	535	2203	684	2294
4153	10.03	504.334	lysoPC 16:0	975.347	NA	NA	NA	NA	[M+H]+	TRUE	C24H52NO6P	VLBPIWYTPAXCFJ-FQKVKQEKNA-N	147	408	39	221	499	328	44	284	68	33	51	14414	22412	17003	36646	26057	15173	13223	45237	17083	71755	28314	27132	22685
3205	11.8	459.197	Oxytetracycline	999.639	HMDB14733	NA	27701	C06624	[M+H]+	TRUE	C22H24N2O9	OWFJMIVZYSDULZ-PXOLEDIWSA-N	8512	27461	12564	8504	11019	8405	4103	2659	2680	9015	2840	1472	1081	156	96	3937	4003	8670	15578	8836	7358	22124	10703	798
8466	11.97	677.39	Decahydrogambogic Acid	958.94	NA	NA	NA	NA	[M+H]+	TRUE	C38H54O8	ZZGVJHSBRGZEML-UHFFFAOYSA-N	87396	158608	166825	66485	13681	216329	196446	122694	97045	33875	271504	586	2896	507	608	26759	48551	36699	76009	74933	67442	78963	21143	23487
4550	1.05	524.193	Adefovir Dipivoxil (Preveon, Hepsera)	979.843	NA	NA	NA	NA	[M+H]+	TRUE	C20H32N5O8P	WOZSCQDILHKSGG-UHFFFAOYSA-N	642	312	510	438	267	236	100	1158	366	266	141	5418	1170	9591	4373	5759	6609	2651	13673	4870	7157	10740	3004	1207
4473	25.83	520.374	CerP 27:0	990.023	NA	NA	NA	NA	[M+H]+	TRUE	C27H56NO6P	MLHOJDMWPUHZQV-IZZNHLLZSA-N	4662	656	1236	1384	351	2256	759	3088	2358	5281	1218	381	1136	832	287	592	1554	390	1315	1028	608	620	1407	2985
14412	25.91	878.6	PC 40:6	999.854	NA	NA	NA	NA	[M+H]+	TRUE	C48H84NO8P	FAUYAENFVCNTAL-DOQLJHQANA-N	1629	2632	3623	899	1313	1239	7350	3076	947	1088	3726	5848	7111	2421	4716	4657	4756	454	549	830	1287	2879	5723	2926
12293	12.37	804.482	PC 34:8	999.237	NA	NA	NA	NA	[M+H]+	TRUE	C42H68NO8P	FFKPFHWDEYHVKH-LSBGKVOYNA-N	19436	55023	38722	24696	64616	46605	55998	31587	33239	15185	54250	361	16258	1131	7965	16506	66597	20181	35246	44165	71912	11995	15729	25335
12683	11.75	817.394	DGDG 26:7	973.348	NA	NA	NA	NA	[M+H]+	TRUE	C41H62O15	WVBDISRITWGQJW-CBFMMMMESA-N	22235	11898	15498	10917	3031	15256	3727	3361	2264	13030	2716	460	527	312	304	15474	9325	5768	15485	21115	5648	20117	20427	11396
9319	11.79	707.362	PA 38:12	947.026	NA	NA	NA	NA	[M+H]+	TRUE	C41H57O8P	GEVUYUSUUFAPPK-FWHRJHANNA-N	390	504	1537	1054	849	1296	2055	483	1249	11720	1948	48436	54893	21918	51282	71001	36360	17693	19253	76111	46238	19460	21958	70843
16119	14.94	949.817	TG 57:3	999.416	NA	NA	NA	NA	[M+H]+	TRUE	C51H76O6	OVJXTEQZQBPNII-ZZAWWANINA-N	689	862	1265	3860	3512	765	3826	4603	2999	4319	1019	2771	4341	854	644	1197	3467	685	1153	2050	2424	4969	689	1826
6504	21.5	604.376	Benzonatate104-31-4	999.988	NA	NA	NA	NA	[M+H]+	TRUE	C30H53NO11	MAFMQEKGGFWBAB-UHFFFAOYSA-N	2801	4256	4245	2943	1299	3346	3176	2843	3084	542	3767	722	648	486	604	3479	812	3115	3233	886	1143	467	1119	3267
4552	11.14	524.272	lysoPE 20:4	963.385	NA	NA	NA	NA	[M+H]+	TRUE	C25H44NO7P	ROPRRXYVXLDXQO-IVTZGTMENA-N	26963	19698	26105	21376	18168	33190	17975	14164	12814	21263	26667	773	730	432	442	3613	35138	17289	14031	43166	15563	15805	12105	14302
807	3.51	279.101	gamma-Glutamylmethionine	998.285	NA	NA	NA	NA	[M+H]+	TRUE	C10H18N2O5S	RQNSKRXMANOPQY-BQBZGAKWSA-N	91	135	97	67	108	111	93	99	144	79	68	149470	4637	133856	173829	357034	193368	25796	190005	548994	416100	201478	345603	2797
2729	10.16	434.179	[(7R)-5-chloro-3-[(1E,3E,5S)-3,5-dimethylhepta-1,3-dienyl]-2-(2-hydroxyethyl)-7-methyl-6,8-dioxoisoquinolin-7-yl] acetate	945.088	NA	NA	NA	NA	[M+H]+	TRUE	C23H28ClNO5	ZQLIAKJHIRHCFA-XIIQHIPDSA-N	3413	4119	2393	4364	3128	3581	2329	3360	1246	3989	2261	15	95	65	46	3066	1272	1650	1752	1591	4278	2107	1083	1212
363	0.95	152.032	3-AMINO-5-HYDROXYBENZOIC ACID	988.247	NA	NA	NA	NA	[M+H]+	TRUE	C7H7NO3	QPEJHSFTZVMSJH-UHFFFAOYSA-N	1670	1167	1614	1276	555	1111	755	2615	1452	1235	590	1920	2337	4130	3159	934	4558	320	3197	582	1372	2263	2794	461
333	1.35	139.05	Urocanic acid	989.25	HMDB00301	736715	30817	C00785	[M+H]+	TRUE	C6H6N2O2	LOIYMIARKYCTBW-OWOJBTEDSA-N	1511	10572	5330	2176	6183	2554	10377	2255	2425	622	772	4597	4927	292	4642	2770	3601	1937	4450	6842	2613	5836	10200	1044
609	5.9	261.144	Diaveridine	962.808	NA	NA	NA	NA	[M+H]+	TRUE	C13H16N4O2	LDBTVAXGKYIFHO-UHFFFAOYSA-N	101	68	58	30	56	108	29	116	51	36	36	48414	48711	61296	66969	156324	63926	36382	55339	116774	173905	114801	64577	4971
12904	14.73	822.552	Scytophycin D	898.225	NA	NA	NA	NA	[M+H]+	TRUE	C45H75NO12	DWQQWNRHLJPIDV-UWVVQPLISA-N	103	2893	674	230	400	3701	272	317	313	163	512	529	1038	145	1277	634	1295	371	823	2828	585	2283	567	456
2678	11.74	431.218	5-hydroxy-2,2,6,6-tetramethyl-4-[2-methyl-1-[2,4,6-trihydroxy-3-(2-methylpropanoyl)phenyl]propyl]cyclohex-4-ene-1,3-dione	960.084	NA	NA	NA	NA	[M+H]+	TRUE	C24H32O7	JUXUXBIHGDQKND-UHFFFAOYSA-N	15563	10960	12071	17423	4536	20813	4915	4667	3589	17343	3410	888	957	1300	1928	1951	2113	3040	860	2291	3376	1200	614	3095
1541	6.1	348.071	Adenosine 3'-monophosphate	932.238	HMDB03540	41211	28931	C01367	[M+H]+	TRUE	C10H14N5O7P	LNQVTSROQXJCDD-KQYNXXCUSA-N	6667	8192	2113	7664	5473	9351	5650	5438	3704	1749	2555	112	5401	84	79	21720	12451	12330	15522	21392	16974	116	172	13909
2220	10.02	403.186	L-165,04179558-09-1	988.241	NA	NA	NA	NA	[M+H]+	TRUE	C22H26O7	HBBVCKCCQCQCTJ-UHFFFAOYSA-N	4399	3203	2984	3156	2294	4258	1977	2227	560	1056	370	80	759	80	183	1793	2119	897	1963	3725	3262	883	857	1107
3741	10.65	485.192	Alpha-Dihydrogedunol	959.452	NA	NA	NA	NA	[M+H]+	TRUE	C28H38O7	IVHWWYNBMIROCV-AJIQNVKKSA-N	4470	4269	4474	5172	2508	5806	3388	4340	2286	3271	3746	88	69	66	203	1234	2842	2795	2438	2627	2223	2926	286	1120
973	0.93	291.068	N4-Acetylsulfadiazine	943.909	NA	NA	NA	NA	[M+H]+	TRUE	C12H12N4O3S	NJIZUWGMNCUKGU-UHFFFAOYSA-N	20956	11734	18597	11871	33863	10867	5922	4160	20657	4874	737545	7348	20696	15924	10124	18013	25158	101732	17338	23808	21923	30475	37633	106969
5520	11.27	565.256	[(1R)-1-[(2S,4aR,4bS,7S,8aS)-7-hydroxy-2,4b,8,8-tetramethyl-4,4a,5,6,7,8a,9,10-octahydro-3H-phenanthren-2-yl]-2-[(2R,3R,4S,5R,6R)-3,4,5-trihydroxy-6-(hydroxymethyl)oxan-2-yl]oxyethyl] acetate	999.893	NA	NA	NA	NA	[M+H]+	TRUE	C28H46O9	ARNXUXYPWUWNPP-RXENORMESA-N	3807	2874	3182	4759	3343	3746	3687	2565	2652	4061	2778	406	465	201	148	444	3196	1836	3425	4466	2226	488	446	1753
1539	1.34	348.07	Adenosine 3'-monophosphate	932.238	HMDB03540	41211	28931	C01367	[M+H]+	TRUE	C10H14N5O7P	LNQVTSROQXJCDD-KQYNXXCUSA-N	9235	67678	43066	36729	33833	34970	54316	43828	29692	12809	11962	44618	85972	4135	128552	64029	10220	12882	55782	8764	44819	100693	35832	28791
3661	12.13	481.281	Thymidine-5'-triphosphate sodium salt	963.263	NA	NA	NA	NA	[M+H]+	TRUE	C10H17N2O14P3	NHVNXKFIZYSCEB-XLPZGREQSA-N	50963	107084	109926	51730	131024	136785	123483	123070	69903	49425	170086	2349	4484	932	3353	80671	158037	145132	103638	59485	42572	81339	22918	21013
430	0.92	198.123	Atrazine-2-hydroxy	909.104	NA	NA	NA	NA	[M+H]+	TRUE	C8H15N5O	NFMIMWNQWAWNDW-UHFFFAOYSA-N	3154	2027	2901	1602	845	2530	1147	2985	4901	2024	406	6656	3663	5120	4131	2094	8962	500	4166	1551	3152	5562	6150	556
15754	25.91	930.616	PC 44:8	1000	NA	NA	NA	NA	[M+H]+	TRUE	C52H88NO8P	POFXXMMFLNVHNN-WZZNXVMONA-N	3414	1505	1022	3792	1293	4551	958	892	3398	796	4121	1311	3909	1593	3295	877	1489	862	3259	753	1660	1100	1106	4449
4179	10.77	505.305	Strepin P1	962.874	NA	NA	NA	NA	[M+H]+	TRUE	C25H40N6O5	ARFSAPKKATWHHO-JERZPMBSSA-N	8795	14123	6929	6651	21398	6377	30852	16606	21767	8793	26581	923	122	709	203	1644	12972	11340	12798	11692	14386	11253	289	290
429	0.89	198.085	3,4-Dihydroxy-L-phenylalanine	971.298	HMDB00181	6047	15765	C00355	[M+H]+	TRUE	C9H11NO4	WTDRDQBEARUVNC-LURJTMIESA-N	5158	848	3299	1410	1080	1050	1281	2830	1936	4079	392	8177	4006	1989	9642	1064	590	694	7367	2607	3960	7683	6992	651
3226	1	460.198	Apixaban	971.194	NA	NA	NA	NA	[M+H]+	TRUE	C25H25N5O4	QNZCBYKSOIHPEH-UHFFFAOYSA-N	795	1610	1443	1606	844	1443	148	1014	649	901	320	7797	1631	1193	7806	2204	3239	2611	4398	2227	2874	9328	13561	1557
16812	23.2	985.61	DGDG 36:4	948.399	NA	NA	NA	NA	[M+H]2+	TRUE	C51H88O15	QOMYGOZODGTZAY-LTRJGZJESA-N	3200	1745	5146	3123	2753	3746	1595	2932	5728	561	5372	4882	3031	824	3030	5247	3104	972	481	3049	857	787	3149	3793
10214	12.16	738.444	PC 29:6	958.248	NA	NA	NA	NA	[M+H]2+	TRUE	C37H62NO8P	JPEQMCYBRQDQTK-BOALBFOKNA-N	35694	94205	76723	45881	99085	76495	84632	57272	64698	22204	93705	240	16093	369	12853	28149	56318	32716	115323	83816	24438	29597	29885	24030
8717	23.82	686.447	NCGC00380457-01	999.893	NA	NA	NA	NA	[M+H]2+	TRUE	C36H60O11	SOOVMLNBEBDSMV-UHFFFAOYSA-N	3884	4876	1371	3755	7122	1259	2477	765	7624	422	1346	1580	5079	467	3979	5930	3768	708	628	738	941	781	3730	894
3638	10.83	480.246	[3,4,5-trihydroxy-6-[(3,4,5-trihydroxyoxan-2-yl)oxymethyl]oxan-2-yl] 2,6,6-trimethylcyclohexene-1-carboxylate	993.128	NA	NA	NA	NA	[M+H]+	TRUE	C21H34O11	JGMROMZJBQKIDK-UHFFFAOYSA-N	31005	29411	25849	23170	16906	51041	17838	14975	14630	31215	26722	140	183	248	469	10815	25777	15704	18695	21150	20495	17135	1793	4113
12582	13.81	814.512	Tolytoxin	975.538	NA	NA	NA	NA	[M+H]+	TRUE	C46H75NO13	FTGOWEQDZZMPNJ-RJWVFIGBSA-N	568	887	3790	297	3077	756	623	297	731	2478	5106	580	5043	4124	5828	2070	1358	1220	4152	3862	1767	1132	6172	1165
10748	9.65	756.378	PS 33:8	950.374	NA	NA	NA	NA	[M+H]+	TRUE	C39H60NO10P	JUOHKZZTRARLAK-OBJFHIBPSA-N	4580	5346	4531	4972	2690	6412	2260	1195	341	2439	3031	35	703	48	37	1398	1641	3945	3876	5619	5506	920	651	780
8440	10.42	676.406	MGDG 28:8	963.31	NA	NA	NA	NA	[M+H]+	TRUE	C37H54O10	YCYWAUZGNMJDJF-WGPAIVFXSA-N	7543	25665	13523	10335	23502	15076	28783	19580	15553	5046	31423	54	1268	34	19	195	492	227	951	219	1680	900	1606	240
9724	12.16	721.418	SQDG 27:1	800.425	NA	NA	NA	NA	[M+H]2+	TRUE	C36H66O12S	QWBZBVYYNCCDKX-NZMLGZRSSA-N	39612	117355	143198	53224	150542	193172	145568	84148	78911	19370	241562	160	21779	790	16267	38583	125270	53339	171646	133976	28538	43077	48764	41684
2273	26.38	406.251	Leucylleucyltyrosine	942.113	NA	NA	NA	NA	[M+H]+	TRUE	C21H33N3O5	UCNNZELZXFXXJQ-SQNIBIBYSA-N	140834	144646	180179	195785	133755	164638	95164	182724	102958	81192	139282	73552	74489	121694	93800	121370	122396	294391	440044	134556	102267	57339	89063	81087
6290	4.74	596.361	PS 22:0	999.997	NA	NA	NA	NA	[M+H]+	TRUE	C28H54NO10P	QIYBTGJHUJKTQR-XCWNELLENA-N	3513	8435	33	2219	5086	2661	2866	4737	4828	4538	3093	27	28	162	32	38	12	12	12	24	16	16	27	90
9210	11.19	704.37	PS 31:8	965.225	NA	NA	NA	NA	[M+H]+	TRUE	C37H56NO10P	ATOVQOIXDKICSL-SCBZQSQRSA-N	9013	2986	1836	7186	1110	28483	1216	1106	135	842	243	7059	14578	7461	81650	10294	11087	5704	5185	9635	34506	7977	7571	7280
11259	12.61	771.388	[6-[2-(3,4-dihydroxyphenyl)ethoxy]-2-(hydroxymethyl)-4-(3,4,5-trihydroxy-6-methyloxan-2-yl)oxy-5-(3,4,5-trihydroxyoxan-2-yl)oxyoxan-3-yl] (E)-3-(4-hydroxy-3-methoxyphenyl)prop-2-enoate	964.63	NA	NA	NA	NA	[M+H]+	TRUE	C35H46O19	DVKADJHCAQTKAS-VMPITWQZNA-N	20591	12687	23246	14522	10630	27630	9855	5688	5178	13730	11954	304	3211	480	3392	10201	20599	6518	21893	18305	11196	3734	4889	2831
2230	11.48	403.729	Stylopeptide 1	979.678	NA	NA	NA	NA	[M+H]+	TRUE	C40H61N7O8	JTQGDUZPPCNAOZ-GIIMQJSPSA-N	23529	15230	7939	11989	5732	12826	6600	5671	3609	12742	4558	270	4086	169	232	782	10368	2800	4600	7228	13501	1859	2823	9785
9072	12.09	699.404	[(2R,3R,4S,5S,6R)-3-acetyloxy-2-(acetyloxymethyl)-5-hexanoyloxy-6-[(2S,3R)-2,3,4-trihydroxybutoxy]oxan-4-yl] tetradecanoate	999.496	NA	NA	NA	NA	[M+H]2+	TRUE	C34H60O13	QGQSOVLOEOVNRW-GAXZBFRSSA-N	54903	140986	148278	57099	192138	189481	197081	80459	81568	28419	234705	688	39746	1593	20574	36184	230247	48798	43200	156941	118925	37228	38071	36543
16638	14.84	973.708	TG 60:12	797.179	NA	NA	NA	NA	[M+H]+	TRUE	C60H104O6	WFLFJSLRIHYSNY-CTLHABFSNA-N	125	245	246	3027	475	369	597	92	263	232	113	976	1381	3844	2734	5538	7992	421	3658	891	516	3225	801	660
2100	11.61	395.215	MLS001142707-01	997.14	NA	NA	NA	NA	[M+H]+	TRUE	C22H26N4O3	SZASNXNYCSQCOM-XMHCIUCPSA-N	22411	19152	5552	21723	3439	27003	3829	5568	5307	23825	3544	1245	5532	1093	3545	4920	35836	38433	11221	13061	22696	1716	1635	5726
263	26.5	124.087	Nicotinic Acid	992.643	HMDB01488	938	15940	C00253	[M+H]+	TRUE	C6H5NO2	PVNIIMVLHYAWGP-UHFFFAOYSA-N	4006	7942	9863	9571	7794	7280	7625	9846	9187	10161	7796	11407	7122	2147	11730	13664	2151	3112	2851	5429	14035	8951	2521	1544
6025	12.54	586.359	2-[2-(19-acetamido-16,18-dihydroxy-5,9-dimethyl-6-oxoicosan-7-yl)oxy-2-oxoethyl]butanedioic acid	999.997	NA	NA	NA	NA	[M+H]+	TRUE	C30H53NO10	CYKDMNNWBMLNSF-UHFFFAOYSA-N	20233	39122	25056	19625	40770	32640	41275	21103	28202	9766	31909	240	9184	520	8650	13098	60752	10978	17162	17316	45697	9465	11678	11855
15482	13.72	918.504	DGDG 34:10	979.191	NA	NA	NA	NA	[M+H]+	TRUE	C49H72O15	JAFJRDVJOGXVLL-DSPFQEOBSA-N	81	5794	4757	861	828	2745	3735	395	3168	115	256	578	789	752	6071	2914	1264	5033	674	659	2009	4277	875	1003
3124	10.42	455.194	Mizolastine (Mizollen)	999.139	NA	NA	NA	NA	[M+H]+	TRUE	C24H25FN6O	PVLJETXTTWAYEW-UHFFFAOYSA-N	10748	11481	9091	9377	2661	13535	3106	4914	2403	11384	4069	66	294	177	77	195	3573	3414	2715	3165	3580	320	192	450
310	1.96	132.102	D-Alloisoleucine	927.012	NA	NA	NA	NA	[M+H]+	TRUE	C6H13NO2	AGPKZVBTJJNPAG-CRCLSJGQSA-N	12144	19984	17214	15370	16200	31832	13153	5239	6855	9950	3436	940	11277	1109	1302	2289	2587	6865	1749	2726	3210	1217	1125	9076
7450	12.8	640.878	3-[(2S,3R,4S,5S,6R)-4,5-dihydroxy-6-(hydroxymethyl)-3-[(2S,3R,4S,5S,6R)-3,4,5-trihydroxy-6-(hydroxymethyl)oxan-2-yl]oxyoxan-2-yl]oxy-2-(3,4-dihydroxyphenyl)-5-hydroxy-7-methoxychromen-4-one	988.972	NA	NA	NA	NA	[M+H]+	TRUE	C28H32O17	CEZKIFXYWPTANH-HGVYTWBRSA-N	1980	5008	4604	2265	6013	6700	7509	3658	2920	1157	6193	1100	791	437	962	273	11248	7086	9375	5981	7482	548	461	178
2582	10.07	426.192	N-[2-(3,4-dimethoxyphenyl)ethyl]-2-(3,4,7-trimethyl-2-oxochromen-5-yl)oxyacetamide	991.974	NA	NA	NA	NA	[M+H]+	TRUE	C24H27NO6	AJTBRMHOFPCWLF-UHFFFAOYSA-N	5433	5075	3865	5331	3487	5403	3980	4065	2616	4430	3399	53	125	52	105	76	1716	934	1569	1650	1519	148	159	410
1249	10.94	329.175	4-[4-(1,3-benzodioxol-5-yl)-2,3-dimethylbutyl]-2-methoxyphenol	947.697	NA	NA	NA	NA	[M+H]+	TRUE	C20H24O4	QDDILOVMGWUNGD-UHFFFAOYSA-N	10557	10047	9257	10723	3234	13376	4033	2917	3268	9964	3310	147	397	140	153	666	1932	1867	9341	2436	2956	5077	8137	1161
9880	12.5	727.362	SQDG 28:5	935.977	NA	NA	NA	NA	[M+H]+	TRUE	C37H60O12S	ITGFVNJFLFBTJS-YTNNFQEQSA-N	15930	32794	32177	29523	19879	35506	21278	12974	10893	33299	20277	1495	9388	1838	6943	12129	3440	6630	30052	28073	57898	5163	8726	11258
3062	10.55	451.245	1-[(2S)-2-amino-4-methylsulfanylbutanoyl]-N-[(2S)-1-[(4-methoxyphenyl)methylamino]-1-oxopropan-2-yl]piperidine-4-carboxamide	982.964	NA	NA	NA	NA	[M+H]+	TRUE	C22H34N4O4S	PDZYFGNOSMRVJC-KXBFYZLASA-N	16390	15789	16805	16378	16221	22134	19272	16845	11734	20734	17190	503	572	382	394	5807	21778	10086	10406	14288	10545	11727	436	2718
6860	12.07	617.295	[9-[(E)-3-acetyloxy-4-methylhex-4-en-2-yl]-12-hydroxy-3-(2-hydroxypropan-2-yl)-10-methoxy-6a,12b-dimethyl-8,11-dioxo-1,2,3,4a,5,6,12,12a-octahydropyrano[3,2-a]xanthen-1-yl] acetate	999.237	NA	NA	NA	NA	[M+H]+	TRUE	C33H46O11	SOJLUKNFWGXUFS-RVDMUPIBSA-N	25066	16878	19411	16510	6451	19717	7309	5577	3746	18378	7393	7792	4199	3429	3157	6517	4311	6719	14841	25943	3768	4653	7311	6934
201	1.93	86.0983	piperidine	998.606	HMDB34301	8082	18049	C01746	[M+H]+	TRUE	C5H11N	NQRYJNQNLNOLGT-UHFFFAOYSA-N	10150	16216	11481	10671	13393	25111	13271	5219	5920	7838	2643	1352	4260	1055	1652	1263	2615	6090	1682	1702	2630	1418	1104	8542
13415	14.45	841.45	9,13-Dimethyl-17-oxo-14-(5-oxo-2,5-dihydro-3-furanyl)tetracyclo[11.3.1.01,10.04,9]heptadec-6-yl ??-D-glucopyranosyl-(1->6)-??-D-glucopyranosyl-(1->4)-2,6-dideoxy-3-O-methyl-D-lyxo-hexopyranosi de	997.497	NA	NA	NA	NA	[M+H]+	TRUE	C42H64O17	YUXPMUIKXCUNQY-MCRXNTOMSA-N	80	413	1132	592	422	378	378	1395	603	136	340	6184	8397	4949	1568	2140	1475	6272	1710	6039	671	990	1649	3775
11005	11.39	764.457	PC 31:7	979.12	NA	NA	NA	NA	[M+H]+	TRUE	C39H64NO8P	FDKCYWIIXXXBTA-SAAQBGDSNA-N	456	647	92	665	158	551	130	436	75	130	36	3597	6271	6645	4078	4457	2535	2478	6841	5453	2962	23837	5596	5303
2634	10.34	429.231	MLS001140555-01	941.418	NA	NA	NA	NA	[M+H]+	TRUE	C26H28N4O2	QVKXLPAYTRZQOR-UHFFFAOYSA-N	18196	19186	15105	15486	13953	21915	15895	15801	10972	17025	14329	367	265	677	395	1033	12899	9465	7331	7580	9117	5160	435	10778
11741	9.77	786.423	PS 35:7	978.467	NA	NA	NA	NA	[M+H]+	TRUE	C41H66NO10P	OPIAULHUXBJBMT-KLVCPPQZSA-N	3896	5083	3598	4777	2917	5436	3841	2337	2421	4462	3379	25	55	95	37	140	1839	2245	1738	1651	1579	319	22	125
1605	7.36	355.158	MLS001162678-01	955.845	NA	NA	NA	NA	[M+H]+	TRUE	C20H22N2O4	WWWDAHVNLIIAGH-HIFRSBDPSA-N	3409	4471	5053	6108	2155	9454	543	2222	9	4216	23	144	2490	81	2294	2173	2367	856	871	1040	736	965	1876	1046
13789	13.75	853.257	[(2S,3S,4S,5R,6S)-6-[[(1aS,2S,6S,6aS)-1a-(hydroxymethyl)-2-[(2S,3R,4S,5S,6R)-3,4,5-trihydroxy-6-(hydroxymethyl)oxan-2-yl]oxy-2,5a,6,6a-tetrahydro-1bH-oxireno[5,6]cyclopenta[1,3-c]pyran-6-yl]oxy]-5-hydroxy-2-methyl-4-[(2S,3R,4S,5S,6R)-3,4,5-trihydroxy-6-(hydroxymethyl)oxan-2-yl]oxyoxan-3-yl] (E)-3-(4-methoxyphenyl)prop-2-enoate	#VALUE!	NA	NA	NA	NA	[M+H]+	TRUE	C37H50O21	JKLAVFMVEROOKJ-ARADSITGSA-N	3162	1042	3893	283	3633	4685	1136	449	3754	2714	999	276	1195	630	1632	1492	1538	1238	1031	1023	6821	4060	678	980
15506	25.12	919.612	PI 40:1	996.561	NA	NA	NA	NA	[M+H]+	TRUE	C49H93O13P	OVJHBWLENBOGMN-XNMGAJBWNA-N	4658	7023	2664	1675	8024	1349	934	3716	2266	2155	5150	1489	1047	1381	1411	5507	1329	406	483	797	1861	4470	3676	4994
14428	25.9	879.607	PG 44:5	909.496	NA	NA	NA	NA	[M+H]2+	TRUE	C50H89O10P	LHKBMIQXRKIYLC-BKGYHMCSNA-N	3736	5086	4234	4213	3732	3568	6191	1901	4629	2341	3624	5923	7106	5341	6074	5328	5142	195	331	2883	6076	7759	6331	1247
399	0.88	175.118	L(+)-Arginine	962.86	NA	NA	NA	NA	[M+H]+	TRUE	C6H14N4O2	ODKSFYDXXFIFQN-BYPYZUCNSA-N	2857	1805	3362	2073	3165	2689	2046	2507	4402	3092	2493	5232	3528	7771	3835	5062	12736	2101	2694	1969	2212	3991	5748	2154
15477	13.9	918.457	[14-hydroxy-3-[4-methoxy-6-methyl-5-[3,4,5-trihydroxy-6-[[3,4,5-trihydroxy-6-(hydroxymethyl)oxan-2-yl]oxymethyl]oxan-2-yl]oxyoxan-2-yl]oxy-10,13-dimethyl-17-(5-oxo-2H-furan-3-yl)-1,2,3,4,5,6,7,8,9,11,12,15,16,17-tetradecahydrocyclopenta[a]phenanthren-16-yl] acetate	#VALUE!	NA	NA	NA	NA	[M+H]+	TRUE	C44H68O19	PKZLCDIEFSFXDK-UHFFFAOYSA-N	93	1082	307	380	2974	78	132	407	191	109	156	3237	952	3188	1839	634	1211	980	533	771	5398	1407	5358	706
3956	10.88	495.269	TRIDESACETOXYKHIVORIN	999.893	NA	NA	NA	NA	[M+H]+	TRUE	C26H36O7	MGQUMSFBIYXTTE-FIYJXLSPSA-N	14369	17576	12714	14961	12859	18098	20555	15067	12019	19171	18523	607	484	516	443	7320	21167	11379	11139	13080	10702	12648	690	4711
10853	27.52	760.502	MGDG 34:8	999.893	NA	NA	NA	NA	[M+H]+	TRUE	C43H66O10	KOGOZEDVVQFKGI-SCAKIPRDSA-N	2494	941	497	741	738	589	3336	377	834	577	391	2248	490	938	1230	2576	2486	443	470	351	367	421	403	574
4032	10.89	499.217	Masitinib (AB1010)	994.757	NA	NA	NA	NA	[M+H]+	TRUE	C28H30N6OS	WJEOLQLKVOPQFV-UHFFFAOYSA-N	10173	8800	7483	8577	4630	11753	4118	3788	4649	9198	8977	812	481	128	203	3884	5932	4122	17669	18683	2153	3257	4072	3977
262	1.38	124.04	Isonicotinic acid	899.413	HMDB60665	5922	6032	C07446	[M+H]+	TRUE	C6H5NO2	TWBYWOBDOCUKOW-UHFFFAOYSA-N	9999	37014	86062	136968	89217	23599	224372	76728	69076	33250	33150	11398	34268	5662	22924	15929	2448	3793	23330	2680	18009	44830	13689	4247
6206	11.29	593.355	Exemestane	977.056	HMDB15125	60198	4953	C08162	[M+H]+	TRUE	C20H24O2	BFYIZQONLCFLEV-DAELLWKTSA-N	4075	4216	4357	4249	11221	3135	13536	9633	10665	3883	13264	911	2346	1703	1488	167	4340	3734	2922	6156	7695	3714	386	146
5040	11.25	546.284	Homoharringtonine	764.739	NA	NA	NA	NA	[M+H]2+	TRUE	C29H39NO9	HYFHYPWGAURHIV-UHFFFAOYSA-N	22284	17865	19484	18639	16782	31725	18589	13773	10944	18381	20060	969	405	806	557	481	16917	7998	17378	35679	15658	2314	4377	11548
4261	11.94	509.311	18b-glycyrrhetinic acid	993.014	HMDB11628	18526330	30853	C02283	[M+H]+	TRUE	C30H46O4	MPDGHEJMBKOTSU-AWOGJAJBSA-N	17722	20053	25475	10238	13985	27461	16349	12350	13388	8271	18173	1289	3223	2953	2030	2159	2025	12913	3829	4604	3612	11235	33225	5069
1851	10.17	375.175	Hydroxyzine 2HCl	978.199	NA	NA	NA	NA	[M+H]+	TRUE	C21H29Cl3N2O2	ANOMHKZSQFYSBR-UHFFFAOYSA-N	140	110	105	138	95	102	120	54	103	232	148	2664	5543	2335	2841	2889	534	2714	535	191	168	2342	3572	520
2288	10.07	407.218	Lincomycin	971.983	HMDB15564	656509	6472	C06812	[M+H]+	TRUE	C18H34N2O6S	OJMMVQQUTAEWLP-KIDUDLJLSA-N	15126	14440	7905	14187	10590	15877	11763	11129	7427	14182	9902	100	77	72	186	260	5813	2804	2435	4794	3714	454	389	1710
16072	25.92	945.644	PI 42:2	996.145	NA	NA	NA	NA	[M+H]+	TRUE	C51H95O13P	BZENRVKGVPNTHV-MTIQXTHTNA-N	5086	2207	4395	3686	1740	5275	1829	4460	5421	1802	986	2439	3498	2701	6210	2732	6167	228	393	6098	8039	1739	1667	1154
2750	10.42	436.221	6-[(1E,3E,5E)-6-[(2R,3R,3aR,4R,5R,6aS)-2-ethyl-3,4-dihydroxy-3,3a-dimethyl-2,4,5,6a-tetrahydrofuro[2,3-b]furan-5-yl]hexa-1,3,5-trienyl]-4-methoxy-5-methylpyran-2-one	916.658	NA	NA	NA	NA	[M+H]+	TRUE	C23H30O7	GPXPJKFETRLRAS-AHUKKWBBSA-N	25392	20487	17897	21604	11555	39396	13538	12977	9345	22982	17076	108	118	89	112	260	18580	10598	6677	10789	12411	606	230	857
2510	10.2	422.242	lysoPE 14:1	971.974	NA	NA	NA	NA	[M+H]+	TRUE	C19H38NO7P	ADNZOMZMSANELY-WSNIAZCWNA-N	14527	13529	14074	12208	31224	12788	47763	37128	25451	15285	40385	199	570	222	170	115	13793	7571	12813	8552	7333	367	171	315
13885	26.55	857.596	MGDG 40:4	913.739	NA	NA	NA	NA	[M+H]2+	TRUE	C49H86O10	COGHDQCNXTVWPI-XQCUPQMJSA-N	3604	4307	1487	3066	1457	821	3745	1355	1258	945	1251	3228	4544	3862	924	1718	1559	146	321	940	1424	3574	1095	667
293	6.22	130.16	L-Pyroglutamic acid	988.687	NA	NA	NA	NA	[M+H]+	TRUE	C5H7NO3	ODHCTXKNWHHXJC-VKHMYHEASA-N	57129	69066	19787	66470	59399	65801	20697	160109	23478	23467	20091	573	158454	1245	506	124875	81781	94155	16343	193991	143241	2123	1509	74922
10574	11.06	750.401	1-(3,4-dimethoxyphenyl)-2-[4-[5-[4-[1-(3,4-dimethoxyphenyl)-1-hydroxypropan-2-yl]oxy-3-methoxyphenyl]-3,4-dimethyloxolan-2-yl]-2-methoxyphenoxy]propan-1-ol	998.687	NA	NA	NA	NA	[M+H]+	TRUE	C42H52O11	ZGXXNVOBEIRACL-UHFFFAOYSA-N	5731	5788	6283	5642	3172	5931	3496	3185	3918	7749	9498	1436	609	760	729	1607	493	193	1782	2163	2554	1015	338	406
2154	0.9	399.144	S-(5'-Adenosyl)-L-methionine	986.933	HMDB01185	16757548	15414	C00019	[M+H]+	TRUE	C15H22N6O5S	MEFKEPWMEQBLKI-AIRLBKTGSA-N	2539	4258	4687	3894	2490	3556	2979	2006	3886	1725	838	22528	8561	34748	15302	20254	4011	3659	79324	7206	35462	39909	18293	2847
16987	13.77	995.297	tris[[4-[(2S,3R,4S,5S,6R)-3,4,5-trihydroxy-6-(hydroxymethyl)oxan-2-yl]oxyphenyl]methyl] 2-hydroxypropane-1,2,3-tricarboxylate	863.336	NA	NA	NA	NA	[M+H]+	TRUE	C45H56O25	WYKQPGOKTKQHQG-YWXXPEQDSA-N	448	4617	2224	218	593	1006	579	235	348	521	2690	263	991	937	4848	3257	597	414	805	379	4330	3781	812	410
3698	10.61	483.295	TRIDESACETOXYKHIVORIN	999.893	NA	NA	NA	NA	[M+H]+	TRUE	C26H36O7	MGQUMSFBIYXTTE-FIYJXLSPSA-N	10196	14163	13225	7988	23134	7305	32240	20674	24958	10874	26351	174	122	95	52	845	6662	6160	6695	6248	6787	4990	571	398
14325	10.35	874.472	PS 42:12	968.754	NA	NA	NA	NA	[M+H]+	TRUE	C48H70NO10P	YLUHGOVMWVACPS-HCWZKURASA-N	3410	4470	2353	3564	2980	4614	4508	2907	2263	2591	1861	54	138	132	129	252	3288	1561	1269	961	1129	850	58	1869
1061	4.83	302.198	Dihydrocodeine	786.272	NA	NA	NA	NA	[M+H]+	TRUE	C18H23NO3	RBOXVHNMENFORY-DNJOTXNNSA-N	112	150	202	144	157	191	90	39554	230	142	142	5201	23774	8433	35375	31771	57968	66737	35016	275515	143751	8776	34687	65973
14084	10.2	865.448	[6-[6-[6-[4,5-dihydroxy-6-[(2E,6E)-10-hydroxy-2,6,10-trimethyldodeca-2,6,11-trienoxy]-2-methyloxan-3-yl]oxy-4,5-dihydroxy-2-methyloxan-3-yl]oxy-4,5-dihydroxy-2-methyloxan-3-yl]oxy-4,5-dihydroxy-2-methyloxan-3-yl] acetate	993.714	NA	NA	NA	NA	[M+H]+	TRUE	C41H68O19	YGXBITSXQZFVOX-HTGWJEPXSA-N	4827	2754	4009	3222	10579	3339	10581	9028	8336	5729	8950	29	22	19	35	38	4265	3279	3324	4642	2051	32	39	23
2363	27.39	413.262	2-acetoxy-4-pentadecylbenzoic acid	887.758	NA	NA	NA	NA	[M+H]+	TRUE	C24H38O4	FMPIFABORGZGFA-UHFFFAOYSA-N	4972	3345	5209	3569	3095	2980	2362	1358	2719	1378	3552	4013	2873	3305	3274	3515	3380	23328	26877	4272	4647	4248	4299	4955
16509	25.91	967.661	TG 60:15	830.344	NA	NA	NA	NA	[M+H]+	TRUE	C61H98O6	ANISWUNYSMSQEH-AKLWGBKHNA-N	5034	2588	4261	3106	4020	4666	2100	4978	3125	740	1095	2236	3098	2506	3428	2898	4553	152	345	5647	2451	2408	849	547
7137	27.59	628.424	lysoPC 24:1	991.437	NA	NA	NA	NA	[M+H]+	TRUE	C32H64NO7P	GDXMCRNTFPQYOQ-AYKMTXLBNA-N	2490	2630	2386	2437	2159	2534	280	1099	2403	741	587	582	443	788	1088	806	2234	117	220	1177	2355	1159	659	226
2234	9.81	404.178	[(9R,10R)-10-acetyloxy-8,8-dimethyl-2-oxo-9,10-dihydropyrano[2,3-f]chromen-9-yl] 3-methylbut-2-enoate	999.571	NA	NA	NA	NA	[M+H]+	TRUE	C21H22O7	FNVCLGWRMXTDSM-WOJBJXKFSA-N	4175	4194	3223	4223	2699	4401	3043	3340	2384	3721	2648	35	38	27	44	514	1199	1634	1708	1175	1185	1265	103	520
7412	12.16	639.31	Decahydrogambogic Acid	958.94	NA	NA	NA	NA	[M+H]+	TRUE	C38H54O8	ZZGVJHSBRGZEML-UHFFFAOYSA-N	29703	31439	32925	30234	11332	40101	11373	8626	9211	26532	14105	3388	4628	8226	9137	10715	23569	6664	37016	33673	6771	3621	3574	3468
15928	25.09	941.625	DGDG 34:1	999.952	NA	NA	NA	NA	[M+H]2+	TRUE	C49H90O15	WLBGVNQWCJWWFC-CEHCNRCCSA-N	1438	5964	7864	1837	4658	4817	482	2723	5786	1494	1225	1630	4548	911	949	5364	1784	760	354	1413	7877	7426	4476	1421
12643	9.94	816.471	DGDG 26:5	975.68	NA	NA	NA	NA	[M+H]+	TRUE	C41H66O15	UPJHGGAPQRGYAC-CLYSOYNISA-N	5747	5161	4257	5239	12199	5281	11895	9988	7772	4955	11136	18	133	0	44	121	1690	1315	2164	2185	2292	90	99	103
539	11.31	243.085	biotin	935.479	HMDB00030	171548	15956	C00120	[M+H]+	TRUE	C10H16N2O3S	YBJHBAHKTGYVGT-ZKWXMUAHSA-N	6707	2249	2582	3391	2394	3427	3159	3399	4409	4457	4369	0	270	90	0	0	164	159	0	80	105	0	0	0
7242	11.91	633.37	PG 26:2	944.747	NA	NA	NA	NA	[M+H]+	TRUE	C32H59O10P	UASMROFDUWUJKI-JGVBSPILSA-N	69239	128364	149511	70222	177328	199097	195156	106474	108191	37784	244716	5702	59530	14905	27212	25435	220034	170516	5946	5986	197257	6671	50894	36564
2808	5.96	439.101	FAD	964.172	HMDB01248	643975	16238	C00016	[M+H]+	TRUE	C27H33N9O15P2	VWWQXMAJTJZDQX-XIBAMUJRSA-N	7227	9634	5451	9679	7041	10953	6295	17239	9177	4521	23155	10	86	37	0	22	24	13700	124	24777	7449	48	9	15911
7738	10.77	652.405	MGDG 26:6	991.337	NA	NA	NA	NA	[M+H]+	TRUE	C35H54O10	UVVQPVKGICMSDS-YPCKADMVSA-N	12180	78838	22681	9781	31500	32099	40879	36046	29709	17084	50292	84	122	152	131	174	157	54	178	156	585	203	144	112
2559	10.19	425.198	8-(2,4-dihydroxy-6-pentylphenoxy)-6-hydroxy-3-pentylisochromen-1-one	977.884	NA	NA	NA	NA	[M+H]+	TRUE	C25H30O6	NXAFAINHPNBMLG-UHFFFAOYSA-N	5754	4855	5280	5015	2494	8211	2814	2621	2187	4138	3279	235	173	93	105	245	2609	1482	2418	1474	1762	354	275	378
2322	9.94	411.219	Risperidone	999.893	HMDB05020	5073	8871	C06861	[M+H]2+	TRUE	C23H27FN4O2	RAPZEAPATHNIPO-UHFFFAOYSA-N	4460	3868	3487	3256	12560	6345	15446	10329	9788	3651	12398	161	152	100	169	143	1429	1072	2121	2565	2702	72	90	68
7238	0.96	633.182	5-hydroxy-2-(3-hydroxy-4-methoxyphenyl)-7-[(2S,3R,4S,5S,6R)-3,4,5-trihydroxy-6-[[(2R,3R,4R,5R,6S)-3,4,5-trihydroxy-6-methyloxan-2-yl]oxymethyl]oxan-2-yl]oxy-2,3-dihydrochromen-4-one	977.952	NA	NA	NA	NA	[M+H]+	TRUE	C28H34O15	QUQPHWDTPGMPEX-LLHRBZKSSA-N	1099	920	2036	2232	1951	1342	302	208	1217	903	5679	3837	2340	12221	2825	14872	19499	23376	6104	10208	4319	16174	16766	10413
3415	10.63	469.221	(3S)-N-[(2S)-3-(1H-indol-3-yl)-1-(3-methoxyanilino)-1-oxopropan-2-yl]-1,2,3,4-tetrahydroisoquinoline-3-carboxamide	987.295	NA	NA	NA	NA	[M+H]+	TRUE	C28H28N4O3	BIUZXRRWYROHHD-CLJLJLNGSA-N	8270	7505	8044	10830	4767	12149	4943	4493	2803	7231	5759	379	432	211	393	382	4819	1924	2252	4087	3250	672	189	1758
5421	9.23	561.235	[(1aS,1bS,2S,5aR,6S,6aS)-1a-(hydroxymethyl)-2-[(2S,3R,4S,5S,6R)-3,4,5-trihydroxy-6-(hydroxymethyl)oxan-2-yl]oxy-2,5a,6,6a-tetrahydro-1bH-oxireno[5,6]cyclopenta[1,3-c]pyran-6-yl] (E)-3-(4-hydroxy-3-methoxyphenyl)prop-2-enoate	974.351	NA	NA	NA	NA	[M+H]+	TRUE	C25H30O13	RMSKZOXJAHOIER-GGKKSNITSA-N	10703	11257	10363	10423	8432	11133	8531	5913	6304	10752	5394	229	1825	42	257	535	932	701	881	1349	1204	2301	1778	1071
7299	11.61	635.374	PA 32:6	987.867	NA	NA	NA	NA	[M+H]+	TRUE	C35H57O8P	DBNLHBVMRBRELG-MNKCGYQDNA-N	3786	2596	8218	1866	3744	3104	11023	9889	8891	7067	10105	6595	9591	5368	320	690	476	203	279	473	479	726	228	812
2078	11.18	393.213	(E)-3-(acetyloxymethyl)-5-(2-formyl-4-hydroxy-5,5,8a-trimethyl-1,4,4a,6,7,8-hexahydronaphthalen-1-yl)pent-2-enoic acid	991.904	NA	NA	NA	NA	[M+H]+	TRUE	C22H32O6	XMWOVKVFIVCVPN-XNTDXEJSSA-N	4000	20171	7414	4419	13004	24227	16818	10557	8873	48788	15467	1090	1102	882	553	558	2436	722	12222	25150	24750	1284	1296	924
12543	26	813.567	PG 39:3	998.687	NA	NA	NA	NA	[M+H]+	TRUE	C45H83O10P	PHGNVBDFBFBKJO-ZKKNOAGGNA-N	4192	3905	4679	1636	3658	1563	7176	986	4218	3190	4166	1020	5634	2205	2710	3352	1615	215	408	875	573	3124	1294	1328
9418	11.88	710.402	PS 29:3	962.271	NA	NA	NA	NA	[M+H]+	TRUE	C35H62NO10P	JVVRBBOSMWUYRO-YHGVEYCHNA-N	2784	3567	12789	6931	16917	18052	18992	2481	5966	3417	20807	6636	225	6198	203	174	1527	763	1931	1012	647	208	183	384
1899	11.29	379.248	5-[5-(acetyloxymethyl)-1,2,4a-trimethyl-7-oxo-3,4,8,8a-tetrahydro-2H-naphthalen-1-yl]-3-methylpentanoic acid	970.485	NA	NA	NA	NA	[M+H]+	TRUE	C22H34O5	OLDFOHABNQZMKB-UHFFFAOYSA-N	2592	6187	2802	2193	7355	2435	8471	4615	3340	3092	8702	147	224	64	0	0	4647	4428	3546	2562	15895	1487	144	8598
12849	9.94	821.428	DGDG 26:5	975.68	NA	NA	NA	NA	[M+H]+	TRUE	C41H66O15	UPJHGGAPQRGYAC-CLYSOYNISA-N	8751	6417	7034	7333	17231	5805	17761	15836	14357	9565	14480	47	76	16	17	34	3019	2264	2990	3138	3252	81	34	32
3398	11.35	468.265	10-Dehydroxy-10-(N-epsilon-caprolactam-3-yl)-amino-demecolceine	950.881	NA	NA	NA	NA	[M+H]+	TRUE	C26H33N3O5	HXHQZOCYHNLIDL-UYAOXDASSA-N	609	930	8551	429	18108	3451	19533	690	7506	5596	6964	16281	18421	24326	23930	812	985	2610	1022	885	812	1098	886	658
3293	10.44	463.176	5,7-dihydroxy-6-methoxy-2-[4-[(2S,3R,4S,5S,6R)-3,4,5-trihydroxy-6-(hydroxymethyl)oxan-2-yl]oxyphenyl]chromen-4-one	959.352	NA	NA	NA	NA	[M+H]+	TRUE	C22H22O11	MORLNMAFXVHNAI-IWLDQSELSA-N	9933	7294	3690	5293	1956	6859	3260	2855	1677	3104	3326	46	69	89	70	195	3127	2512	2151	2478	2756	1067	64	162
12472	13.24	810.426	PS 37:9	930.963	NA	NA	NA	NA	[M+H]+	TRUE	C43H66NO10P	NPFSLSPBDGDZQQ-AVPHHBDISA-N	208	464	237	348	50	224	270	240	240	140	192	9351	6436	14601	10145	14538	419	356	365	472	270	6772	5146	6138
4257	11.08	509.247	Argatroban	954.992	HMDB14423	152951	NA	C04931	[M+H]2+	TRUE	C23H36N6O5S	KXNPVXPOPUZYGB-DUZACMNTSA-N	19684	23476	31849	24425	16316	21535	16421	12173	8856	14532	17158	294	500	216	399	4178	20390	16293	12079	71839	13600	8059	1440	15665
2024	13.15	389.244	5-Demethylnobiletin	983.221	HMDB37571	358832	NA		[M+H]+	TRUE	C20H20O8	DOFJNFPSMUCECH-UHFFFAOYSA-N	4942	2647	3886	2898	2645	2726	2651	3150	2573	3736	2393	2949	0	31	64	75	484	917	697	1581	373	52	80	24
15584	26.49	923.63	TG 57:16	997.83	NA	NA	NA	NA	[M+H]+	TRUE	C63H110O6	WAHQOGJEMMZNQV-UDHJGAFJNA-N	2070	4104	2775	3542	690	677	902	3559	3863	2805	888	3767	1432	3989	1536	4591	3734	293	346	3591	4681	1362	644	470
1131	0.87	313.048	Catechin	945.374	HMDB02780	9064	15600	C06562	[M+H]+	TRUE	C15H14O6	PFTAWBLQPZVEMU-DZGCQCFKSA-N	2052	2980	4233	2155	3949	3740	2650	2018	4095	1674	20403	1473	3015	1941	1194	1222	520	2037	887	1533	1322	1614	983	9827
5109	11.02	549.327	Antimycin A1	996.561	NA	NA	NA	NA	[M+H]+	TRUE	C28H40N2O9	UIFFUZWRFRDZJC-UHFFFAOYSA-N	8917	7125	6029	6691	20563	6097	24630	20015	19567	5146	30284	1512	132	2580	1690	203	12622	2382	9948	9407	13054	286	609	1316
13806	25.29	853.576	MGDG 40:6	999.035	NA	NA	NA	NA	[M+H]+	TRUE	C49H82O10	ZZMYOBLFFIVKKF-BEWLWYMMSA-N	4813	5161	1954	4444	4783	2034	1293	5598	1476	1285	1282	1116	808	1714	4168	4335	2295	203	562	750	686	1495	6497	6991
6289	7.34	596.348	PS 22:0	999.997	NA	NA	NA	NA	[M+H]+	TRUE	C28H54NO10P	QIYBTGJHUJKTQR-XCWNELLENA-N	1274	1654	1015	1195	2084	1125	2807	1420	2078	802	2038	48	35	27	25	44	48	43	27	60	39	41	40	17
3274	10.57	462.182	Morphine_3_Glucuronide	995.243	NA	NA	NA	NA	[M+H]+	TRUE	accession=CO000282 "author=Dennis W. Hill, Tzipporah M. Kertesz, Robert Friedman, David F. Grant" "license=CC BY-SA" "publication=Mass Spectral Metabonomics beyond Elemental Formula	WAEXKFONHRHFBZ-UHFFFAOYSA-N	2809	2748	7682	4002	2369	5480	2486	1802	2943	3003	3618	92	1098	132	306	1225	1602	1470	1890	4875	2718	1088	1114	893
3097	10.39	453.246	Diphenoxylate	913.807	HMDB15213	13505	4639	C07872	[M+H]+	TRUE	accession=CO000136 "author=Dennis W. Hill, Tzipporah M. Kertesz, Robert Friedman, David F. Grant" "license=CC BY-SA" "publication=Mass Spectral Metabonomics beyond Elemental Formula	HYPPXZBJBPSRLK-UHFFFAOYSA-N	13744	15159	11107	12383	7572	16767	11864	13320	6596	11910	11514	163	270	4176	309	114	954	1511	2717	3926	8642	311	96	293
2423	12.28	417.219	6-[(4E,6E)-2,3-dihydroxy-4,6-dimethyl-7-(1,2,4-trimethyl-3,6-dioxabicyclo[3.1.0]hexan-4-yl)hepta-4,6-dien-2-yl]-4-methoxy-3,5-dimethylpyran-2-one	956.094	NA	NA	NA	NA	[M+H]+	TRUE	C24H34O7	UXTZIHZDUIRZDY-JASOSIDASA-N	520	213	435	268	171	400	304	201	114	210	237	19200	14152	5765	9689	7310	453	360	689	1649	1999	31233	26597	21173
557	2.49	246.206	Pyridoxal-5'-phosphate hydrate	898.696	NA	NA	NA	NA	[M+H]+	TRUE	C8H10NO6P	NGVDGCNFYWLIFO-UHFFFAOYSA-N	16908	13221	9991	11401	6824	5796	7487	6847	4864	4619	5626	651	11273	1266	626	1991	554	9323	649	972	1049	808	210	4902
1927	9.45	382.166	azelastine hydrochloride79307-93-0	999.671	NA	NA	NA	NA	[M+H]+	TRUE	C22H25Cl2N3O	YEJAJYAHJQIWNU-UHFFFAOYSA-N	2861	2557	2212	2367	2452	3697	2593	3073	760	2493	402	16	64	18	18	172	752	1003	866	624	622	149	195	500
1889	9.68	378.216	MLS001056583-01	942.593	NA	NA	NA	NA	[M+H]+	TRUE	C23H27N3O2	LBVZWEWTNUDWNS-YRNVUSSQSA-N	7814	6492	6473	5878	16394	6176	20910	15266	14613	8092	16760	96	140	32	68	87	3879	3563	3944	13475	2083	257	68	3590
2062	9.94	392.193	Creatine	992.942	HMDB00064	586	16919	C00300	[M+H]+	TRUE	C4H9N3O2	CVSVTCORWBXHQV-UHFFFAOYSA-N	9566	8247	7358	7610	3790	12720	4007	4124	3056	5976	3822	54	156	26	44	1317	3298	1542	2282	9443	2386	1557	270	644
3190	10.63	458.234	4-[[[2-[(4,8,8-trimethyl-2-oxo-9,10-dihydropyrano[2,3-h]chromen-5-yl)oxy]acetyl]amino]methyl]cyclohexane-1-carboxylic acid	879.788	NA	NA	NA	NA	[M+H]+	TRUE	C25H31NO7	MYFWYMUMGWMICB-WKILWMFISA-N	27592	23325	27678	35141	18089	36362	18118	19482	10996	27101	22143	145	294	140	655	677	16449	7741	7956	14054	14157	1362	386	6079
5855	9.94	579.253	Naringin	978.551	HMDB02927	442428	28819	C09789	[M+H]+	TRUE	C27H32O14	DFPMSGMNTNDNHN-JJLSSNRUSA-N	3394	2322	3690	2544	2262	3560	2800	2100	2878	2263	3845	160	274	184	312	305	328	196	309	360	601	287	205	2547
1965	2.46	385.128	S-Adenosyl-L-homocysteine	990.926	HMDB00939	439155	16680	C00021	[M+H]+	TRUE	C14H20N6O5S	ZJUKTBDSGOFHSH-WFMPWKQPSA-N	33	50	190	16	101	14	22	9	72	15	62	5834	3559	3465	2990	80	2710	352	2942	5413	36	2661	7453	15
16400	27.44	963.615	SQDG 45:6	1000	NA	NA	NA	NA	[M+H]2+	TRUE	C54H92O12S	RYTIJQRRYYBXQF-FDPQTHEPSA-N	958	3423	1209	2949	1190	925	409	2839	4463	1059	459	2460	706	534	621	431	3143	115	117	4487	2868	1988	926	233
5963	11.38	583.318	OUABAIN	1000	HMDB15224	439501	472805	C01443	[M+H]+	TRUE	C29H44O12	LPMXVESGRSUGHW-HBYQJFLCSA-N	8726	5900	7505	6673	4968	9145	6580	6620	4071	4989	7088	735	795	603	696	984	9411	3404	4323	6113	6088	496	514	930
328	1.92	136.073	Adenine	999.997	HMDB00034	190	16708	C00147	[M+H]+	TRUE	C5H5N5	GFFGJBXGBJISGV-UHFFFAOYSA-N	10871	7514	59	7943	8361	16812	10631	5373	3864	3080	4194	639	2067	1490	1334	975	2336	3584	915	1211	336	899	676	8671
13524	9.98	844.502	DGDG 28:5	977.239	NA	NA	NA	NA	[M+H]+	TRUE	C43H70O15	WHQPYDNOQADOGU-IEOWYEAESA-N	6766	5602	5856	6202	12115	4892	11510	9989	11257	6694	11007	0	14	19	0	767	1307	1079	1390	1348	1406	8917	0	921
1835	11.25	373.203	8-(3-((1-ethoxy-2-methyl-1-oxopropan-2-yl)oxy)phenyl)octanoic acid	978.312	NA	NA	NA	NA	[M+H]+	TRUE	C20H30O5	BLLVLMYXVKOFGW-UHFFFAOYSA-N	57585	4139	2189	24401	3342	33499	7525	2588	5773	23273	5721	406	541	270	210	210	7235	864	404	4968	7888	681	316	1754
1963	1.43	385.127	S-Adenosyl-L-homocysteine	990.926	HMDB00939	439155	16680	C00021	[M+H]+	TRUE	C14H20N6O5S	ZJUKTBDSGOFHSH-WFMPWKQPSA-N	2242	2678	2702	2466	1613	2067	2359	67	270	755	2225	350	89	351	343	3267	5	420	199	14	2513	51	38	2716
2372	10.18	414.207	2-[6-(3,4-dihydroxy-2-methylidenebutanoyl)oxy-4-ethenyl-2-hydroxy-3-(3-hydroxyprop-1-en-2-yl)-4-methylcyclohexyl]prop-2-enoic acid	999.496	NA	NA	NA	NA	[M+H]+	TRUE	C20H28O8	IMMCRIJMXKHWHH-UHFFFAOYSA-N	16604	16864	15876	14795	7699	23143	9600	8579	5949	13018	9791	66	76	90	140	228	7749	3136	7112	4146	4287	1058	473	1638
3335	10.74	465.222	2-[(2S,3S,4S)-3-[(1S)-1-acetyloxyethyl]-5-methoxycarbonyl-2-[(2S,3R,4S,5S,6R)-3,4,5-trihydroxy-6-(hydroxymethyl)oxan-2-yl]oxy-3,4-dihydro-2H-pyran-4-yl]acetic acid	999.926	NA	NA	NA	NA	[M+H]+	TRUE	C19H28O13	OPKOYMHTMXJHRG-GUDQPSSMSA-N	16007	14210	17932	18044	7457	21356	7679	8118	4966	11072	12778	349	1558	989	546	3139	8957	7188	3890	21577	5350	4036	1917	5797
16034	26.55	944.642	PC 44:8	1000	NA	NA	NA	NA	[M+H]+	TRUE	C52H88NO8P	POFXXMMFLNVHNN-WZZNXVMONA-N	1494	2834	542	701	926	3354	3468	700	547	428	781	4736	5487	1188	4248	3670	669	221	416	356	759	4922	202	755
379	1.84	165.054	2-Hydroxycinnamic acid, predominantly trans	872.025	NA	NA	NA	NA	[M+H]+	TRUE	C9H8O3	PMOWTIHVNWZYFI-AATRIKPKSA-N	11260	7849	144	8441	8744	17605	10965	5488	3883	3051	4162	3002	1966	938	1361	981	830	2879	1063	1237	664	825	759	8591
2484	7.91	421.164	methyl (1S,4aS,6R,7S,7aS)-5,6-dihydroxy-7-(hydroxymethyl)-1-[(2S,3R,4S,5S,6R)-3,4,5-trihydroxy-6-(hydroxymethyl)oxan-2-yl]oxy-1,4a,5,6,7,7a-hexahydrocyclopenta[c]pyran-4-carboxylate	999.874	NA	NA	NA	NA	[M+H]+	TRUE	C17H26O12	JDBBFQGXBSMMHP-PHINXLAUSA-N	2872	7570	12852	9555	3022	16183	9788	352	3570	11790	5298	24	344	12	31	117	130	300	567	192	962	18	42	29
1579	10.26	353.145	Valganciclovir	943.864	HMDB15548	64147	63635		[M+H]+	TRUE	C14H22N6O5	WPVFJKSGQUFQAP-GKAPJAKFSA-N	147	200	140	260	48	228	135	111	109	213	175	3409	114	2897	3147	66	298	180	270	186	274	101	157	68
406	1.05	182.081	L-TYROSINE	989.62	HMDB00158	6057	17895	C00082	[M+H]+	TRUE	C9H11NO3	OUYCCCASQSFEME-UHFFFAOYSA-N	4212	1673	26615	1780	1598	1945	841	2657	2636	1673	1494	9463	2706	21831	14216	10278	8207	2065	10808	3499	7127	6381	2391	2008
4330	10.97	513.25	Bisphenol A glycerolate dimethacrylate1565-94-2	999.809	NA	NA	NA	NA	[M+H]+	TRUE	C29H36O8	AMFGWXWBFGVCKG-UHFFFAOYSA-N	10461	8407	10341	11080	4825	14885	7593	5825	4609	10511	5444	612	2400	450	670	2787	4765	1932	3070	5429	2580	1721	1553	3020
1047	0.99	301.08	Kaempferide	743.791	HMDB37441	5281666	6099	C10098	[M+H]+	TRUE	C16H12O6	SQFSKOYWJBQGKQ-UHFFFAOYSA-N	8175	406	12319	3672	3371	5826	2869	456	447	6815	141	104	2986	87	206	76	2552	209	2688	1695	501	85	159	404
4210	10.91	506.738	Daidzein	979.805	HMDB03312	5281708	28197	C10208	[M+H]+	TRUE	C15H10O4	ZQSIJRDFPHDXIC-UHFFFAOYSA-N	11346	10369	8138	12249	6056	12915	6543	6527	5779	8311	8080	77	528	108	270	888	3108	2254	2030	5907	2275	2266	459	2710
407	1.87	182.081	L-TYROSINE	989.62	HMDB00158	6057	17895	C00082	[M+H]+	TRUE	C9H11NO3	OUYCCCASQSFEME-UHFFFAOYSA-N	17102	12415	150	13303	13543	28164	17210	9153	5967	4474	6560	2551	2243	1028	2159	1910	1298	4441	1250	1934	570	1268	896	13698
2496	11.3	421.258	3-(3,4-dihydroxyphenyl)-5,7-dihydroxy-6,8-bis(3-methylbut-2-enyl)chromen-4-one	973.64	NA	NA	NA	NA	[M+H]+	TRUE	C25H26O6	OAUIRSVJXOFAOO-UHFFFAOYSA-N	10361	21934	17382	7083	21636	13652	22273	14235	10815	5765	33890	1015	2030	1880	968	1336	3575	1728	4210	44323	3081	3045	2800	2842
15281	10.41	909.476	DGDG 30:7	985.17	NA	NA	NA	NA	[M+H]+	TRUE	C45H70O15	SQFFJBBRHKKDEK-DPAWFBNVSA-N	3792	2335	3476	2446	9281	2356	9826	7659	7952	3197	6872	0	0	0	0	27	2402	641	1509	2173	2005	32	24	216
9448	9.27	711.393	PA 38:10	927.96	NA	NA	NA	NA	[M+H]+	TRUE	C41H61O8P	HQKCWTBGRUCVBD-SOKFXYPINA-N	2203	1492	1974	1978	4249	2047	6129	4147	4255	2692	5060	16	70	18	48	29	401	395	766	4387	515	44	50	76
3616	11.72	478.782	2-(3,4-dihydroxyphenyl)-5,8-dihydroxy-7-methoxy-3-[(2S,3R,4R,5R,6S)-3,4,5-trihydroxy-6-methyloxan-2-yl]oxychromen-4-one	897.79	NA	NA	NA	NA	[M+H]+	TRUE	C22H22O12	PTUBUBVQXWVBPI-QJCKQCIOSA-N	9744	24518	11646	12265	16454	22086	21902	13179	12029	8140	21301	406	687	390	2168	997	2860	2076	48751	45320	1086	1128	890	342
1726	11.22	362.219	Octocrylene	952.009	NA	NA	NA	NA	[M+H]+	TRUE	C24H27NO2	FMJSMJQBSVNSBF-UHFFFAOYSA-N	6616	20874	31734	4611	15350	12033	20845	13081	11810	8114	21524	545	464	432	157	310	609	812	1008	12312	386	571	720	438
11519	27.38	779.179	5,7-dihydroxy-2-[4-[(2S,3R,4S,5S,6R)-3,4,5-trihydroxy-6-(hydroxymethyl)oxan-2-yl]oxyphenyl]-3-[(2S,3R,4S,5S,6R)-3,4,5-trihydroxy-6-[[(2R,3R,4R,5R,6S)-3,4,5-trihydroxy-6-methyloxan-2-yl]oxymethyl]oxan-2-yl]oxychromen-4-one	825.518	NA	NA	NA	NA	[M+H]+	TRUE	C33H40O20	FYJOVKRHRUYSLY-QDSFYBSMSA-N	2887	3239	2342	2970	1134	310	5134	565	883	777	300	3830	912	3917	4347	3886	4242	219	117	333	113	117	205	1144
2629	11.54	429.201	ELEGANTISSINE	995.592	NA	NA	NA	NA	[M+H]+	TRUE	C23H28N2O6	TTZWEOINXHJHCY-WJCGARMQSA-N	60926	24690	41163	50318	11356	66482	17653	18095	15585	55873	15369	408	1606	585	4206	4858	4097	2513	6412	45948	4590	1144	609	3523
6650	10.14	609.304	Reserpine	999.571	HMDB14351	5770	28487	C06539	[M+H]+	TRUE	C33H40N2O9	QEVHRUUCFGRFIF-MDEJGZGSSA-N	11592	13954	11590	7457	12294	15303	27179	14436	8772	6173	24393	66	314	96	161	636	257	720	688	657	9423	680	376	414
10511	26.47	748.514	DGTS 36:10	999.973	NA	NA	NA	NA	[M+H]+	TRUE	C46H69NO7	IWZMEVQWFTVLEN-FREKPOKVSA-N	709	6684	6464	6246	6803	3461	1468	866	866	5299	1366	1192	7977	1587	7487	7333	1546	308	607	7615	538	274	479	341
2470	11.77	420.226	lysoPE 12:0	945.195	NA	NA	NA	NA	[M+H]+	TRUE	C17H36NO7P	IZDRGPDUDLWAGR-XISACWJONA-N	75988	59804	64320	104754	13591	130813	23767	22230	19372	106397	18811	2233	3437	3482	4225	5163	5330	3726	46706	125680	6221	3215	2391	5910
1223	11.23	327.118	(9-hydroxy-8,8-dimethyl-2-oxo-9,10-dihydropyrano[2,3-f]chromen-10-yl) (Z)-2-methylbut-2-enoate	951.497	NA	NA	NA	NA	[M+H]+	TRUE	C19H20O6	QPLSCFLMIOADPA-YHYXMXQVSA-N	170	113	0	157	85	0	0	88	32	113	37	5817	5940	5703	5752	406	135	321	406	1218	432	406	203	203
10031	9.19	733.377	MGDG 32:10	873.544	NA	NA	NA	NA	[M+H]+	TRUE	C41H58O10	NTPGZJJXUFLYDV-GIPIFSJASA-N	3710	4150	3360	3163	8474	2769	11677	9791	8576	5489	6770	52	30	23	24	29	145	108	254	3049	772	20	74	22
8178	8.69	667.367	PG 29:6	974.219	NA	NA	NA	NA	[M+H]+	TRUE	C35H57O10P	CRZJANTVTAPVNI-BNUMLVQESA-N	2186	1930	1866	1769	3054	2678	4124	2926	2842	2783	3309	41	34	0	12	42	268	75	331	637	319	31	18	24
6901	10.82	619.312	1,12-dihydroxy-1,6,12,17,23,28-hexazacyclotritriacontane-2,5,13,16,24,27-hexone	998.687	NA	NA	NA	NA	[M+H]+	TRUE	C27H48N6O8	ABHHIGWFFMCQOC-UHFFFAOYSA-N	66814	95183	77391	52023	12927	116892	10265	14368	12342	93742	12268	1461	3427	1524	2880	817	1681	1475	2024	1194	1780	1920	2205	1562
13262	11.4	836.441	PS 39:10	993.983	NA	NA	NA	NA	[M+H]+	TRUE	C45H68NO10P	QAZLZMLZPMFCBA-SAYXVTJHSA-N	22188	13342	20760	14697	6729	16094	6260	6764	9188	27080	11886	109	292	169	1150	1002	376	648	836	1859	7126	408	267	877
9914	9.18	728.421	PC 31:7	979.12	NA	NA	NA	NA	[M+H]+	TRUE	C39H64NO8P	FDKCYWIIXXXBTA-SAAQBGDSNA-N	3809	5777	3926	3562	10422	3232	13684	9677	8263	6596	8577	9	130	25	56	175	288	180	187	2163	993	213	120	99
4198	12.03	506.262	(2E,6E,12E)-18-(2,6-dioxopiperidin-4-yl)-9,11-dihydroxy-8-methoxy-10,12,14-trimethyl-15-oxooctadeca-2,6,12-trienoic acid	981.284	NA	NA	NA	NA	[M+H]+	TRUE	C27H41NO8	YQDJUXPUIRGKNV-MNOLRWOYSA-N	116183	43841	119381	59520	17246	82467	17629	25483	19928	77556	31578	803	2582	1228	12166	11242	8108	6551	6757	3774	2366	5757	6763	3701
11721	11.14	785.404	Deoxycholic Acid	985.027	HMDB00626	222528	28834	C04483	[M+H]+	TRUE	C24H40O4	KXGVEGMKQFWNSR-LLQZFEROSA-N	4665	9720	10002	4554	5429	9017	7972	6088	4363	2132	11279	203	183	648	812	609	1015	203	1022	19285	258	1141	1152	585
3500	12.45	473.223	3-(6-methoxy-1,3-benzodioxol-5-yl)-7-[(2S,3R,4S,5S,6R)-3,4,5-trihydroxy-6-(hydroxymethyl)oxan-2-yl]oxychromen-4-one	955.879	NA	NA	NA	NA	[M+H]+	TRUE	C23H22O11	GIWDXQUHEWOAQO-DODNOZFWSA-N	630	467	569	387	222	253	731	251	265	502	406	23692	44647	33368	48623	2135	1333	1525	1549	3085	3750	1841	4953	2851
14480	9.28	881.341	3-[(3S,10S,13R)-14-hydroxy-3-[4-methoxy-6-methyl-5-[3,4,5-trihydroxy-6-[[3,4,5-trihydroxy-6-(hydroxymethyl)oxan-2-yl]oxymethyl]oxan-2-yl]oxyoxan-2-yl]oxy-10,13-dimethyl-1,2,3,4,5,6,7,8,9,11,12,15,16,17-tetradecahydrocyclopenta[a]phenanthren-17-yl]-2H-furan-5-one	#VALUE!	NA	NA	NA	NA	[M+H]+	TRUE	C42H66O17	ITKDSJDYFJAVTJ-BMRHGRNRSA-N	3644	4332	4122	4036	3266	4128	3180	2314	2903	3731	4183	0	147	7	0	16	65	199	31	3424	160	136	68	42
2210	8.09	402.233	5-Methylurapidil	866.698	NA	NA	NA	NA	[M+H]+	TRUE	C21H31N5O3	HIHZDNKKIUQQSC-UHFFFAOYSA-N	11838	19738	62	11584	12640	16413	73	14227	48	84	80	118	329	391	524	442	434	151	256	13758	316	381	404	415
1864	11.46	376.2	[7-(3,4-dihydroxyphenyl)-1-(4-hydroxyphenyl)heptan-3-yl] acetate	916.652	NA	NA	NA	NA	[M+H]+	TRUE	C21H26O5	HLPXMGYELYMAQM-UHFFFAOYSA-N	34386	81863	76828	31776	12931	36055	11085	7534	7109	44351	11698	1026	839	1079	1827	1063	1842	1859	636	2436	3248	510	1783	1421
8613	8.28	682.381	4-[2-[[4-[[2-[(2-acetamido-3-methylbutanoyl)amino]-3-methylbutanoyl]amino]-3-hydroxy-6-methylheptanoyl]amino]propanoylamino]-3,7-dihydroxy-6-methylheptanoic acid	999.988	NA	NA	NA	NA	[M+H]+	TRUE	C31H57N5O10	SNPUUTQIPHTWGL-UHFFFAOYSA-N	3913	4585	4597	4966	4045	5204	4499	4597	3416	3545	4729	10	56	28	0	113	1223	389	414	592	762	55	35	404
2876	11.89	442.237	Deflazacort (Calcort)	883.93	NA	NA	NA	NA	[M+H]+	TRUE	C25H31NO6	FBHSPRKOSMHSIF-XSJWMLFPSA-N	87077	33640	61281	36229	13668	45908	13822	15590	10239	47292	13670	3929	3120	4436	5017	4442	3759	5185	6174	17148	2720	5720	4821	3262
1930	11.12	382.217	lysoPE 11:0	985.323	NA	NA	NA	NA	[M+H]+	TRUE	C16H34NO7P	PHPWRSKRTHPSCT-GGYSOQFKNA-N	17854	32208	32806	9211	23497	35011	30237	21392	20280	12708	64571	609	3070	2483	402	609	1624	1112	3069	2758	2505	4061	4175	1756
14305	12.1	873.453	PI 38:10	959.698	NA	NA	NA	NA	[M+H]+	TRUE	C47H71O13P	BDEISHSWPCYPPC-LBYYRTQDSA-N	304	252	201	186	216	198	398	228	114	93	406	2683	1671	6642	6018	576	572	443	1218	318	399	1740	914	294
1564	11.19	351.182	Strychnine_N_Oxide	971.499	NA	NA	NA	NA	[M+H]+	TRUE	accession=CO000416 "author=Dennis W. Hill, Tzipporah M. Kertesz, Robert Friedman, David F. Grant" "license=CC BY-SA" "publication=Mass Spectral Metabonomics beyond Elemental Formula	ADTDBAKUQAKBGZ-VXJIXCKJSA-N	17953	17393	21118	18219	5685	23501	8112	5089	4190	17326	4993	203	2010	535	1245	1681	3931	2445	1018	4752	3097	2258	1474	2772
7034	7.57	624.378	Apicidin _120249	999.035	NA	NA	NA	NA	[M+H]+	TRUE	C34H49N5O6	JWOGUUIOCYMBPV-GMFLJSBRSA-N	5103	3372	777	2783	6335	3374	2673	7159	1812	128	205	27	233	18	27	443	667	279	386	490	330	480	48	343
11578	11.12	780.45	PC 35:9	952.868	NA	NA	NA	NA	[M+H]+	TRUE	C43H68NO8P	WLBFPDXCTSFVGV-STMULSGBNA-N	14969	26302	22903	7307	17930	30083	21624	19123	15355	7312	54925	361	1461	972	180	506	406	1015	1901	1829	2233	1854	1728	731
2241	11.3	404.231	MLS001148102-01	960.204	NA	NA	NA	NA	[M+H]+	TRUE	C25H29N3O2	WZHJKEUHNJHDLS-QTGUNEKASA-N	35871	43850	54324	13903	30181	38342	33478	21868	13662	13401	74939	609	4058	2157	1421	1107	5313	1222	5229	3248	3270	3858	4454	2842
8586	8.9	681.345	PA 36:11	947.796	NA	NA	NA	NA	[M+H]+	TRUE	C39H55O8P	JMCASNXONOVZCS-QBUHWBGBNA-N	3513	3427	3273	3625	1981	5057	2264	1444	535	3534	2100	21	16	24	35	14	405	144	427	462	479	13	17	66
5518	8.74	565.177	Guanosine	997.124	HMDB00133	6802	16750	C00387	[M+H]+	TRUE	C10H13N5O5	NYHBQMYGNKIUIF-UUOKFMHZSA-N	7664	8347	73	6276	2865	11138	3683	6646	14	8576	52	21	27	23	24	8	17	12	20	5460	18	10	27	30
290	5.8	130.16	L-beta-homoproline-HCl	764.206	NA	NA	NA	NA	[M+H]+	TRUE	C6H11NO2	ADSALMJPJUKESW-YFKPBYRVSA-N	146843	171528	47547	162204	161461	146771	64667	192434	71688	59816	65121	332	219088	333	273	448	490	170963	374	761	682	297	533	156636
1805	7.74	371.227	Aspidocarpine	746.758	NA	NA	NA	NA	[M+H]+	TRUE	C22H30N2O3	CITPXCNSMZMNIW-UHFFFAOYSA-N	26364	21157	19241	14154	20246	20107	23100	30803	14936	14794	31284	68	68	64	41	26	30	24	35	20	17055	35	56	45
8655	8.65	684.394	PC 26:5	999.952	NA	NA	NA	NA	[M+H]+	TRUE	C34H58NO8P	FUDKQVXTAPUBCW-AKYLLFKFNA-N	4372	6537	3706	3999	6274	4474	13076	9068	6926	6653	8130	42	78	92	70	72	122	148	258	1389	1202	43	76	63
5087	9.83	548.361	lysoPC 20:2	942.471	NA	NA	NA	NA	[M+H]+	TRUE	C28H54NO7P	YYQVCMMXPIJVHY-PNHHBWIDNA-N	20245	33391	18153	20792	30530	25988	38348	30642	22802	14850	52547	36	57	24	25	47	66	7	46	23450	80	23	34	16
10636	11.28	752.416	PE 36:9	963.314	NA	NA	NA	NA	[M+H]+	TRUE	C41H64NO8P	RYLIZWWRLMQVTI-WCVLDDCLNA-N	18223	15953	17892	19736	3539	20505	3853	3770	5795	22530	4062	292	270	294	270	501	609	930	255	203	1827	248	636	1015
9004	10.69	697.352	9-{6-[(6,7-dimethoxy-2-methyl-1,2,3,4-tetrahydroisoquinolin-1-yl)methyl]-2,3-dimethoxyphenoxy}-1,2,10-trimethoxy-6-methyl-5,6,6a,7-tetrahydro-4H-dibenzo[de,g]quinoline	978.292	NA	NA	NA	NA	[M+H]+	TRUE	C41H48N2O8	UNAWQKTWGFQKSW-UHFFFAOYSA-N	13961	9640	14334	8129	14942	13468	20703	10243	7738	4105	19040	168	427	129	207	762	1544	1092	455	991	1013	210	471	582
2163	11.81	399.242	Tri(butoxyethyl)phosphate	969.306	NA	NA	NA	NA	[M+H]+	TRUE	C18H39O7P	BGNTUSKZDOUZCZ-UHFFFAOYSA-N	1601	1306	2374	564	720	1218	637	207	274	321	324	6457	3465	2494	10110	2604	1536	1900	1952	2664	2556	973	1985	2589
4472	9.83	520.331	lysoPC 18:2	996.953	NA	NA	NA	NA	[M+H]+	TRUE	C26H50NO7P	CLDXAAPENVNFAW-BVADBSETNA-N	39382	112036	31197	47481	69934	56533	98325	71727	39459	25967	152049	57	228	190	257	257	576	454	548	62038	395	329	345	381
10751	9.09	756.452	Erythromycin (E-Mycin)	972.187	NA	NA	NA	NA	[M+H]+	TRUE	C37H67NO13	ULGZDMOVFRHVEP-HOIMDUQFSA-N	4068	4148	7216	3419	7561	3633	11615	7543	11521	7530	7323	14	14	7	30	114	28	82	22	96	42	88	144	132
8883	10.69	692.402	7-benzyl-11,14,20-trimethyl-16-(2-methylpropyl)-10,13-di(propan-2-yl)-17-oxa-1,5,8,11,14-pentazabicyclo[17.3.0]docosane-2,6,9,12,15,18-hexone	999.639	NA	NA	NA	NA	[M+H]+	TRUE	C36H55N5O7	UCLZXGHPVJMYSQ-UHFFFAOYSA-N	40678	39806	45313	24394	54750	44664	85210	35719	26610	10954	83351	1006	3417	559	3013	1861	2740	2205	2714	2173	2541	2360	2279	2080
5608	10.23	569.306	PA 27:4	958.673	NA	NA	NA	NA	[M+H]+	TRUE	C30H51O8P	JGGJOXJWMWCIAM-OMGUOCEJNA-N	3989	16683	13814	4207	9423	20049	17147	17376	8801	6703	16222	160	141	198	102	238	306	270	90	2849	142	99	201	103
2528	11.37	423.156	2-[[(2R,3S)-2-(3,4-dihydroxyphenyl)-3,5-dihydroxy-3,4-dihydro-2H-chromen-7-yl]oxy]oxane-3,4,5-triol	987.644	NA	NA	NA	NA	[M+H]+	TRUE	C20H22O10	UQKKDJWFQBNZBJ-PTVYBAHFSA-N	14635	7629	9467	12048	4016	11698	4043	4831	3535	9486	3098	203	497	201	2629	668	1128	1620	1113	1034	1368	817	267	1899
1336	10.69	338.192	Methylergometrine	962.468	HMDB14497	8226	775307		[M+H]+	TRUE	C20H25N3O2	UNBRKDKAWYKMIV-UHFFFAOYSA-N	14335	12122	13478	9284	13818	13286	25791	9410	7439	4363	23173	306	671	420	364	1248	2355	1722	546	1214	1510	545	780	651
3012	11.57	448.257	(TYR0)-MELANOCYTE-STIMULATING HORMONE-RELEASE INHIBITING FACTOR	999.999	NA	NA	NA	NA	[M+H]+	TRUE	C22H33N5O5	FEARKJXFXOBPLB-BZSNNMDCSA-N	13584	48383	37726	13592	49847	21582	59637	16802	22222	15586	43284	711	5942	595	553	2616	3456	1900	2806	5164	4221	2574	2825	2639
9320	11.3	707.364	PA 38:12	947.026	NA	NA	NA	NA	[M+H]+	TRUE	C41H57O8P	GEVUYUSUUFAPPK-FWHRJHANNA-N	80533	44599	74414	43755	3474	84698	4805	5179	8275	59215	6425	2412	2193	1728	2031	1181	2030	1827	2778	166240	2430	1570	1237	1025
10503	10.98	748.389	PE 36:11	946.112	NA	NA	NA	NA	[M+H]+	TRUE	C41H60NO8P	ZNLPZCWPHHYVJL-QBUHWBGBNA-N	32379	27941	41242	62211	10952	45558	12548	9314	11956	34446	7170	140	1323	402	1880	1443	756	233	845	1227	630	1155	804	970
9472	8.67	712.428	PC 27:5	948.336	NA	NA	NA	NA	[M+H]+	TRUE	C35H60NO8P	AJSGGBDJLRPUTE-UGCAEZFSNA-N	6431	6745	8289	6369	12436	4724	17912	9793	13979	8035	13581	21	16	33	22	18	623	92	818	1434	1375	8	29	20
2384	11.37	415.171	Diltiazem	999.999	HMDB14487	39186	101278	C06958	[M+H]+	TRUE	C22H26N2O4S	HSUGRBWQSSZJOP-UHFFFAOYSA-N	18391	12535	15987	14744	15297	17743	16157	6456	5528	14859	4840	203	496	70	1314	1503	1504	1728	720	858	2054	1225	446	2193
2000	11.47	387.189	1-[2-(4-butyl-2-oxochromen-7-yl)oxyacetyl]piperidine-4-carboxamide	989.899	NA	NA	NA	NA	[M+H]+	TRUE	C21H26N2O5	NJBWOQIJXUXTPP-UHFFFAOYSA-N	15475	17826	19873	10241	4388	11777	4030	2768	2404	12073	2971	544	310	354	492	1015	858	1343	629	47245	812	609	864	853
15169	10.33	902.502	PS 44:12	999.854	NA	NA	NA	NA	[M+H]+	TRUE	C50H74NO10P	RJCZACBLQGCNCW-KQOCPTIQNA-N	3171	3826	2337	3453	2371	2866	2175	2476	2203	2156	1929	46	0	89	0	36	700	104	240	213	385	200	13	34
1594	11.29	354.187	N-[2-(4-sec-Butyl-phenoxy)-4,5-dihydroxy-6-hydroxymethyl-tetrahydro-pyran-3-yl]-acetamide	967.311	NA	NA	NA	NA	[M+H]+	TRUE	C18H27NO6	NZLBBWKRFWAHOK-NTCFCCFRSA-N	34478	20340	34691	17644	3853	33366	4419	3110	3468	26203	4815	714	671	432	270	775	812	609	1169	812	1080	1142	1296	609
2022	9.6	389.206	(E)-3-[3-methoxy-4-[1-(3,4,5-trimethoxyphenyl)propan-2-yloxy]phenyl]prop-2-en-1-ol	979.678	NA	NA	NA	NA	[M+H]+	TRUE	C22H28O6	CZVGIALASULOAU-VOTSOKGWSA-N	5102	3424	3693	3134	6298	3430	8397	6216	5278	2550	5823	51	98	31	57	38	28	49	229	885	1158	19	36	16
3689	8.89	483.205	8Beta-Hydroxycarapin, 3,8-Hemiacetal	971.9	NA	NA	NA	NA	[M+H]+	TRUE	C27H32O8	URGZBBCARSDFSL-PTRNVCADSA-N	3825	5582	5783	6437	3021	8447	2554	2188	227	4097	2073	41	318	63	76	181	113	138	122	935	343	48	90	93
11189	11.19	769.341	(3S,5S,8R,9S,10S,13R,14S,17R)-3-[(2R,3R,4S,5R,6S)-3,4-dihydroxy-6-methyl-5-[(2S,3R,4S,5S,6R)-3,4,5-trihydroxy-6-(hydroxymethyl)oxan-2-yl]oxyoxan-2-yl]oxy-5,14-dihydroxy-13-methyl-17-(6-oxopyran-3-yl)-2,3,4,6,7,8,9,11,12,15,16,17-dodecahydro-1H-cyclopenta[a]phenanthrene-10-carbaldehyde	#VALUE!	NA	NA	NA	NA	[M+H]+	TRUE	C36H52O15	DCSLTSSPIJWEJN-YRFFWODSSA-N	62288	54507	56658	72070	21245	83397	24697	25958	18760	59199	18377	204	3401	1393	4286	774	1821	666	1776	15660	684	2808	1871	2345
11006	10.91	764.457	PC 31:7	979.12	NA	NA	NA	NA	[M+H]+	TRUE	C39H64NO8P	FDKCYWIIXXXBTA-SAAQBGDSNA-N	4500	17715	6189	17479	9845	7515	11646	4992	7399	7340	9109	0	240	43	900	1802	945	1404	140	658	1478	292	285	644
2899	11.43	443.27	Strophanthidin	939.022	NA	NA	NA	NA	[M+H]+	TRUE	C23H32O6	ODJLBQGVINUMMR-HZXDTFASSA-N	21529	14543	12774	28723	16594	26850	39569	27572	31115	9496	31943	218	1627	195	1742	580	2106	2133	1910	4029	4028	1447	1218	3147
425	3.24	195.121	2-(6-hydroxy-6-methylheptyl)-2H-furan-5-one	900.323	NA	NA	NA	NA	[M+H]+	TRUE	C12H20O3	RFEPDQFPTNCOBK-UHFFFAOYSA-N	2631	4249	2241	2117	3123	2931	3456	2518	2047	2071	4596	72	86	56	76	55	56	14	166	62	104	48	68	2438
2203	6.53	402.21	(2S)-1-[(2S)-2-[(5-methoxy-1-methylindole-2-carbonyl)amino]-3-methylbutanoyl]pyrrolidine-2-carboxylic acid	969.173	NA	NA	NA	NA	[M+H]+	TRUE	C21H27N3O5	KGGMUKPCMBFYJH-WMZOPIPTSA-N	5034	4096	6761	5347	7124	5004	5260	5650	5631	4636	4568	475	64	386	330	72	100	40	57	119	108	104	96	45
1260	2.18	330.059	ADENOSINE 3',5'-CYCLIC MONOPHOSPHATE	903.693	HMDB00058	6076	17489	C00575	[M+H]+	TRUE	C10H12N5O6P	IVOMOUWHDPKRLL-UHFFFAOYSA-N	65792	88199	92	96119	53693	107826	77727	94822	22555	47608	27498	4258	211432	1648	32	2105	21	1892	16	29	511	12	23	102736
10305	10.91	741.379	SQDG 29:5	950.862	NA	NA	NA	NA	[M+H]+	TRUE	C38H62O12S	ICRSNAHARAKQQU-NKHZQLEFSA-N	12855	10696	9630	9414	11392	12639	18463	9384	8915	6889	12260	87	244	280	988	971	1755	648	491	459	1556	146	256	1416
1638	10.99	357.231	(2E,4E)-12-hydroxy-13-(hydroxymethyl)-14-methoxy-3,5,7-trimethyl-14-oxotetradeca-2,4-dienoic acid	975.123	NA	NA	NA	NA	[M+H]+	TRUE	C19H32O6	WKPLWDFQTVJLIX-WFYKWJGLSA-N	2544	4910	2309	1901	2624	2349	4251	2548	3517	2199	5414	0	0	64	0	34	152	18	0	141	86	29	71	42
4491	9.11	521.252	4,20-dideoxyphorbol diester from Euphorbia	991.524	NA	NA	NA	NA	[M+H]+	TRUE	C29H38O7	OBNLKIYUNMSGTC-ZOTBZMMGSA-N	3915	5809	4603	2509	7138	5513	8148	5542	3584	378	10304	21	155	15	30	106	173	209	156	221	112	176	88	165
5000	9.09	544.33	lysoPC 18:1	999.809	NA	NA	NA	NA	[M+H]+	TRUE	C26H52NO7P	PZRFVAHZNWPPAC-HLZANXBCNA-N	10107	21030	15611	8357	28698	15382	27370	21039	19300	7915	46736	30	70	56	24	227	280	229	337	338	204	345	386	396
9358	11.06	708.391	PC 28:7	999.639	NA	NA	NA	NA	[M+H]+	TRUE	C36H58NO8P	OPSUMSNHOMFXET-JJVQMWIGNA-N	19947	26084	32094	28005	9220	20526	6362	5762	4225	22488	8080	209	203	228	222	631	1015	812	584	563	468	714	864	329
8034	11.07	663.338	3-[(2S,3R,4S,5S,6R)-4,5-dihydroxy-6-(hydroxymethyl)-3-[(2S,3R,4S,5R,6R)-3,4,5-trihydroxy-6-(hydroxymethyl)oxan-2-yl]oxyoxan-2-yl]oxy-5-hydroxy-2-(4-hydroxyphenyl)-7-methoxychromen-4-one	991.025	NA	NA	NA	NA	[M+H]+	TRUE	C28H32O16	PNBMEXOTFKNHLQ-PVZBESAUSA-N	55468	96106	134635	68799	16375	67784	14278	12920	5989	56464	15417	2770	1685	1109	2276	2053	1499	988	2194	2496	1813	2922	2612	1410
15136	11.68	901.414	(3S,5R,8R,10R,13R,14S,17R)-3-[5-[(2S,3R,4R,5S,6R)-3,4-dihydroxy-6-(hydroxymethyl)-5-[(2S,3R,4S,5S,6R)-3,4,5-trihydroxy-6-(hydroxymethyl)oxan-2-yl]oxyoxan-2-yl]oxy-4-methoxy-6-methyloxan-2-yl]oxy-14-hydroxy-13-methyl-17-(5-oxo-2H-furan-3-yl)-1,2,3,4,5,6,7,8,9,11,12,15,16,17-tetradecahydrocyclopenta[a]phenanthrene-10-carbaldehyde	#VALUE!	NA	NA	NA	NA	[M+H]+	TRUE	C42H64O18	SETOMNSAVMFIPE-YXXLGCQTSA-N	14059	13960	12363	10281	6597	12648	5804	2298	3868	17971	3373	292	786	100	138	232	396	98	244	380	311	416	1143	146
10148	10.91	736.426	PS 33:6	943.741	NA	NA	NA	NA	[M+H]+	TRUE	C39H64NO10P	ASCRTIKJVIZKDO-OXWJIUSFNA-N	32355	37819	23589	21783	45796	35589	69330	26765	29786	12624	55191	609	1454	1150	2246	3468	3513	3132	804	1267	2956	960	723	2828
2144	11.61	398.212	lysoPE 12:0	945.195	NA	NA	NA	NA	[M+H]+	TRUE	C17H36NO7P	IZDRGPDUDLWAGR-XISACWJONA-N	81714	60891	108616	37493	19791	60800	20701	9809	10424	55070	18861	1256	1785	3184	3677	3034	6578	5075	1528	1540	4995	1300	1413	2893
6631	10.53	608.382	Phosphatidylcholine lyso 20:1	998.925	NA	NA	NA	NA	[M+H]+	TRUE	C28H56NO7P	IDRKESNUEGURSD-VXPUYCOJSA-N	47699	33249	39762	21069	104364	4270	54464	61861	38782	25622	80102	50	264	102	69	98	309	155	490	169	120	516	270	192
1389	10.99	340.208	Methergine	975.87	NA	NA	NA	NA	[M+H]+	TRUE	C20H25N3O2	UNBRKDKAWYKMIV-UHFFFAOYSA-N	8974	14090	8188	5733	6406	12125	11583	6703	8044	6835	15864	70	122	108	203	139	164	175	91	56	189	146	192	194
1695	10.91	360.206	()-Scopolamine N-butyl bromide	999.993	NA	NA	NA	NA	[M+H]+	TRUE	C21H30BrNO4	HOZOZZFCZRXYEK-UHFFFAOYSA-M	27515	20284	17661	17758	31101	31678	40135	27652	19660	13328	34313	456	561	384	1617	2246	2701	2808	845	1548	1905	1022	364	2444
450	10.26	205.078	Levamisole	718.884	HMDB14986	26879	484948	C07070	[M+H]+	TRUE	C11H12N2S	HLFSDGLLUJUHTE-SNVBAGLBSA-N	14358	11487	9130	12509	13271	8997	8820	10418	8455	10055	4908	117	161	104	199	205	195	158	243	170	120	204	172	184
9207	10.73	704.366	PS 31:8	965.225	NA	NA	NA	NA	[M+H]+	TRUE	C37H56NO10P	ATOVQOIXDKICSL-SCBZQSQRSA-N	14292	36247	46624	18276	12753	12299	9411	9714	11338	12806	12772	132	1037	456	274	1014	618	462	364	685	536	714	699	949
1012	5.89	297.153	Epiafzelechin Trimethyl Ether	989.086	NA	NA	NA	NA	[M+H]+	TRUE	C18H20O5	NMLBREXWQRPOJH-CRAIPNDOSA-N	4718	5010	6318	4206	4389	6495	4784	4299	4092	4219	7960	188	45	56	289	45	90	57	44	82	44	38	44	52
6927	10.56	620.343	PS 24:1	982.141	NA	NA	NA	NA	[M+H]+	TRUE	C30H56NO10P	YEHWRTHIKHQEFS-WUWTVXBTNA-N	28306	35436	30146	32380	11465	39663	15171	9818	11092	35922	11458	176	157	396	175	447	671	714	799	352	476	560	532	389
4618	9.56	527.231	[(2R,3S,4S,5R,6R)-3,4,5-trihydroxy-6-[(2R,3R,4S,5S,6R)-3,4,5-trihydroxy-6-(hydroxymethyl)oxan-2-yl]oxyoxan-2-yl]methyl 7-methyloctanoate	981.201	NA	NA	NA	NA	[M+H]+	TRUE	C21H38O12	MGQMHWZXSBFPMH-PEQRZCQJSA-N	20579	22530	20086	20550	6119	34190	5222	6667	4055	14315	7385	129	274	150	223	328	302	268	68	228	265	177	278	180
552	7.8	245.094	Biotin	935.479	HMDB00030	171548	15956	C00120	[M+H]+	TRUE	C10H16N2O3S	YBJHBAHKTGYVGT-UHFFFAOYSA-N	2489	4355	3280	2712	2900	2286	3273	2319	2731	504	6574	27	21	16	27	15	35	18	29	13	18	18	22	18
9935	11.27	729.343	PI 27:5	907.987	NA	NA	NA	NA	[M+H]+	TRUE	C36H59O13P	RVKYXLVCWLPIDK-AZTVVFGESA-N	43522	55416	35427	30870	4849	37250	7449	5918	6807	36556	6343	406	300	214	276	203	328	333	202	286	193	366	128	292
5525	9.69	565.279	PA 27:6	988.609	NA	NA	NA	NA	[M+H]+	TRUE	C30H47O8P	PPBBEPYLPQDGJR-ZSFBOHFKNA-N	7978	11768	8976	5331	16012	9001	18978	9434	6259	4023	13842	70	77	50	33	61	185	142	63	134	116	92	88	50
12682	12.27	817.393	CHOLIC ACID	999.416	HMDB00619	221493	16359	C00695	[M+H]+	TRUE	C24H40O5	BHQCQFFYRZLCQQ-OELDTZBJSA-N	305	622	448	136	786	698	596	180	181	110	812	27250	15444	12852	15895	2880	192	134	0	530	138	186	0	129
5498	10.2	564.355	PE 23:0	935.519	NA	NA	NA	NA	[M+H]+	TRUE	C28H56NO8P	WBJIYFJPIRBTOQ-CYLJNIGPNA-N	35452	101730	66881	33751	46669	77918	93345	80853	48534	28871	90262	23	259	100	88	77	551	396	294	291	565	363	383	68
2017	7.69	388.254	2,4-dihydroxy-6-methyl-3-[(2E,4E)-3-methyl-5-[(1R,2R,6R)-1,2,6-trimethyl-3-oxocyclohexyl]penta-2,4-dienyl]benzaldehyde	960.187	NA	NA	NA	NA	[M+H]+	TRUE	C23H30O4	AQCKKGIVKOHRLM-HBFAXEOFSA-N	51698	47025	36686	30902	41789	43320	53583	56151	29376	29732	63193	49	464	139	116	274	273	233	268	286	367	307	485	197
3559	9.24	476.305	CerP 24:1	960.032	NA	NA	NA	NA	[M+H]+	TRUE	C24H48NO6P	NGICRMCEAKMIQW-ABZSSTOSSA-N	13563	23886	13928	8345	19025	16021	26861	22669	11917	8851	26660	41	272	24	40	296	610	198	346	341	290	167	332	347
12503	11.62	812.441	DGDG 26:7	973.348	NA	NA	NA	NA	[M+H]+	TRUE	C41H62O15	WVBDISRITWGQJW-CBFMMMMESA-N	25426	47222	123991	32300	17027	40355	13314	8839	6344	42505	14965	272	479	138	202	246	317	500	732	532	2674	300	684	309
2535	11.51	423.272	1-Naphthaleneheptanoic acid, 1,2,6,7,8,8a-hexahydro-?,?-dihydroxy-2-methyl-8-(2-methyl-1-oxobutoxy)-, methyl ester_120185	973.472	NA	NA	NA	NA	[M+H]+	TRUE	C24H38O6	BUJILYZAKYQVCV-FEPLSJFXSA-N	9556	13331	15381	2553	11221	15928	10544	11635	4489	2523	16470	210	198	390	0	167	406	309	382	207	433	200	178	103
642	7.26	272.184	Dextromethorphan	803.33	HMDB01920	5362449	4470	C06947	[M+H]+	TRUE	C18H25NO	MKXZASYAUGDDCJ-NJAFHUGGSA-N	4699	846	4146	2978	3976	3735	3756	4105	5106	2945	3209	20	11	10	10	18	12	16	8	8	8	15	21	14
2699	8.52	432.279	methyl (2E,8E)-9-[3a-hydroxy-6,7-dimethyl-1-(2-methylpropyl)-3-oxo-2,4,7,7a-tetrahydro-1H-isoindol-4-yl]-4,5-dihydroxy-8-methylnona-2,8-dienoate	999.997	NA	NA	NA	NA	[M+H]+	TRUE	C25H39NO6	YUXUTEAAGHFKKH-MKQCFFQWSA-N	55477	68470	46247	34093	99013	61139	65918	62859	61409	34568	75527	84	237	132	161	484	321	339	241	540	494	291	336	238
1496	6.74	344.228	85-79-0	965.654	NA	NA	NA	NA	[M+H]+	TRUE	C20H29N3O2	PUFQVTATUTYEAL-UHFFFAOYSA-N	22202	21712	15633	10106	19277	22416	31656	18887	13307	17019	39021	62	208	223	113	177	197	83	63	38	72	347	101	105
8432	10.73	676.336	PS 27:6	999.139	NA	NA	NA	NA	[M+H]+	TRUE	C33H52NO10P	HZILGFCNXIXTTP-CSTMZWMCSA-N	336458	322524	458986	384519	94095	279507	77053	135061	80650	292006	112998	168	5121	3731	546	4395	4671	3507	3621	3990	4639	2850	4275	4436
4575	9.81	525.284	[3-methyl-1-[3-methyl-1-oxo-1-(2,3,4,5,6-pentahydroxyhexoxy)pentan-2-yl]oxy-1-oxopentan-2-yl] 2-hydroxy-3-methylpentanoate	987.397	NA	NA	NA	NA	[M+H]+	TRUE	C24H44O12	UCAFTLMODRRASO-UHFFFAOYSA-N	14909	16002	11800	7890	12208	13029	17354	13885	7877	7853	20133	28	55	58	74	46	33	78	69	136	60	80	170	46
6174	10.22	592.388	PE 25:1	978.124	NA	NA	NA	NA	[M+H]+	TRUE	C30H58NO8P	WSGVIRFBRMZSFX-HOOOYASANA-N	2272	3013	20615	13387	19632	27258	24365	25784	20220	20373	27464	13	22	34	28	52	38	90	42	36	84	0	68	46
1552	6.74	349.183	Imidocarb	847.181	NA	NA	NA	NA	[M+H]+	TRUE	C19H20N6O	SCEVFJUWLLRELN-UHFFFAOYSA-N	11657	10252	8589	5383	10738	13306	13191	11122	7605	8988	19030	16	31	82	30	50	42	18	30	36	43	58	37	35
4154	9.24	504.335	lysoPC 16:0	975.347	NA	NA	NA	NA	[M+H]+	TRUE	C24H52NO6P	VLBPIWYTPAXCFJ-FQKVKQEKNA-N	3950	7218	5938	3446	6616	5864	8281	9686	5285	3263	9184	45	33	24	40	36	56	36	33	39	41	59	68	44
247	2.96	120.081	L-Phenylalanine	963.082	HMDB00159	6140	17295	C00079	[M+H]+	TRUE	C9H11NO2	COLNVLDHVKWLRT-QMMMGPOBSA-N	37735	67206	55804	36188	30348	65647	40263	18962	19390	35856	5480	44	52936	58	90	48	32	400	51	30	45	203	108	36692
2075	7.69	393.208	2,4-dihydroxy-6-methyl-3-[(2E,4E)-3-methyl-5-[(1R,2R,6R)-1,2,6-trimethyl-3-oxocyclohexyl]penta-2,4-dienyl]benzaldehyde	960.187	NA	NA	NA	NA	[M+H]+	TRUE	C23H30O4	AQCKKGIVKOHRLM-HBFAXEOFSA-N	16096	11589	11571	8217	12052	12830	12577	16370	9057	8916	17178	20	25	8	50	21	40	30	41	15	36	16	47	18
386	2.95	166.086	Phenylalanine	982.24	HMDB00159	6140	17295	C00079	[M+H]+	TRUE	C9H11NO2	COLNVLDHVKWLRT-UHFFFAOYSA-N	17608	38330	29172	16789	15275	32789	21862	8832	9986	17729	2747	45	27636	72	61	54	44	125	18	30	64	67	27	20099
7767	9.09	653.209	5-hydroxy-7-[(2S,3R,4S,5S,6R)-3,4,5-trihydroxy-6-[[(2R,3R,4R,5R,6S)-3,4,5-trihydroxy-6-methyloxan-2-yl]oxymethyl]oxan-2-yl]oxy-2-(3,4,5-trimethoxyphenyl)chromen-4-one	977.222	NA	NA	NA	NA	[M+H]+	TRUE	C30H36O16	QVXXLWMUTXHCGR-XBRZVJLKSA-N	10156	11217	2120	8984	4433	12576	4065	10268	35	7967	28	5	10	9	30	16	28	0	93	53	18	6	17	22
4127	9.79	503.303	Soraphen A	999.988	NA	NA	NA	NA	[M+H]+	TRUE	0	None	13644	20265	6954	20104	15278	14592	17463	13719	7593	8624	31034	40	48	19	66	50	64	20	92	48	28	64	48	32
1232	6.74	327.202	Ajmaline	771.633	HMDB15495	441080	28462	C06542	[M+H]+	TRUE	C20H26N2O2	CJDRUOGAGYHKKD-UHFFFAOYSA-N	30841	29281	20107	13683	27347	34008	42884	26870	17686	23606	60746	48	74	54	39	99	80	40	57	61	108	31	38	35
1829	6.74	372.259	5-[5-hydroxy-3-(hydroxymethyl)pentyl]-8a-(hydroxymethyl)-5,6-dimethyl-3,4,4a,6,7,8-hexahydronaphthalene-1-carboxylic acid	987.404	NA	NA	NA	NA	[M+H]+	TRUE	C20H34O5	VOCJFEUCJDTXSA-UHFFFAOYSA-N	46613	44241	35941	25462	45185	51933	54973	42294	32423	40731	74218	53	61	82	32	59	54	41	42	34	56	29	64	105
3236	8.52	460.311	4-[3-methyl-5-(5,6,7-trihydroxy-1,2,4a,5-tetramethyl-3,4,6,7,8,8a-hexahydro-2H-naphthalen-1-yl)pentoxy]-4-oxobutanoic acid	976.025	NA	NA	NA	NA	[M+H]+	TRUE	C24H42O7	DQOOFQPFNNGTHL-UHFFFAOYSA-N	42978	36571	34705	23351	55991	44209	41782	45763	53585	32648	52572	30	33	28	33	24	40	18	27	23	19	51	44	33
2414	7.69	416.284	Salmeterol	999.993	HMDB15073	5152	64064	C07241	[M+H]+	TRUE	accession=CO000396 "author=Dennis W. Hill, Tzipporah M. Kertesz, Robert Friedman, David F. Grant" "license=CC BY-SA" "publication=Mass Spectral Metabonomics beyond Elemental Formula	GIIZNNXWQWCKIB-UHFFFAOYSA-N	53240	42491	40096	34491	47752	42835	47092	62641	36390	37755	68439	41	48	32	40	25	24	28	30	16	31	47	48	32

## Sheet: lipid metabolomics
ID	LipidIon	Average Rt(min)	Mz	WT-1	WT-2	WT-3	WT-4	WT-5	MsmΔ6171-1	MsmΔ6171-2	MsmΔ6171-3	MsmΔ6171-4	MsmΔ6171-5	Msm::6171-1	Msm::6171-2	Msm::6171-3	Msm::6171-4	Msm::6171-5	QC1	QC2	QC3	QC4	QC5	QC6	QC7	QC8
1	CL(8:0/14:1/14:1/14:0)-H	2.6363	1151.71	70006.9	31552.8	4141.26	23933.9	27261.8	19496.3	18217.9	10750	7054.42	28685.7	10305.4	21286.8	29517.4	24006.4	24111.5	34596.2	25064.7	36016	18052.5	27928.4	27054.5	25715.8	19459.4
2	CL(8:0/16:1/12:0/14:1)-H	3.095	1151.71	5145.69	6828.32	0	8004.87	9693.62	1999.37	5985.88	2440.05	284.621	12607.2	0	0	0	0	2021.21	91.5516	2373.92	650.236	2666.72	7636.43	2421.99	1266.81	3050.27
3	CL(8:0/12:0/14:1/18:2)-H	3.31324	1177.73	99981.2	191947	66663.8	135420	202459	135407	76038.3	97906	62760.2	144446	17703.6	7174.26	23752.3	5634.03	5200.77	99297.6	116279	92877.5	89799.3	91404.2	88804.5	79406.9	72494.7
4	CL(8:0/18:1/14:1/16:0)-H	13.4334	1235.81	1.17819e+07	1.35295e+07	8.29296e+06	1.21843e+07	1.16964e+07	1.13397e+07	1.28601e+07	1.04133e+07	8.86237e+06	1.1825e+07	44165.1	25609.8	34845.7	16440.5	39665.1	1.01584e+07	9.7441e+06	1.0361e+07	9.15321e+06	9.71621e+06	9.43915e+06	9.56289e+06	8.70239e+06
5	CL(8:0/14:1/14:1/20:0)-H	20.037	1235.81	227782	11633.8	42.481	15091.2	11550.2	9266.58	28905.7	10896.5	5553.97	15641.4	0	0	0	0	0	42145.8	36192.4	28346.3	37757.3	35350.6	32983.9	26924.6	24075.4
6	CL(13:1/12:0/12:0/20:1)-H	20.336	1249.82	750876	238944	61534.9	226488	241336	205908	297424	169910	153675	197416	0	0	0	0	0	211793	266789	249723	226101	245233	155178	105606	179751
7	CL(9:0/12:0/15:1/22:5)-H	4.6	1255.78	3950.36	6327.27	11066.5	17279.6	2000.75	11007.4	3428.82	30332.6	0	13851.7	0	15916.1	1657.66	2805.75	3442.16	0	0	0	44743.9	4290.43	3324.34	3929.24	1395.92
8	CL(21:5/12:0/12:0/14:1)-H	3.092	1269.79	2240.72	769.924	5617.42	8130.33	0	780.356	630.062	8250.62	0	1610.34	2649.6	7446.08	0	1856.26	932.753	0	0	0	1344.92	1497.71	741.296	0	1458.44
9	CL(11:0/14:1/14:1/20:4)-H	3.97975	1269.79	21711.3	45844.1	50136.7	88029.7	11719.3	62434.4	26189.5	23001.7	4648	44195.5	6734.64	21192.5	34329.6	33769.6	28412.9	0	18681.8	10907.1	2014.43	4057.53	27952	30467.9	13593.1
10	CL(9:0/12:0/16:1/22:5)-H	4.829	1269.79	29987.1	59695.3	9741.87	36180.4	2540.13	20030.2	2788.51	21322.3	22190.7	12363	1987.62	27139.4	8993.58	9157.22	15768	0	12110.3	7812.28	7513.48	5862.24	7206.45	9675.05	13508
11	CL(10:0/22:5/12:0/15:1)-H	5.485	1269.79	11291.5	7805.49	7034.52	13546.4	4409.22	4037.91	24966.4	18988.3	7497.41	3594.43	3055.21	19741.5	3921.84	3009.96	4003.97	692.468	1772.73	408.24	3101.06	1780.9	507.06	7916.98	4392.13
12	CL(9:0/12:0/22:5/16:1)-H	5.895	1269.79	22401.4	8624.24	2972.93	13012.1	7833.18	11249.8	2098.13	34528	4339.87	1498.82	3713.27	4393.12	13625	64438.9	5527.15	547.38	2075.58	481.186	2620.95	798.242	220.796	14704.1	12063.1
13	CL(9:0/14:1/16:1/20:4)-H	6.46792	1269.79	21402.6	13086.8	3733.19	48830.6	2719.95	3522.27	2957.59	4043.26	7602.2	53005.2	3849.86	4517.48	1822.48	28634.6	1730.8	471.068	1120.99	2146.44	9552.25	4449.96	3907.64	33301.4	9947.5
14	CL(8:0/22:5/14:0/15:1)-H	7.128	1269.79	33075.3	17778.6	20515.3	54947.2	2276.96	2068.28	4484.82	8249.05	2226.34	4143.24	33.253	36.352	3717.99	90.855	0	7.102	3466.15	12978.4	5522.98	10201.4	9556.23	42411.8	5151.23
15	CL(8:0/15:1/22:5/14:0)-H	29.013	1269.79	49667.9	53560.9	68620	119564	37622.1	12228.1	94317	95110.6	77758.8	22101.9	1735.91	2911.94	2152.95	22854.5	1601.92	0	33714.1	1697.11	39053.8	18708.1	29080.4	65244.8	5236.7
16	CL(9:0/14:1/20:4/16:1)-H	29.616	1269.79	32569.2	3264.53	9049.76	45620.2	5835.05	11757.5	12390.2	9811.73	64214.7	41291.3	41.815	1497.4	9416.86	0	2486.06	1569.71	1882.73	2950.2	58496.2	324.055	2114.16	50.495	8235.88
17	CL(17:2/14:0/15:1/14:0)-H	28.753	1289.86	0	0	0	0	0	0	0	0	0	0	0	0	0	0	0	0	0	0	0	0	3309.59	0	0
18	CL(17:3/14:1/15:1/14:1)-H	15.097	1283.81	1.30544e+07	1.76227e+07	2.13987e+07	1.77191e+07	1.91401e+07	1.88879e+07	1.72869e+07	1.71258e+07	1.69366e+07	1.38852e+07	147826	124206	136132	104871	158215	1.70526e+07	1.70442e+07	1.85891e+07	1.62138e+07	1.83413e+07	1.68215e+07	1.65193e+07	1.78195e+07
19	CL(24:7/12:0/12:0/12:0)-H	1.763	1281.79	0	2924.58	0	0	0	444.431	0	0	0	0	0	0	0	0	0	0	0	3629.84	0	0	0	0	0
20	CL(8:0/15:1/15:1/22:5)-H	4.888	1281.79	1554.28	0	1231.6	3632.52	0	817.589	0	2619.16	0	0	0	7485.04	0	1833.85	0	0	0	0	0	0	0	0	0
21	CL(9:0/16:1/22:5/14:1)-H	28.595	1295.81	563.008	2044.77	2982.18	942.493	1684.27	1888.05	3399.5	6290.58	9196.9	730.565	874.948	4766.51	0	767.642	1011.06	1386.4	5189.99	0	1010.02	3549.9	0	0	0
22	CL(12:0/18:0/16:0/16:1)-H	26.0603	1321.92	480012	1.06373e+06	607613	882338	651567	770336	304034	657661	586566	741227	0	0	0	0	13703.6	994287	701817	640091	651671	563420	589314	566111	563437
23	CL(12:0/15:1/15:1/20:0)-H	24.7873	1319.9	1.17409e+06	1.34887e+06	828574	1.21168e+06	1.30748e+06	1.27957e+06	1.55269e+06	1.14507e+06	970590	1.28182e+06	1817.56	4945.31	5766.21	2557.27	17553.1	1.06937e+06	1.13569e+06	1.23363e+06	1.13461e+06	1.14082e+06	1.10838e+06	1.06326e+06	1.09297e+06
24	CL(11:0/15:0/18:0/18:2)-H	25.316	1319.9	30728.8	16031	104439	35003.2	17672.6	73411.1	22231.4	58008	95416.9	3283.28	1948.65	40197.6	4483.44	16361.9	46539.9	4698.73	35928	20431.2	5888.55	7312.11	2022.59	8770.04	82958.4
25	CL(18:2/16:0/14:0/14:0)-H	26.148	1319.9	34.609	39.019	44.019	1827.19	917.692	36.189	1556.16	0	0	28.312	6407.03	37265.7	4121.9	37963	81494	48.094	38.544	0	0	0	56.79	47.43	93.872
26	CL(16:2/16:0/12:0/18:1)-H	23.7352	1317.89	1.63671e+06	1.18271e+06	455476	803167	650340	434693	715505	709417	574098	886086	0	0	0	0	0	848902	745361	753713	757551	709495	681467	653379	600905
27	CL(16:1/14:1/16:1/16:1)-H	22.6431	1315.87	220749	115308	116776	186370	102740	126210	47557.1	42994.4	2126.03	182127	0	0	0	0	0	54046.7	52593.1	52997.2	52417.3	3135.86	125059	50048	116872
28	CL(15:2/18:0/14:1/15:1)-H	22.956	1315.87	190808	111382	116776	185688	40032.7	125789	62213.1	96077.2	40579.6	180870	0	0	0	0	0	69743.1	96035.9	84056.6	82981.7	137949	124267	106341	18540.5
29	CL(10:0/18:0/12:0/22:6)-H	17.2567	1311.84	1.03987e+07	1.06865e+07	8.81402e+06	1.03122e+07	1.01367e+07	1.15283e+07	1.40449e+07	9.14291e+06	8.58263e+06	9.68214e+06	10362.9	8323.75	7917.73	8878.02	15703.8	1.02091e+07	1.04209e+07	1.00627e+07	9.94645e+06	9.77067e+06	9.55634e+06	1.14308e+07	9.50346e+06
30	CL(8:0/18:0/14:1/22:6)-H	15.445	1309.82	6.54742e+06	8.389e+06	8.5159e+06	8.30438e+06	8.00585e+06	9.54848e+06	6.0158e+06	7.67909e+06	7.06413e+06	8.08827e+06	116056	84067.7	85268.6	56306.1	87045.1	7.94321e+06	6.98651e+06	6.99285e+06	6.64618e+06	7.42562e+06	6.95964e+06	6.53784e+06	6.92303e+06
31	CL(8:0/12:0/22:4/20:4)-H	27.802	1307.81	197091	37211.2	14532.5	42923.8	12676.6	3122.19	20803.4	13185.7	21320.8	27899.6	1860.44	3997.33	0	3246.08	0	55332.7	23816.5	44018.1	6272.98	17681.3	1190.42	44046.2	6764.99
32	CL(15:0/15:0/18:0/15:1)-H	17.584	1335.93	20965.5	23642.3	3412.81	18827.4	26771	15731.6	27345.8	9004.99	7879.98	16777	355530	0	254323	0	218463	12520.3	9769.08	8630.54	10663.7	7381.43	5504.57	8927.75	7321.79
33	CL(13:1/12:0/16:1/22:0)-H	25.1744	1333.92	446499	558480	298276	533653	571202	423082	530419	404356	416540	551436	0	14408.3	2962.41	3515.97	29622.3	623434	398160	561427	399513	380556	383817	334249	468325
34	CL(16:2/14:0/15:0/18:0)-H	26.3248	1333.92	3344.92	2235.15	1364.68	2529.34	7612.51	1884.94	18081.8	29.736	1719.31	7120.42	133933	264716	137979	223534	333513	2966.52	17138.3	18392.1	15297	1652.37	9.9975	7852.75	11288.5
35	CL(12:0/15:1/16:1/20:1)-H	24.028	1331.9	500685	507193	224885	397576	375128	351385	366619	378298	277477	438678	0	0	0	0	0	364376	322291	244099	327725	256709	316496	308723	289348
36	CL(11:0/18:0/12:0/22:6)-H	17.7912	1325.86	6.46529e+06	5.95134e+06	3.96982e+06	5.40325e+06	4.73363e+06	5.49519e+06	7.1102e+06	5.20269e+06	4.16948e+06	5.60994e+06	0	0	0	2879.39	0	5.73977e+06	4.51478e+06	3.63267e+06	4.3541e+06	4.55319e+06	4.23173e+06	3.11485e+06	3.10023e+06
37	CL(10:0/16:1/15:0/22:6)-H	1.234	1323.84	0	1892.66	17945.1	987.947	0	0	2752.02	0	0	2084.56	0	0	3472.11	0	2588.15	0	0	1490.32	0	1444.5	1455.06	40.99	0
38	CL(8:0/20:4/20:4/15:1)-H	7.45	1319.81	344863	128313	41999.7	88417.3	107741	94779.3	105902	40876.8	39826.2	67297	2359.34	1015.82	1337.19	33959.1	17708.5	34272.2	80799.6	92629	81204.7	94615.2	120192	89829.7	109819
39	CL(10:0/22:0/16:0/16:0)-H	21.7607	1351.96	1761.96	0	4600.49	5484.98	311894	0	0	0	0	0	787078	0	720942	6517.84	301347	0	47215.3	3089.37	1667.16	0	2131.51	1963.01	0
40	CL(8:0/18:0/22:0/16:1)-H	4.855	1349.95	9471.29	2409.62	8878.38	0	0	0	3818.13	1650.35	5144.16	1813.77	0	20658.5	0	6609.51	0	0	4408.27	2518.44	2098.72	3157.67	2775.04	3421.42	2182.31
41	CL(16:0/16:0/16:0/16:1)-H	5.995	1349.95	5390.4	5233.26	27783.3	0	0	7250.94	2459.55	2616.63	4341.32	3502.04	0	29795.1	0	31764	0	0	25332.1	7483.29	42330.7	3095.48	1864.59	5843.86	8489.75
42	CL(8:0/16:0/18:1/22:0)-H	6.872	1349.95	9032.86	8025.09	70093.1	3092.27	0	2351.59	4121.46	8076.97	38893.9	10410.6	0	3587.44	0	9417.3	0	0	50061.6	8053.2	9808.94	30420.4	6735.9	9169.44	26601.5
43	CL(16:0/20:0/12:0/16:1)-H	7.772	1349.95	34810.7	16336.4	25949.6	3340.01	0	6326.57	5454.19	4802.21	7926.69	6023.68	4141.64	13738.3	3423.02	36739	1991.64	1760.6	2536.71	119914	17453.5	18145.1	44466.4	10374.5	7050.16
44	CL(19:1/15:0/15:0/15:0)-H	8.653	1349.95	14793.9	10262.8	24925	2826.73	0	20452.6	4365.17	4910.04	20567.6	33847.3	0	12196	1614.12	14381.7	0	0	9329.08	12331.1	72936.1	21728.4	13927.2	11031.2	1956.62
45	CL(19:0/12:0/15:1/18:0)-H	9.102	1349.95	5134.35	6465.84	25482.1	2732.17	0	7332.29	5865.8	5918.75	25947.1	31135.8	0	8356.61	0	17565.3	0	0	4825.48	21207	3798.02	40253	4053.62	10384.5	9497.99
46	CL(10:0/18:0/20:0/16:1)-H	11.139	1349.95	14408.2	54.349	6808.33	2339.44	0	8243.97	6028.53	6928.69	1345.7	9245.61	220047	182434	224278	203039	771791	40580.3	50930.9	49550.7	46316	43213.4	44831	38726.2	40848.5
47	CL(8:0/14:0/20:0/22:1)-H	15.902	1349.95	44479.1	34867.2	6666.26	66467.8	0	24231.3	12717	32767.5	94618	71868.8	1786.66	97810.3	0	98089.7	0	0	60588.4	21734.2	65048.7	83481.2	90238.1	43559.4	94637.1
48	CL(16:0/16:0/18:0/14:1)-H	17.106	1349.95	61940.4	7415.57	19894.5	23075.5	1980.28	56540.6	76798	1775.77	73190.4	19256	159855	47770.8	2608.95	12497.3	2280.29	1446.84	120325	11369.8	133380	90184.1	79877.7	211084	127525
49	CL(16:0/16:0/16:1/16:0)-H	17.624	1349.95	2152.88	5382.83	1795.82	163438	3256.21	12917.3	12896.6	673.369	9273.7	3479.16	25165.9	42016.4	96156.6	65973.2	43877.4	374.088	18976.8	16241.9	19626.6	11014.8	78094.5	60477.8	50853.3
50	CL(8:0/14:1/20:0/22:0)-H	18.084	1349.95	3105.32	3776.86	4254.67	122193	4836.98	47694.3	59372.7	1801.47	1963.87	5605.62	19053.7	6572.85	332259	13041.5	29838.9	0	4929.47	13516.1	5777.1	16812.7	4514.48	47510.9	63287
51	CL(11:0/24:1/14:0/15:0)-H	18.567	1349.95	4353.74	5213.59	3902.01	9344.81	21161.6	5313.64	42160	4484.44	1658.52	4359.15	286418	2024.9	62290.8	3760.76	172026	3776.04	6260.28	3458.44	3998.51	2908.9	5648.47	5577.85	33554.4
52	CL(16:0/18:0/15:0/15:1)-H	27.0108	1349.95	616251	2.48525e+06	81535.5	755169	706987	865029	430880	398009	161913	982279	76891.5	11413.9	1229.55	7417.26	47181.7	1.19341e+06	250631	400737	186993	254734	166190	246289	111132
53	CL(8:0/18:0/22:2/16:0)-H	25.712	1347.93	1.80012e+07	1.67158e+07	8.33847e+06	1.41162e+07	1.39597e+07	1.33463e+07	1.6408e+07	1.29342e+07	1.00071e+07	1.38303e+07	5088.76	4246.22	2531	6724.01	1.46537e+06	1.51488e+07	1.38653e+07	1.31875e+07	1.34697e+07	1.35e+07	1.26927e+07	1.17114e+07	1.16078e+07
54	CL(13:0/20:1/15:1/16:0)-H	26.4286	1347.93	1.79557e+07	1.67578e+07	8.6521e+06	1.44851e+07	1.42618e+07	1.36794e+07	1.67852e+07	1.31672e+07	1.02702e+07	1.40932e+07	560647	888305	651321	797692	2.22958e+06	1.55274e+07	488864	1.35442e+07	523249	423850	494989	498146	447260
55	CL(11:0/15:1/20:1/18:0)-H	27.0074	1347.93	25503.2	64691.7	54561.2	57075.3	61144.1	59659.8	58872.9	50986.3	41976.4	63372.1	109319	195572	135931	107406	323374	61424.9	76962.4	71725.2	78440.9	89056.7	83508.5	106566	88716.8
56	CL(8:0/18:0/18:0/20:3)-H	24.5739	1345.92	1.49066e+07	1.16245e+07	5.77131e+06	1.00062e+07	1.03513e+07	9.34015e+06	1.09545e+07	8.87411e+06	7.62455e+06	1.03347e+07	45278	73441.8	53729.8	2566.94	199079	1.01981e+07	9.33349e+06	9.61767e+06	9.15954e+06	9.53654e+06	8.90675e+06	8.71472e+06	8.20285e+06
57	CL(17:3/20:0/12:0/15:0)-H	25.037	1345.92	4.31052e+06	5.05204e+06	5.43044e+06	7.04462e+06	7.42046e+06	7.08264e+06	6.90303e+06	6.74117e+06	6.2205e+06	7.49721e+06	59361.8	84243.7	69875	142884	178342	7.96892e+06	8.10175e+06	8.03139e+06	7.35966e+06	7.40316e+06	7.39765e+06	7.10256e+06	7.37326e+06
58	CL(18:2/18:0/14:1/14:0)-H	25.8729	1345.92	59221.5	127744	41622.3	143659	39482.1	50308.8	58041.2	89287.5	35053.6	67778.4	20917.7	91160.9	123971	77015.1	166053	166513	110796	149131	91929.3	102198	95122.5	55094.5	52592.8
59	CL(19:1/15:1/15:1/15:1)-H	23.5625	1343.9	6.54728e+06	4.48125e+06	2.11986e+06	3.73728e+06	3.7147e+06	2.42787e+06	2.44986e+06	2.98891e+06	2.61992e+06	3.43799e+06	0	0	0	1844.03	0	2.7797e+06	2.97835e+06	2.93438e+06	2.94822e+06	2.84023e+06	2.67309e+06	2.6146e+06	2.53024e+06
60	CL(10:0/22:4/16:1/16:0)-H	22.8633	1341.89	445689	502012	261585	363640	251475	207827	190099	403482	266556	391476	0	2418.25	0	0	0	152364	234794	369976	272248	240758	285682	227919	210128
61	CL(20:5/18:0/12:0/14:1)-H	18.689	1339.87	2.46495e+06	2.93609e+06	1.48442e+06	1.97933e+06	1.79606e+06	1.93181e+06	2.95809e+06	1.64746e+06	1.35928e+06	2.46937e+06	0	0	0	0	0	1.86072e+06	1.63983e+06	1.69881e+06	1.75845e+06	1.75099e+06	1.79604e+06	1.72118e+06	1.80552e+06
62	CL(20:5/12:0/16:1/16:1)-H	17.1374	1337.86	3.90174e+06	3.65559e+06	4.27471e+06	3.6301e+06	4.00245e+06	3.53425e+06	2.17629e+06	3.58637e+06	3.60171e+06	4.18851e+06	23084.2	20359.8	8560.09	19234.6	37660.1	3.57253e+06	3.49023e+06	3.23344e+06	3.08352e+06	4.6871e+06	4.06994e+06	3.7322e+06	3.12546e+06
63	CL(13:0/20:0/16:0/16:0)-H	21.7781	1365.98	91642.8	4542.08	386203	212452	3372.68	48075	204512	2037.37	96745	92597.2	7941.39	152925	50309.2	299813	83812.4	759.919	163802	182649	119484	198318	156272	222531	142720
64	CL(19:0/16:1/16:0/14:0)-H	16.044	1363.96	127823	6436.02	460892	0	18846.4	4559.99	0	26214.2	184580	39038.6	165867	200332	170340	326922	125624	0	121622	12782.2	14416.2	12087.9	5290.63	4349.93	3353.22
65	CL(21:1/18:0/12:0/14:0)-H	17.6201	1363.96	1.10338e+06	464405	1.26008e+06	1.05348e+06	50336.2	1.1621e+06	888290	581078	1.50776e+06	1.11967e+06	250658	2.09128e+06	239900	1.92919e+06	210887	0	1.46649e+06	1.1816e+06	1.11001e+06	1.12037e+06	1.10086e+06	1.07315e+06	1.02449e+06
66	CL(17:0/14:0/20:0/14:1)-H	17.9919	1363.96	1.11488e+06	314525	1.37003e+06	1.12502e+06	1.5832e+06	889225	704319	574246	756973	724497	6.43506e+06	2.29143e+06	4.06332e+06	2.13724e+06	3.22403e+06	2208.81	3.06136e+06	783920	687102	761614	765541	726624	758022
67	CL(9:0/20:0/20:0/16:1)-H	18.94	1363.96	8812.92	7585.54	18284	159006	0	106346	36729.1	8367.43	36547.1	55648.3	2709.82	56459.8	10168.2	103351	8543.74	0	124069	46497.5	7926.31	27208.8	22192.4	26528.7	49831.2
68	CL(21:1/16:0/16:0/12:0)-H	19.198	1363.96	45214.8	1334.25	3160.04	102780	0	77180.2	25860.8	12287.3	20481.5	57735.9	669.64	11795	5173.21	14303	6776.04	0	172825	19716.6	3452.91	30317.5	1039.12	12820.7	7020.35
69	CL(21:1/12:0/20:0/12:0)-H	19.9798	1363.96	96857.5	61326.6	49825.2	508527	1.75785e+06	247178	733964	28637.4	147374	152781	6.76116e+06	151405	4.40113e+06	273673	3.67173e+06	2208.81	2.00574e+06	1.03929e+06	1.042e+06	645870	885303	845327	763654
70	CL(18:0/18:0/14:0/15:1)-H	20.8282	1363.96	19937.4	2695.74	45054.4	8944.51	2.76701e+06	7138.12	379022	0	6910.46	2542.64	8.31839e+06	17683.1	6.09412e+06	74583.4	5.23831e+06	2644.14	682025	463832	460797	455190	432903	435923	420670
71	CL(13:0/18:1/18:1/16:0)-H	5.357	1361.95	0	0	0	0	0	0	0	0	0	0	88869.2	0	3247.4	2334.58	3226.54	0	0	1806.49	0	0	0	0	0
72	CL(13:1/16:0/20:1/16:0)-H	6.099	1361.95	0	0	0	0	0	0	0	0	0	0	9176.46	0	3461.21	0	3379.49	0	0	2143.88	0	0	0	0	0
73	CL(13:1/12:0/22:1/18:0)-H	6.394	1361.95	0	0	0	0	0	0	0	0	0	0	6124.2	0	3900.61	0	3042.46	0	0	0	0	0	0	0	0
74	CL(10:0/15:0/22:2/18:0)-H	6.971	1361.95	0	0	0	0	0	0	0	0	0	0	4852.74	0	9276.59	0	3300.66	0	0	0	1855.59	0	0	0	0
75	CL(21:2/14:0/15:0/15:0)-H	8.551	1361.95	7623.76	780.454	1037.92	1271.06	1536.31	1271.89	0	1114.85	1867.95	1763.55	13155.6	0	50558.2	0	68682.4	1773.17	2893.39	0	0	0	0	1012.56	0
76	CL(19:0/16:0/12:0/18:2)-H	8.987	1361.95	7405.28	894.482	872.021	1540.83	1756.14	2227.56	0	1364.2	1927.6	4281.14	1.65419e+06	0	263701	1970.69	219849	2024.11	3657.03	1806.49	3200.2	0	0	1232.53	0
77	CL(19:0/15:0/15:1/16:1)-H	11.05	1361.95	0	0	0	0	2220.22	0	0	0	0	0	31990.1	0	6824.41	0	27029.2	0	0	0	1641.76	0	0	0	0
78	CL(10:0/18:1/22:1/15:0)-H	11.768	1361.95	1505.96	117.81	0	0	9351.99	0	1728.39	0	0	422.478	774469	1605.91	264737	2965.76	49266.5	0	0	0	1641.76	0	0	0	1724.76
79	CL(19:2/15:0/15:0/16:0)-H	14.352	1361.95	0	0	0	0	49845.8	0	0	0	0	0	148568	0	65338.5	0	96290.5	0	0	0	0	0	0	0	0
80	CL(19:1/20:0/14:1/12:0)-H	15.247	1361.95	0	0	0	0	123122	0	0	0	0	0	285371	0	356593	0	288803	0	0	0	0	0	0	0	0
81	CL(14:0/15:0/18:0/18:2)-H	15.895	1361.95	15762.3	20312	6712.19	20346.9	297807	21712.8	5914.93	14360.6	15519.9	20128.4	596493	7030.91	875696	1850.41	818744	9171.05	15149.2	15799.4	15227	8557.39	13750.6	6114.76	7659.35
82	CL(21:0/14:1/16:0/14:1)-H	16.8839	1361.95	15576.8	19259.5	3917.99	19988	258548	21401.7	5914.93	10710.7	10135.4	17597.4	578095	0	475106	0	1.35135e+06	9171.05	7987.58	13564.5	15227	4139.95	11342	6114.76	7659.35
83	CL(11:0/16:0/20:1/18:1)-H	17.555	1361.95	14916.1	17252.9	3540	13616.2	17792.1	13503.4	4444.29	7479.06	6646.65	14808.7	72046.9	2641.06	68737.7	1850.41	86041.4	6134.02	5572.62	6438.61	5852.36	4139.95	3333.08	3678.92	3353.96
84	CL(19:0/12:0/18:2/16:0)-H	26.0353	1361.95	2.48754e+06	3.14068e+06	2.44521e+06	3.69737e+06	3.45685e+06	3.2853e+06	3.02166e+06	3.20965e+06	2.85944e+06	3.45683e+06	121024	87079.1	53438.8	76191.7	139045	2.77531e+06	2.22644e+06	2.14899e+06	2.17881e+06	2.23203e+06	2.17189e+06	2.00144e+06	2.0135e+06
85	CL(13:1/14:1/18:0/20:0)-H	26.5412	1361.95	297046	587929	2.19123e+06	1.45708e+06	1.1466e+06	786560	551136	1.22188e+06	1.65856e+06	1.02651e+06	24964.8	54204.6	96605.7	9676.16	537670	2.23423e+06	1.74887e+06	1.92398e+06	1.83739e+06	1.92071e+06	1.80286e+06	1.72838e+06	1.73761e+06
86	CL(17:0/12:0/20:1/16:1)-H	27.037	1361.95	72967.3	35533.1	319562	179259	102342	85274.6	14526.4	71986.7	90736.2	92817.5	42228.6	86346	61700.7	87943.6	380914	408144	463384	471736	451753	545445	485085	563756	523188
87	CL(17:1/20:1/14:1/14:0)-H	24.872	1359.93	2.27634e+06	2.68022e+06	1.75537e+06	2.42145e+06	2.48168e+06	2.34379e+06	2.51187e+06	2.39071e+06	1.95624e+06	2.61786e+06	1318.13	9319.28	964.807	6510.07	3182.75	2.42652e+06	2.27124e+06	2.25372e+06	2.25026e+06	2.24462e+06	2.17298e+06	2.1445e+06	2.02625e+06
88	CL(17:1/16:0/16:1/16:1)-H	25.9643	1359.93	44650.4	144693	30151.5	165659	132474	169298	125729	172606	130006	61938.1	285231	425973	436936	344966	757585	229250	222483	163160	163672	295658	143811	140718	218804
89	CL(13:0/18:1/16:0/18:2)-H	26.6003	1359.93	3744.85	9552.87	134224	23900.1	63724	62404.6	76643.2	9508.11	53160.5	73664.6	100359	301292	367293	420882	729105	16679.7	4259.57	87094.3	32834.7	72967.3	24738	6679.17	31762.6
90	CL(19:3/14:1/16:0/16:0)-H	24.0357	1357.92	1.6878e+06	1.53706e+06	713895	1.24451e+06	1.31788e+06	935413	938240	1.0814e+06	978330	1.25646e+06	0	0	0	0	0	1.03596e+06	936162	983957	973937	925029	925119	916443	858294
91	CL(21:3/14:1/16:1/14:1)-H	19.275	1353.89	170491	103102	53809.4	118851	68637.1	89294	4381.55	78712.7	62164.2	113518	0	0	0	0	0	76823.6	101.546	73587.2	90556.2	84505	81480.9	76498.7	74684.1
92	CL(9:0/18:0/16:1/22:6)-H	17.7039	1351.87	3.24876e+06	3.14252e+06	2.48948e+06	3.54278e+06	3.05669e+06	3.44242e+06	2.57017e+06	3.07889e+06	2.67218e+06	3.56605e+06	0	0	35.742	0	2956.68	2.67211e+06	2.50954e+06	2426630	2.35053e+06	2.3816e+06	2.23591e+06	1.85197e+06	1.83758e+06
93	CL(24:0/15:0/15:0/12:0)-H	23.985	1380	0	0	576.702	448.749	8080.29	530.153	790.051	883.319	2370.35	896.562	121577	514.107	54405	1659.74	2518.45	1240.79	2076.86	851.107	588.383	241.153	1584.4	1290.87	994.049
94	CL(20:0/18:0/14:1/14:0)-H	20.4534	1377.98	4.73549e+06	2.22621e+06	6.37966e+06	3.05495e+06	2.75283e+06	2.11452e+06	2.53041e+06	1.73326e+06	3.67407e+06	2.49612e+06	5.6763e+06	3.16967e+06	4.5407e+06	5.04419e+06	4.83111e+06	0	7.38266e+06	3.21068e+06	3.02482e+06	2.82784e+06	3.10731e+06	2.83148e+06	2.77076e+06
95	CL(16:0/16:0/16:1/18:0)-H	20.762	1377.98	4.42401e+06	2.31874e+06	5.96219e+06	3.03706e+06	2.54731e+06	2.5077e+06	2.4173e+06	1.85148e+06	3.90642e+06	2.67494e+06	5.09878e+06	3.45355e+06	4.40094e+06	5.22525e+06	4.06117e+06	0	7.56124e+06	3.48156e+06	3.20219e+06	3.27685e+06	3.27519e+06	2.93329e+06	2.81126e+06
96	CL(16:0/16:0/16:1/18:0)-H	21.15	1377.98	1.66486e+06	1.19917e+06	1.58556e+06	1.90294e+06	502648	1.35875e+06	1.39969e+06	993482	1.38473e+06	1.25069e+06	1.70852e+06	1.55888e+06	1.15764e+06	2.37699e+06	1.02975e+06	766.734	3.45712e+06	1.93853e+06	1.72947e+06	1.68704e+06	1.88966e+06	1.69546e+06	1.77416e+06
97	CL(14:0/16:0/18:1/18:1)-H	4.52782	1375.96	11674.9	87129.1	41147.2	104514	0	25522.6	22846.4	92610.5	87773	73005.6	5528.79	4745.91	0	126154	0	0	149859	44089.9	126166	118166	45463	131165	131442
98	CL(11:0/15:0/20:1/20:1)-H	4.91526	1375.96	10338.3	14042	68041.5	8569.46	0	24634.8	7844.3	8704.02	26550.4	14236.5	4606.71	61695.8	0	15607.2	0	0	21935.8	20957.8	11240.4	24726.9	9755.13	18126.6	15034.9
99	CL(17:1/15:0/16:1/18:0)-H	5.21615	1375.96	54618.2	27998.7	112376	6328.64	0	75780	66236.6	8370.84	47996.6	11889.9	4606.71	38578.4	0	7356.24	0	0	24484.2	18742	15909.1	8798.48	32626.2	17182.4	119968
100	CL(23:1/14:0/15:1/14:0)-H	5.66826	1375.96	11709.8	14193.5	63112.8	14054	0	154313	119135	11997.9	17451.9	24729.8	3492.93	6026.81	0	16684.4	0	0	8071.59	173380	10926.4	4588.26	42258.3	122794	16853.1
101	CL(20:0/15:1/15:1/16:0)-H	5.93901	1375.96	33798.4	34433.4	58031.9	59133	862.587	3577.83	7561.31	90913.4	46760.6	6153.37	3344.61	10137.5	0	10976.9	0	0	12575.7	11597.9	15307.5	6987.55	75376	42634.4	24161.1
102	CL(19:0/20:1/15:1/12:0)-H	6.32703	1375.96	6086.97	3184.51	6718.92	16533.7	2087.82	8083.06	55246.4	9084.69	12565.1	6226.12	6039.72	33868.2	1602.59	28476.8	0	0	8617.59	14022.9	6849.35	19284	7973.75	6025.14	16278.6
103	CL(22:1/16:0/12:0/16:1)-H	6.66516	1375.96	16799.4	11441.3	13833.3	21139.8	2088.5	17649.1	84370.1	8055.18	19331.6	11661.6	2114.26	26547.5	1906.01	28476.8	0	0	17750.5	37215.6	22996.7	11341.9	94281.5	19438.6	116100
104	CL(19:1/14:0/15:1/18:0)-H	6.93881	1375.96	4637.48	176451	210850	15703.2	1767.25	97039.2	69596.9	61431.1	21884.7	10908.8	2643.18	28947.9	1907.97	81015.7	0	0	59749.9	70858.7	134850	22281.3	33710	27205.2	28004.2
105	CL(11:0/15:0/22:2/18:0)-H	7.34487	1375.96	24389.4	21328.2	5326.07	4809.21	956.587	9408.85	28707.7	8867.55	8337.82	9635.54	7991.65	158700	1443.2	27366.8	0	0	66059.8	120296	24424.2	64799.9	59884.5	194131	11253
106	CL(22:2/14:0/14:0/16:0)-H	7.6339	1375.96	15160.7	21011.3	31101.3	175511	1890.93	45101.9	26943.7	72225.4	22552.2	8139.52	7964.57	49943	3538.49	74295.7	1802.34	1522.03	128309	124859	181948	15591.7	25657.8	2536.61	19116
107	CL(23:1/12:0/16:0/15:1)-H	8.309	1375.96	30738	13394.4	9152.47	54727.7	1890.93	86094.1	51391.7	15413.2	39637.4	15866.7	25633.5	105417	2727.55	3163.62	1924.61	1522.03	20773.8	18415.7	59966	57767.1	60704	67560.3	17901.3
108	CL(22:0/14:1/14:1/16:0)-H	8.745	1375.96	4671.65	22861.6	8465.77	55953.5	1890.93	58721.9	29997.8	10024.6	15871.9	26911.1	9386.89	13981.5	2727.55	22512	1802.34	1522.03	6128.91	15333.2	131452	112933	98954.1	120194	67016
109	CL(18:0/14:1/14:0/20:1)-H	9.13924	1375.96	9643.14	5746.1	2085.87	2075	1258.11	6886.28	7963.1	11538.8	19643.5	11775	4710.92	23200.2	0	6875.2	0	0	17836.1	6066.57	20373.3	5950.09	14706.8	19178.6	9229.59
110	CL(12:0/20:0/12:0/22:2)-H	11.2159	1375.96	20486.7	4235.86	3694.84	17659.7	0	7061.83	2089.22	2429.99	7180.72	29692	54041.4	40303.2	66211.1	51353.1	163148	11147.5	26876.4	4937.39	17304.4	33334.3	15370.7	24128.9	9891.55
111	CL(22:1/14:0/16:1/14:0)-H	16.592	1375.96	65087.3	12426	2738.17	68767.7	16125.1	25406.2	91134.4	89714	8656.05	20203.1	79794.5	93196.1	106724	90281.6	55467.1	0	82344.3	74804.3	30097.6	5896.14	37681.7	23665.2	91666.4
112	CL(12:0/16:1/20:0/18:1)-H	17.1497	1375.96	15673	46400.2	17029.8	88783	20317.2	97693.4	606210	106311	73660.7	25182.9	8701.75	17898.8	32344.1	6428.61	24133.2	4730.98	581206	1.67896e+06	39682.6	1.4945e+06	85481.7	1.27724e+06	930816
113	CL(11:0/15:1/18:0/22:1)-H	17.508	1375.96	14957.9	19405.5	1290.05	28900.3	7184.61	29861.3	500297	11630.5	78696.7	4349.46	17543.7	27959	6045.92	6428.61	56838.9	4730.98	487935	1.67896e+06	169041	62187.2	44779.9	18387.5	10072.3
114	CL(19:1/14:0/18:0/15:1)-H	18.3599	1375.96	700331	867530	107015	653582	7.07645e+06	668016	3.65759e+06	107007	819863	673091	2.24902e+07	807278	1.43619e+07	1.16724e+06	1.50982e+07	1312.16	3.80212e+06	3.84544e+06	4.47418e+06	4.70203e+06	4.32022e+06	4.54244e+06	3.30694e+06
115	CL(22:2/14:0/15:0/15:0)-H	19.5066	1375.96	240306	284069	409150	452738	7.03007e+06	80230.5	3.63321e+06	392367	472237	531135	2.13289e+07	519277	1.37128e+07	801570	1.40404e+07	16654.2	4.2275e+06	4.80467e+06	4.46301e+06	4.62293e+06	4.5518e+06	4.0135e+06	3.95327e+06
116	CL(17:0/16:1/15:1/18:0)-H	19.897	1375.96	195691	252289	386734	376853	6.73273e+06	44920	3.37464e+06	372332	242949	483707	2.22321e+07	455358	1.37128e+07	708758	1.5132e+07	11923.2	2.97666e+06	3.97201e+06	3.69637e+06	3.89888e+06	3.92549e+06	3.5147e+06	3.57069e+06
117	CL(8:0/22:2/22:0/14:0)-H	21.6318	1375.96	40131.9	7852.75	53695	9486.23	21204.1	5929.23	12129.2	144219	11350.1	62672.5	144768	4352.08	9638.36	9499.16	61188.5	0	60814.5	19583.3	2953.72	150659	7641.32	4746.19	13296.2
118	CL(16:0/16:0/16:0/18:2)-H	22.537	1375.96	62122.7	36810.3	50224.5	7329.1	2131.77	42582.2	97309.6	9131.29	29349.5	87820.4	76297.9	61843.6	255156	59834.6	49903	456.057	13344.5	40581.3	19920.1	37438.7	115650	82639.9	16817.5
119	CL(22:2/12:0/20:0/12:0)-H	24.051	1375.96	645365	481034	20045.3	290574	447697	317406	26629.6	314166	20138.1	447270	16146.4	3497.23	3789.6	3404.82	3718.45	371225	19722.1	356414	15038.5	18532.4	47482.3	9151.17	11544.7
120	CL(18:1/16:0/16:1/16:0)-H	26.6442	1375.96	5.76508e+07	5.88935e+07	2.06894e+07	4.04448e+07	4.37429e+07	4.75347e+07	6.28042e+07	4.08546e+07	3.04416e+07	4.7449e+07	237331	339551	227029	306897	690441	5.12556e+07	4.08015e+07	4.01713e+07	3.85359e+07	3.77316e+07	3.81761e+07	3.57252e+07	3.28023e+07
121	CL(17:0/22:2/12:0/15:0)-H	27.74	1375.96	947.117	871.795	864.171	1014.74	1363.82	48.6846	951.476	1583.97	1406.39	0	4158.28	0	0	0	0	0	0	120.922	0	0	932.069	1204.73	0
122	CL(17:3/12:0/15:0/22:0)-H	21.706	1373.95	8273.8	27394	17141.7	3267.17	16837.6	12231.6	7749.43	29471.1	10195	9273.39	215296	4950.96	229279	30499.5	80152.3	0	14061.6	9672.31	2173.22	9643.29	10310.5	9543.05	3516.47
123	CL(18:1/16:1/16:0/16:1)-2H	25.2777	686.471	225287	174787	35228.8	101055	61736.2	74914.7	124666	71307.4	81929.7	125749	0	0	0	0	0	133060	83033.9	49785	57611.4	84479.1	82516.2	47198.5	86124.1
124	CL(18:1/16:1/16:0/16:1)-H	25.2777	1373.95	7.42254e+07	6.13236e+07	3.47921e+07	5.22463e+07	5.51828e+07	5.05187e+07	5.63404e+07	4.85249e+07	4.32854e+07	5.46775e+07	168338	25310.3	197571	8564.34	11244.6	5.42246e+07	5.08499e+07	5.08728e+07	5.14701e+07	4.8925e+07	4.90799e+07	4.76992e+07	4.59264e+07
125	CL(17:1/20:1/14:1/15:0)-H	26.0745	1373.95	2.81983e+07	2.53741e+07	3.24054e+07	3.42829e+07	3.43759e+07	3.32377e+07	3.14073e+07	3.40914e+07	3.36942e+07	3.41523e+07	204142	300698	186503	257032	470864	3.7279e+07	3.62466e+07	3.84287e+07	3.84072e+07	3.68811e+07	3.83031e+07	3.67489e+07	3.9252e+07
126	CL(8:0/18:0/18:2/22:1)-H	26.9043	1373.95	212306	414758	131102	305133	312482	290888	274243	180803	263351	288966	293143	532528	387558	678512	1.53092e+06	267625	331490	370889	347686	357212	297440	326439	447827
127	CL(12:0/20:4/20:0/14:0)-H	11.143	1371.93	26081	48758.6	56553.7	17316.8	32747.5	44374.1	23444.2	32595.3	16206.8	18455.5	205938	208168	248092	222797	643702	78416.3	67646.6	79867.5	48376.4	47326.2	58141	67282.5	79564.5
128	CL(8:0/18:0/20:1/20:3)-H	24.248	1371.93	4.51323e+07	3.46413e+07	1.7829e+07	3.00031e+07	3.17707e+07	2.43684e+07	2.39866e+07	2.55187e+07	2.26094e+07	2.95742e+07	4244.1	21551.9	16110.7	19439.3	2251.95	2.76798e+07	2.5042e+07	2.55341e+07	2.54936e+07	2.52786e+07	2.46189e+07	2.38011e+07	2.2075e+07
129	CL(8:0/16:1/20:1/22:2)-H	24.97	1371.93	24719.4	41961.9	212882	12788.9	14821.8	62493.9	7998.44	46291.8	148069	8591.67	6196.7	9533.81	38.81	5926.38	30.3408	13423.8	81033.9	43863.5	34729.5	89518.8	50361.5	145943	147490
130	CL(9:0/15:0/20:1/22:3)-H	25.439	1371.93	834221	570337	127177	593900	654897	547006	701345	630755	59013.6	599334	2619.87	76502.8	12858	46332.7	24995.3	589645	79703.9	614389	642347	631177	677658	578860	536723
131	CL(8:0/16:0/22:3/20:1)-H	27.0187	1371.93	84241.1	368838	10551.9	96324.8	104280	145156	72723.8	63090.3	36818.7	135524	1939.31	17847.6	1169.23	9959.31	7471.21	182819	72784.3	53472.1	84269	51360.4	43514	48386.5	30507.5
132	CL(10:0/20:4/22:1/14:0)-2H	23.5845	684.455	10954.9	4768.91	30.487	4755.72	20880.9	25674.8	4400.1	82.904	39.65	3818.63	0	0	0	0	0	58176.8	87.395	1923.32	80.35	22366.4	100.695	7336.24	3759.46
133	CL(12:0/12:0/20:0/22:5)-H	24.1015	1369.92	431056	481742	324232	470774	515483	532300	401364	439140	408392	413958	0	0	0	0	0	420391	372546	350383	407732	333306	388607	244103	427584
134	CL(16:2/16:1/16:1/18:1)-H	24.524	1369.92	665563	489683	462241	522033	467086	497356	539818	548219	386728	572087	0	0	0	0	0	433654	431968	440523	475924	520808	436594	458429	573350
135	CL(22:2/12:0/20:3/12:0)-H	26.4109	1369.92	11566.7	13075.2	589525	101603	5303.87	7616.3	3491.35	2528.6	2116.29	6305.74	206708	324321	188157	245624	586433	18339.8	25819.7	39549.4	203896	35752.2	50047.7	377314	31547.1
136	CL(9:0/15:0/22:1/20:4)-H	26.9886	1369.92	2028.05	5043.51	5020.09	1228.3	31921.9	83.6766	3370.57	3737.43	4411.1	5335.13	89150.9	54320.7	9721.51	87373.7	108279	5011.17	3762.73	3184.97	1523.63	3974.48	2827.98	6054.72	6963.96
137	CL(11:0/15:1/20:4/20:1)-H	6.0255	1367.9	15904.9	6297.39	577.256	6935.59	4357.31	4353.48	3591.75	8482.65	2176.33	8186.19	0	1766.76	0	0	0	41.1558	2237.23	3517.26	7618.97	1205.19	12107	4784.28	434.914
138	CL(20:5/14:1/16:0/16:0)-H	22.9629	1367.9	237050	258638	119533	264672	253183	165174	79386.8	160067	178025	224294	0	0	0	0	0	106617	139420	160922	135415	148364	136162	123346	119474
139	CL(10:0/16:1/20:4/20:1)-H	24.5998	1367.9	1.63161e+06	1.26569e+06	960103	1.23056e+06	1.42015e+06	1.08815e+06	1.35566e+06	1.35287e+06	1.24517e+06	1.2656e+06	0	1197.91	0	0	7735.32	1.38974e+06	1.2354e+06	1.38344e+06	1.08404e+06	1.41433e+06	1.4066e+06	1.36015e+06	1.34789e+06
140	CL(21:6/12:0/18:0/15:0)-H	25.101	1367.9	1930.8	2475.64	12661.2	877.041	2614.82	217.403	348.817	4512.06	1256.11	7022.87	9864.86	383.521	6576.78	0	1829.94	2198.44	4134.1	1832.68	4020.91	340.49	3725.24	8274.56	1750.64
141	CL(20:4/15:1/15:1/16:1)-H	23.5831	1365.89	745781	470055	200821	581245	714269	410776	377546	406435	372515	525608	0	0	0	0	602.791	620561	379436	420837	411609	433858	442525	382677	450398
142	CL(23:0/14:1/15:0/15:0)-H	21.3002	1392	1.46711e+07	4.94563e+06	2.42559e+07	9.23186e+06	259970	1.01702e+07	8.07137e+06	7.44532e+06	1.48651e+07	1.18061e+07	180989	1.88421e+07	257313	1.85089e+07	364511	0	1.46497e+07	1.16477e+07	1.09834e+07	1.05281e+07	1.03868e+07	9.56467e+06	9.19309e+06
143	CL(9:0/16:0/18:0/24:1)-H	22.023	1392	454546	258419	608738	427770	13038.6	484436	448168	314345	494190	418068	2.19623e+06	449222	1.7236e+06	544641	1.3968e+06	5917.28	1.20903e+06	734114	653906	724859	643914	573335	620805
144	CL(14:0/20:1/15:0/18:0)-H	22.5592	1392	268328	99037.7	158914	232658	747344	183473	272036	184308	270808	206154	2.08753e+06	194550	1.53869e+06	280369	1.37602e+06	5841.2	1.33036e+06	534928	450018	902284	481049	474470	321597
145	CL(16:0/15:1/18:0/18:0)-H	22.9502	1392	343728	26648.4	157237	130399	791515	90491.5	1.00058e+06	101359	319418	76219.8	2.27228e+06	411402	1.70461e+06	448922	1.60392e+06	5917.28	1.12035e+06	522525	583216	1.28391e+06	565556	766931	432372
146	CL(10:0/20:4/22:6/15:1)-H	2.45903	1371.84	89026.9	57077.4	11201.5	42289.6	40002.9	56289.9	41320.1	38593.9	32149.2	44865.6	24266.1	11356.7	35450.1	5658.58	28963.2	40921.2	48421.2	52483.1	46991.8	48242.6	49116.4	58285.9	39417.1
147	CL(21:1/14:1/16:0/16:0)-H	3.234	1389.98	2544.23	0	3247.71	0	0	2477.26	0	1814.07	0	2397.78	0	4245.98	0	1870.24	0	0	2442.54	3515.43	1642.46	1721.39	675.319	0	0
148	CL(16:1/15:1/16:0/20:0)-H	4.73567	1389.98	125406	46095.6	276585	13817.7	0	89806.4	29243.4	78431.6	130593	95730	0	148060	0	134674	0	0	110207	78450	64963.1	62220.5	66185.5	44920.4	55542.6
149	CL(19:1/12:0/16:0/20:1)-H	5.18721	1389.98	3770.48	4636.5	53119.1	3846.35	0	17862.9	10149.9	51447.8	10733.1	2744.1	0	10282.4	0	2389.22	0	0	16495.2	9107.69	10208	75420	68454.3	46491.1	61930.6
150	CL(22:1/12:0/18:1/15:0)-H	5.54752	1389.98	46043.7	26137.7	66543	12959.5	0	41360.8	22204.2	61591	62198.5	42239.7	0	8934.79	0	28948.3	0	0	24177.5	66560.1	36505.8	51233.9	12231.4	25744.6	29737.7
151	CL(11:0/16:0/22:2/18:0)-H	6.07342	1389.98	124391	12264.9	66606.4	12014.3	0	21872.4	56875	72540.9	30129.7	70563.1	0	188369	0	16352.6	0	0	72414.8	64066.2	41442.8	51233.9	141293	98160.8	23014.1
152	CL(15:0/24:1/12:0/16:1)-H	6.51075	1389.98	11844.5	5856.69	23024.3	90865.9	0	37091.1	39889.2	22813.6	5708.82	11154.7	0	13084.6	0	8176.82	0	0	37558.4	4876.79	5952.51	16352.9	44351	32053.1	21743.4
153	CL(11:0/16:0/18:2/22:0)-H	6.81012	1389.98	39707.7	12062.4	40736.7	50308.8	0	35429.1	22575.6	38366.8	17604.4	34255.6	0	57763.9	0	5534.54	0	0	52083.8	3190.33	1287.71	13291.8	45926.2	47669.9	20708.9
154	CL(19:2/14:0/22:0/12:0)-H	7.17136	1389.98	40825	9429.74	194287	76123.2	0	35844.4	3998.01	40682.9	5802.42	8793.4	0	31761.5	0	24650.3	0	0	13189.9	16514	17890.6	16023.2	23575.9	18290.9	40015.8
155	CL(9:0/18:1/18:0/22:1)-H	7.69148	1389.98	22317.7	12985.3	49296.4	40925.2	0	5797.94	6384.38	5969.36	7438.69	15762.2	0	37252.2	0	77686.8	0	0	44548.3	42294.3	127693	16086.7	12649.2	33852.4	2070.67
156	CL(15:0/14:1/18:0/20:1)-H	8.037	1389.98	10056.8	11766.7	24586.2	109144	0	4402.11	10234.7	27079.8	30421.4	10747.5	0	100576	0	59901	0	0	6123.48	12359.7	3540.53	23423.5	24793.2	29669.3	51141.4
157	CL(11:0/18:0/22:1/16:1)-H	8.81511	1389.98	176428	68420.5	91937.1	69139	0	465626	91530.1	37133.9	160436	78580.6	0	329782	2143.93	228219	1775.13	933.87	222970	73074.8	10611.8	184272	77666.3	112501	206942
158	CL(17:0/16:0/22:2/12:0)-H	9.45	1389.98	50143.7	16272.8	78152.2	9922.44	0	12794.3	92153	12289.8	35577.4	49318	5961.43	14048.6	7210.14	4597.34	4414.1	3968.6	18863.9	30903.2	12018.4	7330.28	24427.2	16551.6	16732.8
159	CL(13:1/16:0/16:1/22:0)-H	10.289	1389.98	59940.2	4947.88	96467.2	5100.44	485.352	4278.33	21698.6	49078.6	44207.8	3777.39	0	44614.3	0	210037	0	0	35081.8	56680.9	110958	50559.9	36525.6	54659.2	12139.3
160	CL(24:0/14:1/15:0/14:1)-H	10.623	1389.98	59142.1	10148.9	129670	141196	574.08	6753.92	18105.6	10930.9	38242.9	8884.12	0	208196	0	206087	0	0	28292.9	51941.8	106880	56783.1	38843.6	59721	17592.9
161	CL(13:1/12:0/20:1/22:0)-H	11.039	1389.98	2031.54	7353.91	37377.7	4285.82	416.715	16254.9	4990.9	8899.93	25099.7	7011.47	1628.2	12430.1	0	19539.2	0	0	1389.76	31498.2	23649.7	1419.7	1243.8	8125.7	2946.45
162	CL(13:1/14:0/18:0/22:1)-H	11.298	1389.98	41093.9	91592.4	219208	66113.8	827.316	144482	86247.6	23404.1	122607	57391.5	1908.99	65520.2	790.373	82005.3	3729.03	0	71216.8	24476.9	60256.4	16452.8	20423.1	157903	36850.2
163	CL(15:2/12:0/22:0/18:0)-H	11.767	1389.98	129318	51760.2	123895	70084.5	0	62425.5	10078.8	42847.2	121974	69600.9	9830.32	111440	7086.16	125655	38992	0	66490.5	66685	135848	68591.1	64606.3	123422	53782.5
164	CL(19:0/12:0/14:1/22:1)-H	13.329	1389.98	6352.07	50862	132436	50034.2	0	83116.5	45356	50558.8	103735	44567.7	46437.6	677056	61534.8	608102	232471	3678.75	33126.8	74518	50179.2	121108	57060.5	25790.4	54773.1
165	CL(8:0/20:0/15:1/24:1)-H	14.3455	1389.98	219899	321199	400663	136513	341.964	195236	354431	224130	412913	281247	52005.2	240674	63134.8	386926	247949	3678.75	330979	108893	161379	156506	157355	287418	76328.1
166	CL(19:1/18:1/15:0/15:0)-H	15.873	1389.98	263245	277982	253463	324314	827.316	286791	186647	377805	376300	340278	70600.6	1.42858e+06	81346.1	1.29466e+06	256196	7393.07	389365	482022	205723	437968	278288	234000	421681
167	CL(12:0/22:0/15:1/18:1)-H	16.9197	1389.98	2.58984e+06	3.01306e+06	2.93982e+06	598884	2.13987e+06	3.87965e+06	3.64978e+06	3.23204e+06	3.16471e+06	3.09482e+06	8.59576e+06	7.0867e+06	4.76935e+06	7.70704e+06	4.78306e+06	1555.9	3.55671e+06	4.44327e+06	4.43764e+06	4.37396e+06	4.41856e+06	3.96732e+06	4.33493e+06
168	CL(13:0/16:0/16:0/22:2)-H	17.539	1389.98	3.1235e+06	3.00867e+06	2.93606e+06	3.50278e+06	2.14878e+06	3.87604e+06	3.80808e+06	3.55372e+06	3.63832e+06	3.23749e+06	8.61862e+06	6.66032e+06	4.76935e+06	6.02743e+06	4.78306e+06	1555.9	4.3342e+06	4.16589e+06	4.60796e+06	4.37499e+06	4.38051e+06	4.74469e+06	4.33626e+06
169	CL(17:0/18:1/18:1/14:0)-H	17.9978	1389.98	2.42285e+06	2.48406e+06	2.61018e+06	2.21441e+06	2.16918e+06	3.2528e+06	3.56434e+06	3.99864e+06	3.61978e+06	3.25056e+06	1.28143e+06	6.53875e+06	4.82276e+06	6.02297e+06	4.83601e+06	1555.9	4.30772e+06	4.8244e+06	4.36111e+06	4.52295e+06	4.50916e+06	4.76059e+06	4.34704e+06
170	CL(17:0/16:1/16:1/18:0)-H	18.259	1389.98	2.14347e+06	2.64408e+06	1.86662e+06	2.21441e+06	185384	3.15986e+06	3.5481e+06	2.81196e+06	3.03844e+06	2.73029e+06	8.62545e+06	4.9253e+06	559079	4.40903e+06	4.81108e+06	1555.9	3.83993e+06	4.35765e+06	1.17956e+06	4.13365e+06	4.23153e+06	4.44526e+06	4.08979e+06
171	CL(18:2/15:0/16:0/18:0)-H	18.888	1389.98	2.49466e+06	2.48406e+06	2.61018e+06	3.49876e+06	2.16918e+06	3.2528e+06	4.26835e+06	3.99864e+06	3.61978e+06	3.63764e+06	8.67533e+06	6.53875e+06	4.82276e+06	6.02297e+06	4.83601e+06	1706.37	4.30772e+06	4.8244e+06	4.34595e+06	5.04916e+06	345972	4.33651e+06	4.59518e+06
172	CL(19:1/16:1/16:0/16:0)-H	19.1823	1389.98	224595	67400.3	8727.35	279444	1.43942e+06	88574.5	379734	122856	124093	137483	6.00878e+06	153885	3.06843e+06	179052	3.03345e+06	0	347110	137537	488957	456130	462800	529305	600813
173	CL(8:0/15:1/24:1/20:0)-H	19.547	1389.98	7329.39	504.222	5070.47	36189.1	132480	42425.8	78074.3	16167.9	47454.4	12439.3	1.23321e+06	71208.8	599859	30004.4	560476	0	53796.2	108126	96710.3	5923.01	102341	65873.3	114460
174	CL(21:1/16:1/14:0/16:0)-H	20.1289	1389.98	289040	259510	86661	189402	1.65452e+06	290497	713433	146699	192977	279218	6.98947e+06	19699.3	3.84949e+06	142501	3.70362e+06	0	535547	780934	642428	771297	540233	604183	591428
175	CL(15:2/14:0/22:0/16:0)-H	21.762	1389.98	6944.17	3532.25	99262.4	4320.73	6460.88	4787.44	3629.87	24553.2	10011.1	8131.36	53749	8015.81	24805.5	47814.2	29388.8	0	82435	58031.8	5600.24	9988.24	34343.7	9467.09	33374.1
176	CL(12:0/15:0/22:0/18:2)-H	27.0126	1389.98	1.48978e+06	7.33941e+06	355717	2.25881e+06	2.5056e+06	2.40196e+06	1.60586e+06	1.75733e+06	994491	2.80838e+06	24394.4	114969	34176.7	100900	246548	2.09707e+06	1.03447e+06	1.1789e+06	1.08623e+06	1.06412e+06	962449	810072	692789
177	CL(21:0/12:0/12:0/22:3)-H	17.985	1387.96	2476.81	19505.4	2427.28	19761.3	692504	32321.9	86145.3	17838.6	19887.4	23185.6	2.89952e+06	208468	1.6851e+06	198226	1.80886e+06	10624.1	114476	169767	58805.2	61758	68118.7	77269.6	66913.4
178	CL(19:1/12:0/18:1/18:1)-H	18.3855	1387.96	17364.1	19505.4	2037.28	24047.3	654411	32637.3	106411	16535	37770	48780.1	2.84504e+06	193565	1.69545e+06	187043	1.83998e+06	10624.1	17872.1	49122.3	6119.28	34607.8	55262.4	25943.8	38974.2
179	CL(19:1/16:1/18:0/14:1)-H	18.668	1387.96	0	1878.28	2037.28	24047.3	494798	31618.2	41232.5	0	3375.5	11800.3	1.08432e+06	52709	869077	54793	946258	0	1915.14	12836.6	22347.6	32458.7	28359.3	39833.4	29591.1
180	CL(17:1/20:0/12:0/18:2)-H	25.9261	1387.96	1.23128e+07	1.33546e+07	8.93395e+06	1.32458e+07	1.35836e+07	1.14365e+07	1.06981e+07	1.24804e+07	1.0893e+07	1.27584e+07	61918.1	137812	3528.56	1500.71	532032	1.0498e+07	1.11317e+07	1.07288e+07	1.09564e+07	1.08439e+07	1.03699e+07	1.03752e+07	9.98094e+06
181	CL(19:0/15:1/18:1/15:1)-H	26.624	1387.96	204663	266185	44333.4	315166	149543	232544	210550	298770	285503	304273	38740.5	36596.4	6937.08	25922.1	758945	355540	347147	203971	134480	408445	326296	330814	344022
182	CL(17:1/16:1/16:1/18:0)-H	27.0042	1387.96	81213.4	14612.4	45476	88106.1	44923	232544	149957	298770	13217	304273	102494	308373	164063	289258	757315	340822	347147	165779	239368	402689	326296	50367.3	344022
183	CL(13:1/15:1/15:1/24:1)-H	16.693	1385.95	22438.1	5771.23	180379	0	0	2738.26	2252.69	28058.9	108081	6239.98	2164.73	111860	4927.27	227568	2350.34	0	40536.1	2737.44	9413.71	19270.5	5378.14	12360.7	3594.27
184	CL(10:0/22:2/15:1/20:1)-H	17.5	1385.95	88975.3	35853.3	140632	172143	4016.74	171421	105841	62411.6	244058	116669	8778.3	685974	16775.4	622715	3476.97	5178.68	178940	165377	142441	154665	153102	167592	170761
185	CL(19:2/14:1/18:1/16:0)-H	17.809	1385.95	32984	35853.3	65449.1	176347	4016.74	171421	107189	4873.68	174711	101671	8712.53	694446	16775.4	668980	1855.84	5178.68	182481	127634	133083	130237	149587	167592	170761
186	CL(17:0/14:1/22:3/14:0)-H	20.88	1385.95	93746.7	23322.8	14731.8	35843	147936	7599.65	121692	40491.8	24943.4	1232.13	2.72516e+06	1938.81	1.92568e+06	2286.43	1.68814e+06	24359.9	146668	117787	95773.5	85355	90287.8	99516.5	89605.8
187	CL(9:0/16:0/20:3/22:1)-H	24.7667	1385.95	5.99381e+06	5.99962e+06	3.55533e+06	5.58373e+06	5.77556e+06	4.95798e+06	4.40865e+06	5.10312e+06	4.52009e+06	5.52467e+06	1786.21	0	0	0	3906.84	4.71312e+06	4.45138e+06	4.8157e+06	4.50645e+06	4.65058e+06	4.51444e+06	4.29598e+06	4.10106e+06
188	CL(13:0/18:1/18:1/18:2)-H	26.386	1385.95	2307.78	8995.78	121343	63188.1	44635.3	24187.3	12904.2	17229.8	6682.69	5914.22	12639.9	132167	7640.59	50418.4	63499.8	80608.9	59744.5	91058.7	100153	71300.6	65290.9	73763.3	162647
189	CL(19:0/22:5/12:0/14:0)-H	24.0702	1383.93	878134	888475	453541	768341	777276	591027	483795	748474	643757	812115	0	1670.65	0	0	0	591911	575599	535719	531022	526776	463345	467392	532073
190	CL(17:1/15:0/15:0/20:4)-H	27.028	1383.93	1609.78	73.529	20862	67.395	2048.79	71.202	1882.99	3595.04	2959.76	0	5018.34	24063	7969.12	24080.2	96912.1	10191.3	44750.3	26243.8	45192.5	20274.1	25222.5	53583	51433.2
191	CL(19:5/16:0/16:1/16:0)-H	25.9406	1381.92	1859.27	0	0	1662.57	1471.8	0	0	0	1184.59	1711.59	122014	225467	128843	100235	259878	5079.95	3928.77	2198.63	10954.9	6971.36	12466.5	5070.19	7342.41
192	CL(17:2/14:0/18:2/18:2)-H	26.2965	1381.92	2196.98	0	0	1662.57	1471.8	0	0	0	1184.59	1448.65	30830.6	225467	128843	176898	298165	4342.92	5950.68	1894.05	10418.7	6764.04	11900	2248.27	6509.69
193	CL(8:0/15:1/20:4/24:1)-H	26.56	1381.92	2241.5	0	0	1662.57	0	0	0	0	0	0	37659.4	79484.2	31569.2	36815.3	148828	0	0	0	0	0	0	0	0
194	CL(12:0/15:1/22:4/18:2)-H	19.0152	1379.9	322798	223991	98798.3	242750	185893	271995	195670	159205	149885	242418	0	0	0	0	0	158893	120605	146035	167509	139630	136463	136696	131089
195	CL(17:3/18:2/18:2/14:0)-H	24.022	1379.9	72417.4	76064.3	155281	179609	231969	149159	120274	202906	125889	124334	0	0	0	0	593.867	94140.3	116708	115816	133990	72270.1	128493	117437	68365.5
196	CL(14:0/14:0/20:0/20:0)-H	13.903	1408.03	0	77.84	52.976	91399.1	37623.1	0	0	48.497	0	71.532	5.52772e+06	5.2579e+06	5.29451e+06	5.33398e+06	8.8581e+06	3.10847e+06	3.06462e+06	3.10611e+06	3.01751e+06	3.0175e+06	3.05136e+06	2.86962e+06	2.76787e+06
197	CL(16:0/18:0/16:1/18:0)-H	22.4339	1406.01	4.56586e+06	89966.4	7.80561e+06	2.83194e+06	1.01686e+06	2.81772e+06	2.6218e+06	2.40391e+06	4.34043e+06	3.1002e+06	3.22502e+06	4.0035e+06	2.44396e+06	4.75121e+06	2.44778e+06	27225.7	5.85531e+06	4.35754e+06	3.91796e+06	3.89016e+06	3.519e+06	3.47754e+06	3.47632e+06
198	CL(13:1/18:0/15:0/22:0)-H	23.088	1406.01	4.12343e+06	1.99847e+06	6.9835e+06	2.60063e+06	871319	2.48601e+06	2.18716e+06	2.39285e+06	4.03714e+06	2.88132e+06	532009	4.20449e+06	241656	4.9277e+06	2.34542e+06	12388.3	5.68808e+06	3.33745e+06	3.03024e+06	3.07779e+06	3.04966e+06	2.73056e+06	2.62207e+06
199	CL(24:2/20:0/12:0/12:0)-H	14.4872	1404	117681	196867	297950	269070	214228	227326	143086	237991	261032	207378	1.04013e+06	921387	1.01049e+06	996462	905065	323973	298381	311023	302457	327792	307159	312058	331711
200	CL(16:1/18:0/16:1/18:0)-H	17.119	1404	1.11085e+06	52069	5.04821e+06	29733.1	0	55602	62862.3	388598	1.49992e+06	81476.8	11935.9	161542	9993.46	462913	0	0	1.14497e+06	85219.5	79926.8	80240	72187.5	87693.8	70155.4
201	CL(16:0/20:1/16:1/16:0)-2H	19.1846	701.494	106388	32098.8	152864	212361	0	202541	152821	71583.1	195002	150977	0	73579.1	0	157466	0	0	246451	160499	198928	252322	207968	248762	175087
202	CL(18:1/18:0/16:0/16:1)-2H	19.6603	701.494	178872	155705	17109	211343	0	64041.2	261018	132569	159725	194372	0	129757	0	200167	0	0	40526.7	201169	55184.5	95678	207475	35068.2	128482
203	CL(14:0/20:1/14:0/20:1)-H	20.4245	1404	1.09526e+07	1.54756e+07	8.60899e+06	1.3956e+07	251492	1.30372e+07	1.36396e+07	1.58456e+07	1.24723e+07	1.23833e+07	475262	1.18154e+07	496683	1.25478e+07	216278	0	1.329e+07	1.50173e+07	1.33781e+07	1.41078e+07	1.36176e+07	1.36234e+07	1.42933e+07
204	CL(12:0/14:0/20:0/22:2)-H	21.9054	1404	1.11353e+06	1.78857e+06	1.34318e+06	702692	2.75617e+06	1.1715e+06	2.57573e+06	1.65945e+06	1.3824e+06	1.20752e+06	9.12802e+06	1.72952e+06	6.95456e+06	1.35592e+06	7.67646e+06	1845.56	3.78812e+06	2.92047e+06	2.45885e+06	2.5404e+06	2.67275e+06	2.2669e+06	2.22089e+06
205	CL(18:1/16:0/18:1/16:0)-H	22.0986	1404	1.23797e+06	1.48382e+06	1.54379e+06	822690	2.75617e+06	1.07411e+06	2.58049e+06	1.70334e+06	1.21549e+06	1.01231e+06	9.12802e+06	1.69131e+06	6.95456e+06	1.61388e+06	7.20019e+06	1607.49	3.94438e+06	3.68304e+06	270194	3.20708e+06	3.35811e+06	3.06357e+06	2.90303e+06
206	CL(19:0/15:1/20:1/14:0)-H	22.443	1404	263800	647563	626514	285317	2.83592e+06	622493	1.65646e+06	47592.4	652828	580850	9.50203e+06	823655	7.11531e+06	612324	7.64853e+06	1571.21	2.36645e+06	2.2127e+06	2.32564e+06	2.06897e+06	1.99438e+06	2.06134e+06	1.88883e+06
207	CL(18:2/14:0/18:0/18:0)-H	22.9769	1404	8871.18	74880.4	22418.3	22996.9	96924.1	91733.6	61034.3	93844.2	68167.2	43716.5	195665	93059.6	177231	72383.1	316968	526.414	98372.2	66617.6	54498.3	73264.7	47704.7	116013	300834
208	CL(17:1/14:0/15:0/22:1)-H	23.615	1404	100809	2114.17	31436.2	18513.2	8274.38	66184	18452.4	29799.8	60533.4	7399.23	55280.9	79000.5	48101.6	25823.3	9698.78	3359.85	19259.1	18362.9	21133.1	25106.5	13819.3	12866.3	12859.2
209	CL(17:0/15:0/16:1/20:1)-H	24.013	1404	9566.43	459613	87806	30883.1	8754.22	12098.4	136042	21956.9	59065.8	18952.9	17189.4	85296.2	13491.7	27091.5	40124.5	1784.5	111835	58226	41390.4	33249.7	74225.9	66051.3	19379.1
210	CL(21:2/15:0/16:0/16:0)-H	24.832	1404	1.4805e+06	1.6309e+06	772456	1.2529e+06	1.29478e+06	1.14702e+06	818703	1.2591e+06	1.1236e+06	1.1785e+06	71529.2	23467.5	86608.9	40267.9	46756.5	1.18572e+06	887247	843264	987424	930389	871604	848096	804525
211	CL(23:0/18:1/12:0/15:1)-H	27.521	1404	81040.1	137103	60157.8	57701.5	41726.9	71051.9	98084.1	119416	35643.6	49089.9	7463.62	83539.1	3269.49	49279.1	0	37813.4	141118	125869	128590	120556	122860	168562	162104
212	CL(23:0/16:0/14:1/15:1)-H	29.227	1404	1415.56	0	3017.96	0	0	0	0	0	0	0	0	0	0	0	0	0	895.054	0	0	0	0	0	0
213	CL(13:0/22:3/18:0/15:0)-H	5.148	1401.98	3976.86	269.165	10962.6	10035.1	0	11022	1968.81	22.127	4520.68	1452.82	0	335.658	0	5765.39	0	45.678	7508.5	1507.55	3543.51	11009.3	5106.54	4262.1	3764.05
214	CL(18:2/20:0/15:1/15:0)-H	5.963	1401.98	8340.94	48317.9	93606.6	17020.6	0	37344.5	82436.9	4916.47	85415.1	39729.2	0	22107	0	96375.8	0	1671.31	34548.6	94548.2	29625.2	123195	33822.9	121182	91678.5
215	CL(23:1/15:0/16:1/14:1)-H	6.551	1401.98	24363.9	21978.9	13389	8879.37	0	4394.92	15608.2	101199	39731.4	18372.3	808.315	1569.4	0	82019.8	0	0	812.377	133493	43025.9	6856.11	27515.2	6927.12	29601.5
216	CL(24:2/14:1/15:0/15:0)-H	7.247	1401.98	71348.1	17675.4	24450.6	19507	0	59547.8	42189.3	51186.1	33285.7	77309.1	1902.58	41711.3	0	69330.9	0	0	33373.5	40418.3	10836.9	26088.3	44800.1	2702.84	4367.24
217	CL(10:0/14:1/22:1/22:1)-H	7.6555	1401.98	18191	39026.1	38488.7	14081.9	0	37069.6	10386.2	8712.37	80382.1	88780.4	0	58696	2685.11	37240.8	2087.3	0	3008.73	11122.6	4877.38	53538.5	42206.9	67154.2	6950.32
218	CL(20:1/18:0/14:1/16:1)-H	8.352	1401.98	19337.2	70226.4	10102.8	61297.4	0	18914.6	47298.7	3245.63	66813.6	56796.6	0	10124.7	2685.11	30826.7	2268.51	0	57578.2	57342.6	11286.4	125810	70533.9	42180.5	8451.27
219	CL(22:2/16:0/16:0/14:1)-H	8.71	1401.98	28185.6	61360.7	12382	16497.5	0	26082.6	9743.18	1397.43	53536.7	7338.67	0	7780.42	0	41082.6	0	0	12985.7	19999.6	57992.6	72035.8	85804.2	16960.3	14682.3
220	CL(8:0/18:0/20:3/22:0)-H	17.359	1401.98	27795.3	34721.4	24541.6	3044.68	0	51784.4	22063.5	16629.9	5874.25	18304.4	86230.3	35088.8	5521.5	20161.1	5281.2	0	16034.8	3446.78	17326.3	16410.9	12348.8	21293.2	94727
221	CL(16:1/16:1/20:0/16:1)-H	17.952	1401.98	34061	84862.4	29098.6	118564	9563.54	55076.2	152211	107309	11936	28014.2	396946	20944.6	72753.3	12194.2	89600	669.504	37697.5	125249	100402	32490	189427	31784.9	91114.8
222	CL(12:0/18:0/18:0/20:3)-H	18.439	1401.98	6727.54	11188.4	2513.1	24933.7	17785.4	19907	28817.9	8480.15	4516	15369.5	431981	17630.2	292676	2291.68	31111.5	0	12073.1	18354.8	47181	17241.6	12977.9	36741.6	6733.81
223	CL(14:0/18:0/18:1/18:2)-H	18.8695	1401.98	94199.5	672984	999578	669863	382196	108247	590582	54224.3	1.02253e+06	802204	1.229e+06	25331.8	664879	678264	740177	567.346	742379	489719	339677	568343	392036	143207	276998
224	CL(18:1/16:0/16:1/18:1)-2H	26.1289	700.487	827607	766013	181568	452348	407938	476912	466675	456206	295380	509263	0	0	0	0	0	504898	514034	412696	395732	375337	324290	295954	271989
225	CL(18:1/16:0/16:1/18:1)-H	26.1289	1401.98	1.36864e+08	1.2457e+08	7.21275e+07	1.07006e+08	1.06557e+08	1.04147e+08	1.1449e+08	1.03958e+08	9.11542e+07	1.14215e+08	109777	279948	3224.66	378777	493710	1.09833e+08	9.673e+07	9.82124e+07	9.66206e+07	9.83829e+07	9.48437e+07	9.2369e+07	8.98284e+07
226	CL(14:0/14:0/20:0/20:3)-H	27.016	1401.98	1.37628e+08	1.3193e+08	7.21268e+07	1.09076e+08	1.11767e+08	1.11569e+08	1.17778e+08	1.05574e+08	9.12865e+07	1.15341e+08	36023.1	159292	88054.6	196253	493740	1.09055e+08	9.93022e+07	1.00606e+08	9.77697e+07	9.85563e+07	9.71114e+07	9.28575e+07	9.19057e+07
227	CL(12:0/18:1/16:1/22:2)-H	20.2841	1399.96	366346	708166	1.01457e+06	662380	342351	584142	458581	608947	342191	597434	2.3361e+06	1.34165e+06	1.51116e+06	1.87526e+06	1.55593e+06	51865.6	857033	973089	981029	957146	1.03515e+06	953757	927534
228	CL(20:2/18:1/18:1/12:0)-H	20.573	1399.96	763263	74035	1.55101e+06	213468	256628	386368	102971	427563	637438	235106	2.33012e+06	923212	1.509e+06	1.85349e+06	1.54911e+06	2439.15	857033	126969	191022	611756	522952	111886	234657
229	CL(24:2/15:1/15:1/14:0)-H	21.1373	1399.96	9.93375e+07	9.6912e+07	5.84574e+07	8.51221e+07	8.94975e+07	7.33691e+07	6.72563e+07	7.48462e+07	6.75065e+07	8.33827e+07	331453	222693	390801	450061	354026	7.71752e+07	6.81025e+07	6.9899e+07	6.99841e+07	6.98176e+07	6.84164e+07	6.62995e+07	6.4281e+07
230	CL(18:1/18:1/16:1/16:1)-2H	24.9272	699.479	575382	443461	97021.3	281725	320691	193825	164795	205169	178052	326536	0	0	0	0	0	203358	165959	229137	164265	168491	166032	143505	154998
231	CL(22:4/14:0/14:0/18:0)-H	25.6644	1399.96	8.95001e+06	7.23328e+06	1.11653e+07	9.98192e+06	1.03752e+07	9.18126e+06	8.46482e+06	9.62196e+06	1.10333e+07	9.68458e+06	102310	138013	110561	184038	159032	8.69668e+06	1.00985e+07	9.34835e+06	9.31704e+06	9.22988e+06	9.76944e+06	1.04035e+07	1.01571e+07
232	CL(16:2/20:1/14:1/18:0)-H	26.84	1399.96	1.42389e+06	1.67889e+06	798837	1.3841e+06	1.49858e+06	1.6076e+06	1.70272e+06	1.23563e+06	1.13653e+06	1.52728e+06	95816.9	126089	43564.1	170136	349440	1.49423e+06	1.35664e+06	1.40612e+06	1.50241e+06	1.24886e+06	1.44171e+06	1.31893e+06	1.38785e+06
233	CL(18:2/14:1/12:0/24:1)-H	29.166	1399.96	0	2113.85	0	0	0	0	1912.65	0	0	4925.48	0	0	0	0	0	0	0	0	0	0	0	1938.94	0
234	CL(8:0/18:1/20:1/22:3)-H	11.2185	1397.95	0	3190.64	43.093	0	1393.84	0	0	2167.28	0	39.731	47807.6	35042	54296.2	48076.3	122279	11927.1	10031.4	20738	13664.3	9843.87	12405	21416.8	25281.3
235	CL(20:5/12:0/18:0/18:0)-H	18.3377	1397.95	3665.66	1521.53	4985.51	2214.98	1766.18	2037.9	399375	2282.96	1961.01	1899.89	549269	6887.91	1535.34	27177.6	4093	0	341462	603004	506310	423603	432438	391995	445228
236	CL(11:0/22:2/15:0/20:3)-H	19.4706	1397.95	51142.9	13305.7	1363.56	5770.09	857443	10512	3554.42	3740.74	16565.6	2221.84	5.60566e+06	16315.7	4.23637e+06	2597.22	3.925e+06	1103.09	97281.2	147340	143398	64198	31074.3	160144	172334
237	CL(19:5/14:0/15:0/20:0)-H	23.3283	1397.95	305715	228090	151033	221767	177615	225532	191760	178549	147474	259079	11261.3	1438.47	7948.59	3335.33	44928.2	158459	164943	204876	175944	201675	140609	138520	148729
238	CL(18:2/16:1/16:1/18:1)-H	24.2319	1397.95	9.34833e+06	1.45335e+07	7.5913e+06	1.21231e+07	1.34118e+07	1.03862e+07	7.95984e+06	1.08526e+07	9.40639e+06	1.31853e+07	6103.35	1818.11	9822.29	3165.93	1415.94	1.04047e+07	9.2571e+06	9.31854e+06	9.49418e+06	9.00468e+06	8.84366e+06	8.66522e+06	1.11079e+07
239	CL(15:2/24:1/14:1/15:1)-H	26.294	1397.95	4.16593e+06	4.50478e+06	1.14825e+06	3.16621e+06	3.30855e+06	3.82005e+06	5.10778e+06	3.3303e+06	2.30916e+06	3.6223e+06	7735.26	46449.1	12375.1	1679.3	12939.5	3.68641e+06	2.90463e+06	2.8739e+06	2.91274e+06	3.1004e+06	2.88255e+06	2.55926e+06	2.34291e+06
240	CL(8:0/16:1/20:3/24:1)-H	26.998	1397.95	5.87128e+06	12042.7	3.08137e+06	4.61886e+06	5.00023e+06	5.34993e+06	6.60554e+06	4.96225e+06	4.18485e+06	5.13506e+06	34836.1	95978.3	36395.6	87205.8	188961	5.41978e+06	4.68349e+06	4.79111e+06	4.7151e+06	4.86733e+06	4.89929e+06	4.62819e+06	4.64262e+06
241	CL(23:3/18:2/12:0/15:1)-H	23.6125	1395.93	713133	1.26424e+06	525525	935026	966959	599380	438406	735408	610991	842143	0	0	0	0	0	538066	656039	616731	600967	538447	556451	566801	536729
242	CL(18:3/16:1/18:1/16:1)-H	26.0675	1395.93	30779.8	4100.83	835344	235948	277509	12637.5	104152	417681	660751	198679	61079.4	121397	56703.9	99023.8	61014.7	282375	491338	564919	561874	471627	597623	597249	672891
243	CL(22:5/16:1/16:0/14:0)-H	26.8926	1395.93	53691.1	8328.45	5467.44	29741.4	33471.3	10473.5	6526.91	35949.2	9637.21	19078.2	92763.2	252975	146541	229515	567848	7010.1	24376.2	39483.9	5558	20509.2	21069.3	25042.4	8511.68
244	CL(21:5/18:1/14:1/15:1)-H	23.6278	1391.9	454098	579133	274948	520595	708270	391970	127992	419863	376440	462809	0	0	0	0	0	536921	303084	332373	343171	369594	313809	352035	412427
245	CL(19:0/16:0/18:1/16:0)-2H	22.57	709.51	62292.3	0	152680	1265.36	0	4146.42	1474.63	2443.53	24103.1	31223.7	0	0	0	0	0	0	46360.1	10084	11653.8	10862.3	9085.15	2871.23	3683.55
246	CL(19:0/16:0/16:0/18:1)-2H	23.1047	709.51	499601	117129	227361	337783	1792.5	486231	261583	185985	335199	580064	0	4335.54	0	27376.6	0	0	374519	309065	338956	280560	251832	202339	206841
247	CL(19:0/16:0/16:0/18:1)-H	23.1047	1420.03	5.52314e+07	1.4431e+07	8.65646e+07	3.12017e+07	151677	3.42856e+07	2.69336e+07	2.79319e+07	5.30054e+07	4.22094e+07	454957	5.05998e+07	97688.5	4.90383e+07	486602	283.4	5.74714e+07	3.82574e+07	3.64481e+07	3.51686e+07	3.35483e+07	3.34688e+07	3.16809e+07
248	CL(19:0/16:0/18:1/16:0)-2H	23.4955	709.51	53229.6	151931	96157.2	164059	0	216455	98781.2	66396.7	99977.4	165010	0	33467.3	0	27987.7	0	0	152609	92582.4	114360	115074	95392.7	80621.4	76385.6
249	CL(17:0/16:0/16:1/20:0)-H	24.9455	1420.03	55044.7	17248.4	35286.8	90550.2	3326.29	105929	18805.1	79442.4	28878.5	153053	104152	324068	52208.7	130191	50480.2	7712.68	32032.8	103579	37975.2	42027.8	46855.2	20209.4	84864.9
250	CL(13:0/22:1/20:0/14:0)-H	25.3196	1420.03	29248.3	36958.2	106398	65356.3	7964.42	85796.2	26935.3	70974.2	129930	32693.6	11408.6	152063	16042.1	193642	9100.26	19974.5	7277.31	45743.8	48000.8	37867.7	77099.3	60466.1	38685.6
251	CL(15:0/18:0/18:0/18:1)-H	25.664	1420.03	9773.32	5883.23	37619.2	23603.4	2071.69	43397.7	7860.64	12261.7	21145.4	35162.6	20954.5	22786.9	3666.27	72046	1896.39	5196.47	108553	83032.9	40895.3	38615.2	59610.8	46587.7	39157.9
252	CL(17:0/20:1/14:0/18:0)-H	27.185	1420.03	105755	4158.07	21004.1	10459.9	92421.6	109188	66350.8	10226.6	22433.3	15079.8	0	42707.7	1861.29	104408	1524.44	70621.4	369989	11105.1	12563.4	10908.3	3026.01	92601.9	8403.24
253	CL(9:0/20:4/22:6/18:2)-H	3.07949	1397.86	24001.3	46398.3	19569.4	27712.4	33003.5	43686.4	13394	24546.7	14275.3	33513.9	43.981	2939.23	2018.7	1798.31	3004.74	41394.4	28980.1	17996.9	25903.5	21172.4	17735.8	24941.9	14798.3
254	CL(21:5/14:1/12:0/22:6)-H	3.59332	1397.86	4585.75	2605.51	2120.39	2218.8	37.581	1925.11	38.688	0	45.61	3989.85	112235	117448	143499	60486.5	76290.8	21299.5	50706.9	9970.22	61938.2	27126	35164.3	21503.8	10804.5
255	CL(15:0/16:1/16:1/22:0)-H	20.5728	1418.01	3.02137e+07	1.53675e+07	4.89415e+07	1.9648e+07	673446	2.3987e+07	1.77197e+07	2.10409e+07	3.34357e+07	2.69346e+07	2.72813e+06	4.0763e+07	1.75438e+06	3.81298e+07	1.61708e+06	16360.7	2.91146e+07	2.46982e+07	2.38014e+07	2.30406e+07	2.26763e+07	2.2023e+07	2.06527e+07
256	CL(18:0/14:1/15:0/22:1)-H	22.162	1418.01	1.03753e+06	900300	1.60473e+06	1.14641e+06	516948	1.20996e+06	1.30948e+06	1.36796e+06	1.74569e+06	1.42552e+06	2.03199e+06	1.98322e+06	1.11064e+06	1.6415e+06	1.21201e+06	53560.6	2.04636e+06	2.00836e+06	1.74755e+06	1.85165e+06	1.93723e+06	1.87969e+06	1.85223e+06
257	CL(19:0/15:1/20:0/15:1)-H	22.674	1418.01	74087	62127.6	89832.4	31909.5	118561	14995.5	25047.4	54909.9	86180.4	56117.8	302869	97757.4	227735	69487.9	235760	4902.69	102854	94662.2	75986.9	161159	97089	130010	142778
258	CL(24:0/15:1/15:1/15:1)-H	4.534	1416	79860.2	3998.11	22570.1	56088.1	0	55041.3	7265.33	6381.15	70160.2	25026.3	0	41750.7	0	44700.2	0	0	15528.9	5237.25	25742.7	4608.08	2993.04	9190.25	34191.5
259	CL(19:0/12:0/16:0/22:3)-H	4.91777	1416	16483.5	16690.1	86686.3	13442.3	0	18844.4	7780.64	2242.99	27345.5	18356.2	0	24177.5	0	12061	0	0	33573.5	65223.4	7480.27	9400.63	13753.7	204458	34574.9
260	CL(21:0/16:1/16:1/16:1)-H	5.16776	1416	33083.2	31275.7	82046.4	24435	0	8501.39	52078.2	35236.6	43953.4	10547.2	0	12427.9	0	9249.25	0	0	39380.1	42691.7	64130.5	78950.8	16678.4	11989.4	27401.9
261	CL(17:0/16:0/18:1/18:2)-H	5.55355	1416	30742.1	31275.7	42564.7	42287.8	0	9385.46	41842	7397.49	32985.1	9551.81	0	31018	0	15781.1	0	0	13136.5	68656.1	54009.9	78950.8	87131.4	16759.7	29429
262	CL(22:1/15:1/16:1/16:0)-H	6.09901	1416	58721.5	49092.2	8376	24624.3	0	7773.3	63270.1	148023	25361.8	36879.2	0	16422.6	0	20363.4	0	0	50157.9	11788.7	12820.3	7109.49	11594.7	2726.14	20275.4
263	CL(13:0/18:2/20:1/18:0)-H	6.54214	1416	3459.81	9011.29	13389.6	24720.1	0	8829.93	3157.87	86121.6	12513.1	62535.8	0	20094.4	0	17135.7	0	0	8148.56	30002.3	4795.67	19481.5	31947.7	8555.79	95317.6
264	CL(18:3/14:0/15:0/22:0)-H	6.95054	1416	40482.8	7005.85	39955.4	7996.99	0	19595.6	23146.4	116839	9677.51	18416.8	0	43861.4	0	7229.82	0	0	11053.3	9974.36	5130.54	6470.02	16625.8	15605.4	3009.1
265	CL(9:0/20:3/20:0/20:0)-H	7.47702	1416	75556.1	279473	33128.8	17402.8	0	55438.3	47194.5	71147.1	229184	304475	0	256403	0	250130	0	0	89297.7	105327	122342	129202	198876	64378.1	64682
266	CL(11:0/18:0/22:3/18:0)-H	8.78809	1416	32058	89362.4	16329.3	29998.4	0	185342	197258	40522.5	56737.2	16544.7	0	403292	0	311231	0	0	65547.5	40925.1	288211	79296.5	75460.4	240768	84979.7
267	CL(10:0/15:1/20:1/24:1)-H	10.643	1416	10188.1	4144.13	13485.8	24944.5	3493.53	33671.1	97722.4	4551.72	121190	9120.3	0	102348	1199.22	217104	1974.55	3499.11	90103.5	94021.1	73649.1	14228.6	15179.2	46051.3	13495.8
268	CL(22:2/14:0/15:1/18:0)-H	14.412	1416	62014.2	69885.7	378363	253193	0	86849.1	310155	51570.5	529304	62138	69398.8	205338	75055.6	202557	175716	12001.2	47807.5	91404	89506	94516	86933.5	85863.2	87877.8
269	CL(15:0/18:0/20:3/16:0)-H	16.426	1416	252073	248914	313856	535587	0	328414	500604	266149	205233	295409	2340.58	2.23316e+06	719.439	2.08036e+06	3194.63	0	147757	308916	135476	126937	208643	504313	444462
270	CL(21:1/15:0/18:2/15:0)-H	17.182	1416	345807	174640	313856	355870	0	334156	380517	342766	589355	303855	2340.58	879571	719.439	761219	4009.9	0	409546	343287	258563	438483	459112	468741	136133
271	CL(10:0/20:1/15:1/24:1)-H	20.685	1416	181259	36920.6	407014	384103	47762.2	52876.4	323963	97754.3	202235	188442	431047	1.33013e+06	155688	906578	362523	12112.7	350125	480837	164244	389507	441814	271813	372087
272	CL(17:2/18:0/16:1/18:0)-H	21.1887	1416	474590	116638	1.06433e+06	275479	466013	252224	354513	267912	489807	394446	1.4531e+06	1.47703e+06	1.33231e+06	1.45836e+06	1.32642e+06	16741.6	758959	498704	486997	695404	460499	612026	618499
273	CL(19:0/16:1/16:1/18:1)-H	26.812	1416	1.10881e+07	2.47018e+07	9.1158e+06	1.67551e+07	1.79737e+07	1.32947e+07	8.92557e+06	1.43923e+07	1.19149e+07	1.59018e+07	2178.33	2144.2	0	1909.9	7078.78	1.26324e+07	1.08858e+07	1.05585e+07	1.06341e+07	1.08488e+07	1.04432e+07	9.30465e+06	8.88101e+06
274	CL(15:1/15:1/24:1/15:1)-H	21.1367	1413.98	1.8603e+06	231394	1.65121e+06	1.15877e+06	84731.4	1.21223e+06	389279	968421	1.17746e+06	636200	108858	5.3658e+06	356728	5.23058e+06	37185	46973.9	1.25851e+06	1.14328e+06	1.06966e+06	1.04249e+06	1.36441e+06	1.21996e+06	1.03961e+06
275	CL(18:1/18:1/18:1/15:1)-H	22.955	1413.98	15128.3	2427.19	9406.44	11273.3	221956	16583.9	2322.57	10829.4	1803.54	9802.88	793853	43885.4	637699	4257.39	545398	54.315	17509.8	30945.4	21919.1	26590.1	3742.92	3704.45	59815.4
276	CL(10:0/22:1/15:0/22:3)-H	25.653	1413.98	3.74542e+06	5.52169e+06	3.18312e+06	5.02793e+06	5.10733e+06	3.95743e+06	2.79657e+06	4.49041e+06	3.8895e+06	4.56369e+06	866.83	0	0	516.991	711.798	3.53818e+06	3.54972e+06	3.41258e+06	3.60076e+06	3.55411e+06	3.44813e+06	3.33566e+06	3.06015e+06
277	CL(16:0/16:0/15:0/22:5)-H	6.141	1411.96	3848.41	39.393	28777.1	0	893.119	3.448	2026.95	15.69	10417.8	1064.08	0	3292.9	0	89.434	0	0	42.134	1337.09	35.18	24.602	12.374	0	0
278	CL(23:3/12:0/16:0/18:2)-H	6.483	1411.96	10164.7	1270.03	31921.7	0	731.765	2064.36	1353.42	2499.18	3124.04	869.035	0	30204.8	0	4568.77	0	0	3189.26	1642.4	643.72	901.801	1820.04	2411.73	1429.16
279	CL(19:4/12:0/16:0/22:1)-H	8.574	1411.96	2993.47	1136.42	18619.4	0	0	2725.9	1540.16	1803.32	2606.7	3282.79	0	87094.6	1375.26	16113.1	20861.9	0	4192.61	4358.61	1877.06	3197.25	2002.53	2654.18	1791.54
280	CL(15:2/22:1/18:1/14:1)-H	15.368	1411.96	14345.9	2897.93	69288.7	2837.91	0	13354	2136.79	30915.5	39470.5	11592	0	269417	0	276773	0	0	23413.9	21758.5	11478.1	16293.6	15584.3	18104.3	29297.6
281	CL(19:4/16:0/14:1/20:0)-H	16.037	1411.96	7130.29	10370.1	18610.2	11187	0	52903.4	4583.2	20820.9	127258	14575.9	1648.02	396456	0	366196	0	0	33288.1	51241.8	14909.4	15739.5	12375.6	15492.5	10723.3
282	CL(11:0/20:0/16:1/22:4)-H	17.354	1411.96	286663	306995	372174	413156	11219.8	535057	275532	488729	573136	426574	347403	1.51229e+06	136040	1.37437e+06	2944.72	1317.33	435250	686029	594987	499619	589279	707918	471879
283	CL(13:1/18:0/18:0/20:4)-H	17.684	1411.96	53178.9	141141	76952.7	386771	11219.8	338510	240619	97345.3	241417	208126	144065	613536	131013	647927	142728	1317.33	226835	452750	442919	353455	470397	340393	422196
284	CL(17:0/18:0/22:5/12:0)-H	20.1326	1411.96	109098	50541.5	18801.2	51244.2	272561	54138.1	196906	63825.8	49743.2	57599.8	2.09783e+06	79701.8	1.16311e+06	110919	1.12143e+06	48027.7	153745	202060	69992.2	57375.8	54157.2	209598	226231
285	CL(19:3/14:0/18:1/18:1)-H	20.9492	1411.96	16915.5	7339.79	3209.47	9980.94	9745.51	7591.28	24693.8	14567.2	10053.9	17341.9	342058	5209.54	99689.9	4895.8	287167	8623.49	11370.1	8209.86	8118.29	11195	7779.88	11089.7	15656
286	CL(19:0/22:5/12:0/16:0)-H	24.757	1411.96	337354	566996	399183	534801	537409	473227	263576	493852	398374	542211	1142.59	2510.62	0	0	2213.48	390610	350532	352853	365402	367017	355066	336525	310363
287	CL(10:0/22:0/22:5/15:0)-H	27.0149	1411.96	273756	1.17861e+06	62519.8	396507	452324	351325	289559	346399	144647	457168	10734.5	15529.6	21868.9	28870.5	116173	339653	197323	147755	199077	191533	154158	126463	117748
288	CL(23:6/16:0/16:0/14:0)-H	17.193	1409.95	0	1367.43	0	1034.65	672.589	0	1854.61	0	1254.78	491.481	26586.5	0	21635.1	0	6095.28	718.221	722.432	490.904	0	0	1248.78	1551.74	1665.04
289	CL(18:3/15:0/14:0/22:3)-H	17.645	1409.95	0	1152.6	0	868.014	672.589	0	1578.78	0	1074.98	413.986	391196	0	93962.9	0	49749.8	609.311	607.177	415.12	0	0	3732.93	1315.24	1968.24
290	CL(13:0/18:0/20:4/18:2)-H	18.0039	1409.95	0	0	0	0	37410.5	0	0	0	0	0	75185.5	0	284170	0	304095	0	0	0	0	0	0	0	1665.04
291	CL(19:4/14:0/18:1/18:1)-H	18.4762	1409.95	4622.89	2730.7	0	3251.85	107757	2476.18	3358.95	4772.84	2793.73	1359.38	722290	1343.06	480749	0	523218	0	1464.37	958.647	1693.55	1270.1	735.613	417.085	4979.66
292	CL(9:0/20:4/22:0/18:2)-H	25.963	1409.95	871270	938341	1.60483e+06	1.36606e+06	1.44982e+06	998553	765518	1.65341e+06	1.596e+06	1.21916e+06	0	1816.11	0	0	5117.51	844161	1.37511e+06	1.3739e+06	1.48734e+06	1.43661e+06	1.43788e+06	1.51864e+06	1.58304e+06
293	CL(19:3/20:1/12:0/18:2)-H	26.9938	1409.95	5542.04	5199.67	2189.68	4148.77	5545.87	2271.96	57.175	2823.09	7026.94	2796.54	34357.7	126418	41419.7	96996.4	223684	17999	25825.3	30040.6	28022.1	14306.3	18929.2	8917.37	5339.53
294	CL(13:1/18:2/18:0/20:4)-H	24.781	1407.93	1212.94	468073	481870	513781	591621	560434	439588	621797	632719	500229	0	0	0	0	0	502966	516257	630614	542032	625802	591031	572415	604816
295	CL(10:0/20:0/18:0/22:0)-H	26.7817	1436.06	228318	1823.26	432595	92779.2	1126.73	127881	107819	11558.8	198088	143923	0	268372	0	336455	0	751.466	278932	124814	141901	145116	136904	129154	107551
296	CL(12:0/20:0/20:0/18:1)-H	24.044	1434.04	1.77152e+06	210841	5.46816e+06	1.19307e+06	107433	1.4277e+06	977092	837857	2.10931e+06	1.60066e+06	292627	2.33321e+06	265030	2.36513e+06	235469	3609.96	1.94659e+06	1.37866e+06	1.31142e+06	1.28887e+06	1.25643e+06	1.32154e+06	1.12477e+06
297	CL(16:0/20:0/16:0/18:2)-H	14.005	1432.03	0	59.769	10091.5	59.698	17507.6	0	0	0	41.203	60.169	349949	296516	260981	283183	310231	282990	286293	283687	274599	278459	277405	245149	246262
298	CL(19:0/18:1/15:0/18:1)-2H	22.2604	715.51	129803	36910.8	31153.5	40981.1	0	47542.5	87028.5	46584.2	40300.7	65138.9	0	1243.44	0	1346.09	0	0	68269.5	65184.5	75018	77176.9	69951.7	54573.7	42025.1
299	CL(19:1/18:0/15:1/18:0)-H	22.803	1432.03	410200	332958	283761	323825	1558.64	301563	78509.3	783939	467412	234991	11867.3	423665	15294.7	360362	3732.04	196.51	49608.8	607953	74795.2	49434.6	591169	542918	245066
300	CL(16:1/20:0/16:1/18:0)-H	24.0095	1432.03	3155.83	4588.55	10460.9	28076.4	182372	24414.8	105988	6661.62	15335.5	40954.1	790456	29680.5	687548	10284.8	678608	1293.61	229631	255298	149461	169326	123943	239951	172647
301	CL(24:2/20:0/12:0/14:1)-H	14.58	1430.01	112955	69759.4	109292	41094.2	41847.8	44165.5	38197.1	71251	62968	49127.2	403819	412375	428634	456598	92632.6	72520	96253.9	99843.4	100025	87009	90110.4	83085.1	103088
302	CL(21:0/15:1/16:1/18:1)-H	17.9481	1430.01	1.40279e+06	2.26386e+06	2.25935e+06	2.03683e+06	1710.35	2.4256e+06	2.34028e+06	1.33064e+06	1.813e+06	2.38194e+06	1996.46	4.00367e+06	6440.98	3.73607e+06	20299	10893.9	1.26999e+06	2.54164e+06	2.72658e+06	2.24184e+06	2.75075e+06	2.60646e+06	2.64182e+06
303	CL(16:2/14:0/20:0/20:1)-H	18.3567	1430.01	1.79395e+06	2.54662e+06	2.56157e+06	2.03004e+06	1710.35	2.72575e+06	1.84008e+06	2.96913e+06	2.78637e+06	2.71949e+06	21652.3	4.11866e+06	4771.9	3.77158e+06	17577.6	9502	2.00461e+06	2.72403e+06	2.72181e+06	2.66314e+06	2.72901e+06	2.58839e+06	2.63007e+06
304	CL(24:2/16:1/16:0/14:0)-H	18.841	1430.01	1.27476e+06	1.76353e+06	1.06081e+06	1.6518e+06	1710.35	2.16384e+06	1.93106e+06	1.89417e+06	1.93488e+06	2.04304e+06	17868.1	3.22273e+06	2396.45	2.57237e+06	10311.9	1446.19	1.37721e+06	1.86085e+06	1.9848e+06	2.20437e+06	2.09995e+06	2.07269e+06	2.10236e+06
305	CL(17:0/15:1/16:1/22:1)-H	21.4303	1430.01	43877.1	26158.3	24219.8	7699.32	120536	6572.02	20204.6	24865.9	40001.3	78647.6	446836	82231.7	313219	77976.3	295983	0	50890	43474.1	68174.7	25411.2	29784.2	24858.3	35795.9
306	CL(18:3/16:1/18:0/18:0)-H	13.717	1428	0	60784.8	32573.5	134619	57600.7	6286.11	0	7239.76	0	5905.21	1.44089e+06	949395	1.12588e+06	1.00248e+06	1.00169e+06	924111	916725	400370	938889	924478	958232	1.43166e+06	975767
307	CL(12:0/18:0/20:0/20:4)-H	21.8	1428	45471.2	28210.4	104484	18525.3	136613	47610.2	88042.6	106792	34650.6	236284	679581	61486.7	690168	415510	698753	0	29311.2	22143.8	58220.8	38182.4	64258.4	9383.35	26118.1
308	CL(12:0/20:3/22:0/16:1)-H	22.4276	1428	570464	183205	975506	266237	162577	337350	207095	372458	525494	448301	906676	752867	703489	1.03027e+06	775970	0	603287	270011	149546	229456	321845	221844	673935
309	CL(17:0/22:4/16:0/15:0)-H	22.8441	1428	568740	164306	1.06699e+06	127511	8485.16	102392	358780	63114.8	628200	395936	8083.3	1.07082e+06	7092.51	1.26731e+06	696097	0	725442	127460	116619	154868	102207	97085.8	557686
310	CL(18:2/16:0/16:1/20:1)-H	25.9332	1428	4.20418e+06	4.74045e+06	2.71625e+06	4.57344e+06	4.73671e+06	3.78946e+06	3.74281e+06	4.2438e+06	3.88799e+06	4.18633e+06	402.142	6428.69	1389.69	2768.05	1527.06	3.7691e+06	3.71868e+06	3.64831e+06	3.78481e+06	3.54179e+06	3.4869e+06	3.48478e+06	3.51193e+06
311	CL(19:4/20:1/15:0/16:0)-H	19.1906	1425.98	1.41552e+07	9.25256e+06	1.56635e+07	5.30078e+06	26069.3	7.44094e+06	6.85737e+06	1.55251e+07	1.60352e+07	8.25698e+06	462773	1.89875e+07	58785.6	2.01669e+07	284649	0	1.26398e+07	1.0655e+07	1.0183e+07	1.01085e+07	1.00154e+07	1.00722e+07	9.74863e+06
312	CL(20:4/22:0/12:0/16:1)-H	19.796	1425.98	9.68098e+06	9.25256e+06	1.56635e+07	5.34254e+06	26069.3	7.43913e+06	6.86444e+06	1.55389e+07	1.25339e+07	8.26093e+06	462773	1.9003e+07	265385	1.90809e+07	284649	0	1.24193e+07	1.0655e+07	1.01722e+07	1.01185e+07	1.00283e+07	1.00842e+07	9.73607e+06
313	CL(16:2/16:0/18:0/20:3)-H	21.8988	1425.98	197089	11554.5	271243	6639.18	477998	63522.1	406563	38944	292021	177807	2.81106e+06	418678	2.30762e+06	430201	2.31598e+06	0	726136	382823	599352	637478	386109	356927	448861
314	CL(8:0/20:1/22:3/20:1)-H	23.396	1425.98	7844.86	13791.5	2870.69	1954.52	27953.3	4461.52	3023.58	7137.4	5714.79	9502.31	32439.3	16674.2	40712.9	9395.14	58338.7	0	10936	3061.46	3082.39	6472.39	1986.92	10646.7	15254.3
315	CL(23:3/16:1/16:1/15:1)-H	17.993	1423.96	0	3405.28	3357.12	2677.02	0	1378.13	6843.79	3488.86	5336.06	1389.94	27395.5	3868.32	8611.39	7401.44	14170.9	0	0	3576.44	6667.52	2233.16	13355.4	3207.76	15362.5
316	CL(13:0/20:0/22:5/15:1)-H	18.363	1423.96	0	3754.51	4384.62	2265.83	0	3533.39	2911.58	6766.61	5043.16	1649.78	133262	6909.45	35515.3	9007.34	54769.2	0	0	1789.78	2989.07	6934.3	5521.14	2452.65	3438.34
317	CL(22:6/14:0/20:0/14:0)-H	18.8601	1423.96	0	1955.15	2914.18	3359.73	4187.89	2509.23	2236.71	3861.45	3255.45	2207.76	127790	6859.62	130043	9642.81	87841	0	0	4172.74	7980.64	2945.88	2181.56	14484.4	7963.68
318	CL(20:4/18:0/16:1/16:1)-H	26.128	1423.96	1.05987e+07	8.89892e+06	9.02978e+06	1.0284e+07	1.01987e+07	1.03164e+07	9.9546e+06	1.00744e+07	9.81363e+06	1.02612e+07	2151.21	48659	22456.2	33132.5	6848.37	9.54126e+06	9.15117e+06	9.52368e+06	9.55646e+06	9.83758e+06	9.83544e+06	9.88687e+06	1.00008e+07
319	CL(8:0/18:1/22:3/22:2)-H	26.968	1423.96	1.0507e+07	8.90029e+06	9.02978e+06	1.02848e+07	1.01853e+07	1.01172e+07	9.91671e+06	1.00548e+07	9.81363e+06	1.02418e+07	19572	49670.2	22852.8	64691.6	152317	9.54114e+06	9.17603e+06	9.52351e+06	9.55783e+06	9.83758e+06	9.83596e+06	9.88503e+06	1.00008e+07
320	CL(13:0/22:0/14:1/22:0)-H	25.4951	1448.06	473254	27252.5	1.04282e+06	329136	0	323417	243951	195209	468569	357553	0	744540	0	801571	0	0	617827	398875	348378	326362	320082	329462	268743
321	CL(21:0/14:0/16:1/20:1)-H	22.8023	1446.04	2.58508e+06	607075	4.61203e+06	1.65628e+06	20796.8	1.87406e+06	1.41127e+06	1.85492e+06	2.682e+06	2.15592e+06	55896.7	3.23385e+06	90069.6	2.90985e+06	108184	0	2.34615e+06	1.93882e+06	1.67295e+06	1.79997e+06	1.74954e+06	1.69182e+06	1.55529e+06
322	CL(14:0/22:0/15:1/20:1)-H	24.2184	1446.04	1891.52	23.184	10129.8	31.353	34.014	2664.14	11555.3	1318.48	18022.6	2230.2	31812.1	904.025	44933.8	12539.5	54950.6	775.858	45275.6	34308.6	2029.38	2994.86	3494.35	21635.1	43.063
323	CL(17:1/16:1/18:1/20:0)-H	23.2099	1444.03	1.08162e+06	285477	2.51087e+06	1.69893e+06	89464.5	1.19147e+06	801927	1.52923e+06	1.97919e+06	1.91949e+06	264131	3.26333e+06	299676	2.87936e+06	299573	1207.49	2.09323e+06	1.96114e+06	1.91797e+06	1.75045e+06	1.74272e+06	1.37605e+06	1.8747e+06
324	CL(17:1/12:0/22:0/20:3)-H	23.1768	1442.01	4.96942e+06	962690	8.44127e+06	4.50952e+06	941.934	3.35258e+06	2.35411e+06	4.30323e+06	6.70573e+06	5.51408e+06	3788.98	9.3695e+06	111525	8.8928e+06	18223.3	824.8	6.68199e+06	5.07116e+06	5.14682e+06	5.06588e+06	4.96714e+06	5.28861e+06	5.25391e+06
325	CL(21:3/14:1/18:0/18:0)-H	25.323	1442.01	583.615	3104.29	3525.55	1821.04	3856.24	3377.44	1516.12	4314.16	2723.91	2054.43	3172.31	72100.5	11326.3	76086.6	0	0	7849.27	972.798	5168.3	1944.28	704.887	4331.59	4979.58
326	CL(11:0/18:2/22:3/20:0)-H	20.5295	1440	3.75327e+06	1.6325e+06	7.45001e+06	2.43454e+06	7003.8	2.99877e+06	2.03882e+06	2.8566e+06	5.00065e+06	3.08466e+06	264138	1.0405e+07	193926	9.78622e+06	205231	1278.48	3.85466e+06	3.36127e+06	3.24899e+06	3.26837e+06	3.24913e+06	3.27477e+06	3.18651e+06
327	CL(22:4/20:1/14:0/15:0)-H	20.7889	1440	3.7733e+06	1.36807e+06	7.80655e+06	1.87309e+06	1631.72	3.00694e+06	2.04091e+06	2.89673e+06	5.0174e+06	3.09196e+06	310011	1.04965e+07	202997	9.83625e+06	230444	1351.22	3.87036e+06	3.38645e+06	3.26905e+06	3.27495e+06	3.26776e+06	3.28697e+06	3.08465e+06
328	CL(16:2/22:0/15:1/18:2)-H	22.2079	1440	207929	106958	288435	174348	69148.6	180338	132044	191476	294735	173733	656624	775887	328522	629975	411960	3522.48	320257	314314	298776	307241	269928	338719	251943
329	CL(23:3/16:1/16:1/16:1)-H	17.096	1437.98	10315.6	1833.45	12481.7	18488.9	0	8944.64	7743.01	7704.01	20683.7	10560.9	4386.87	243763	0	224019	0	0	16836.3	15059.6	10585.1	19478.4	15473.7	10652.2	12387.9
330	CL(13:1/18:1/22:4/18:0)-H	21.2428	1437.98	6468.29	2231.16	2082.88	3531.26	43080.6	3772.85	2127.61	4446.5	1326.5	6489.07	429753	4476.92	320558	6301.14	444724	2113.04	2251.91	5761.03	1834.18	2239.61	13988.5	3028.26	4283.19
331	CL(17:3/18:2/22:1/14:0)-H	26.9842	1437.98	1.46231e+06	2.55207e+06	1.4687e+06	2.11561e+06	2.36372e+06	1.69674e+06	1.11335e+06	1.82922e+06	1.60875e+06	1.96243e+06	0	0	0	0	0	1.45241e+06	1.27555e+06	1.37178e+06	1.34804e+06	1.37644e+06	1.51376e+06	1.33758e+06	1.25668e+06
332	CL(13:1/18:2/20:0/20:4)-H	25.852	1435.96	367346	415867	567153	574212	609369	431203	276442	561568	569440	453918	0	0	0	0	0	133301	454474	441857	413207	506550	481270	493771	480620
333	CL(22:1/24:1/12:0/14:0)-H	16.808	1460.06	134241	233790	159698	279119	228902	176775	61047.6	139766	140095	173228	28407.7	42656.3	23358.1	35031.4	236729	284806	203705	181460	189037	182622	177943	164627	154518
334	CL(22:2/24:1/12:0/14:1)-H	14.7223	1456.03	66594.8	124481	56983.1	94177.8	66768.1	31228.9	117796	39776.9	71357.1	99094.8	811844	849871	801679	834666	671845	167742	192107	207765	204901	190767	197459	154002	201508
335	CL(20:2/16:1/16:1/20:0)-H	15.1339	1456.03	259210	59647.8	780.419	41070.2	43649.1	24978.3	36645	20524.1	21219.5	53825.2	128616	121842	127398	132583	456078	39057	159599	79395.2	52225	78386	30312.7	53200.3	36178.2
336	CL(22:1/18:0/14:1/18:2)-H	24.1699	1456.03	16029.3	2886.64	486019	135733	4006.23	192446	62907.1	84653	233020	221581	89670.4	741476	83160.6	660647	74385.8	2378.05	246834	178376	198454	189929	207826	184123	104135
337	CL(20:4/16:0/18:1/18:0)-H	22.2479	1454.01	808412	220737	1.22546e+06	447645	2078.06	589383	332503	760699	805776	463963	51319.3	1.61822e+06	2826.91	1.50686e+06	33203	0	843311	675723	462916	688704	531104	657461	477540
338	CL(10:0/22:4/18:0/22:1)-H	23.9433	1454.01	0	3418.81	2159.11	2181.4	13593.3	1826.87	2347.97	1890.59	1855.9	2898.34	247468	2190.37	251853	2930.47	225076	4728.88	8032.17	20583.9	14701.9	13372	13182.8	15249.8	10395.4
339	CL(18:3/18:2/18:0/18:1)-H	17.279	1452	76854.2	3255.71	123708	0	0	2984.49	0	44275.2	27435.6	36277.5	0	104266	0	266112	0	0	86310.1	19247.8	11545.6	24062.2	4394.42	3020.78	4666.76
340	CL(8:0/18:1/24:1/22:4)-H	17.54	1452	38756.7	75665.9	105487	4442.06	0	61399.4	13940	23910.4	97275.4	68499	0	81187	0	112525	0	0	69611.1	33065.2	100690	31851.1	4157.94	115301	60980.6
341	CL(20:4/16:1/16:0/20:1)-H	18.023	1452	184084	295163	182518	269418	0	419172	329897	215201	397003	260354	0	816300	0	673927	0	0	170097	483897	431817	427609	439872	464335	442815
342	CL(8:0/22:2/20:0/22:4)-H	18.337	1452	197608	265742	502206	322391	0	469796	354495	531648	580486	418903	0	1.3538e+06	0	1.19131e+06	0	0	388584	479158	492100	453007	444848	477489	446589
343	CL(18:3/20:0/20:0/15:1)-H	25.4903	1470.04	37644	0	144833	24084.3	0	24854.4	25882.4	4754.09	60401.5	34337.7	0	310902	0	306930	0	0	69398.9	14810.8	35055.6	14964.4	24560.8	20560.1	16232.3
344	CL(15:0/20:3/18:2/20:0)-H	22.6572	1468.03	298938	81993.8	556833	195149	0	298964	184241	138866	415296	320563	11878.2	658186	8163.31	597272	1591.02	0	342674	280779	265897	68778.2	203916	288541	214072
345	CL(23:4/18:1/18:1/14:0)-H	23.337	1466.01	0	0	0	0	8056.17	0	66.57	0	0	0	54659	0	15115.5	0	108673	26.371	1723.15	0	849.549	1640.29	2055.68	0	2586.89
346	CL(23:0/15:0/16:0/20:0)-H	17.5343	1492.12	721914	451157	290822	377381	403914	387830	599044	390788	346551	414895	0	0	0	0	0	465529	460365	407688	458131	432233	462400	431565	417539
347	CL(15:0/20:0/15:0/24:1)-H	17.569	1490.11	187109	210367	221145	197967	178502	228425	202271	168326	213749	198136	0	0	0	0	0	203519	226883	228212	211729	212695	214376	214311	265415
348	CL(23:1/24:1/12:0/15:0)-H	17.3492	1488.09	535196	634217	428879	641419	564848	626001	579690	608616	553574	689017	0	0	0	0	0	643625	560947	655101	618753	654194	671188	946878	614220
349	CL(23:1/24:1/12:0/15:0)-H	17.6248	1488.09	441526	522487	533335	545483	491263	625749	496243	472824	553368	503073	0	0	0	0	0	581315	463408	611458	463549	511767	512541	441090	564616
350	CL(17:1/22:2/15:0/20:0)-H	16.2375	1486.07	16865.4	9111.74	73.697	133.527	2152.26	77.334	4075.82	3477.59	62.201	3470.73	559429	559545	555387	571744	324195	273503	299854	411733	296823	317349	390699	343268	310072
351	CL(24:2/14:0/14:0/22:1)-H	16.8549	1486.07	88354	68061.9	29489.3	78149.4	64002.5	51265.7	59019.1	49633.3	42490.6	62774.8	42224.7	39064.3	31620.8	36351.5	209288	115871	101708	95721.9	79409	90975.6	93788	83363.7	83762.4
352	CL(23:2/24:1/12:0/15:1)-H	15.6734	1484.06	945593	782577	273966	502424	482464	472720	946496	506514	400738	615099	0	0	0	0	3665.77	435814	463855	392361	434139	448282	447736	436033	352417
353	CL(23:2/24:1/12:0/15:1)-H	16.2781	1484.06	7100.77	23429.5	62.224	29643.7	37232.7	9520.53	16187.8	11462.7	3853.35	18212.6	1.35252e+06	1.32303e+06	1.32052e+06	1.37103e+06	735551	764513	728566	711515	746842	738300	715417	720141	696196
354	DGDG(10:0/26:0)-H	9.40915	947.668	1.40907e+06	1.38712e+06	714381	1.10789e+06	1.48356e+06	1.54875e+06	2.23905e+06	1.1608e+06	972253	1.52793e+06	0	0	0	0	0	895910	840761	857552	877734	917165	866021	813854	850943
355	DGDG(13:1/23:2)-H	8.31	941.621	171526	305936	188953	273224	340238	204238	233123	181361	108234	236935	0	0	0	0	0	273164	159222	188959	254899	187458	208143	227107	162979
356	DGDG(11:0/26:0)-H	10.3345	961.683	2.09929e+06	1.56442e+06	696135	1.20708e+06	1.66198e+06	1.31324e+06	1.80146e+06	954077	760926	1.28568e+06	0	0	0	1955.41	0	1.03263e+06	912667	1.05086e+06	971938	1.0141e+06	1.04633e+06	993028	945644
357	DGDG(11:1/26:0)-H	9.3	959.668	1.05405e+06	753134	311005	473768	678080	718570	688041	524927	578812	748420	0	0	0	0	0	612533	503600	625298	472801	630164	438986	604081	384159
358	DGDG(12:0/26:0)-H	10.971	975.699	6.43371e+06	3.88733e+06	1.58073e+06	2.9504e+06	3.72962e+06	3.0666e+06	4.66571e+06	2.25548e+06	2.06137e+06	3.41794e+06	0	0	0	0	0	2.65161e+06	2.45697e+06	2.44462e+06	2.43061e+06	2.35219e+06	2.45843e+06	2.22207e+06	2.09053e+06
359	DGDG(10:0/28:0)-H	11.844	975.699	5.22238e+06	4.05774e+06	3.34243e+06	3.7925e+06	4.64201e+06	6.02712e+06	8.82975e+06	4.856e+06	4.52061e+06	5.57494e+06	0	0	0	0	0	3.63149e+06	3.75205e+06	3.53987e+06	3.62969e+06	3.57591e+06	3.70955e+06	3.5437e+06	3.63575e+06
360	DGDG(10:0/28:1)-H	9.44488	973.683	637556	892737	371060	620440	756454	761179	915380	629633	499938	1.02595e+06	0	0	0	0	0	404663	413418	346933	388213	371806	382381	359486	348672
361	DGDG(10:0/28:1)-H	9.714	973.683	959729	748166	300130	529799	659310	738655	883748	595618	438549	826601	0	0	0	0	0	359631	375322	362289	398713	404909	391171	343148	362393
362	DGDG(12:0/28:0)-H	13.6734	1003.73	4.64793e+07	2.40095e+07	1.31398e+07	1.99377e+07	2.30658e+07	2.39737e+07	3.16585e+07	1.92653e+07	1.61146e+07	2.43208e+07	0	2120.48	0	0	1727.48	1.66816e+07	1.57604e+07	1.55975e+07	1.50858e+07	1.39552e+07	1.35442e+07	1.24814e+07	1.1188e+07
363	DGDG(12:0/28:0)-H	27.3166	1003.73	1.25488e+06	950841	434640	420728	678980	757255	605591	469665	217445	461082	6589.02	2822.03	1648.06	7585.7	0	228210	518335	255358	392273	300443	173239	181223	635623
364	DGDG(12:0/28:1)-H	11.3185	1001.71	1.68645e+06	957315	405011	847020	944155	763476	745449	519355	491749	987836	0	0	0	0	0	554149	554645	576354	521550	632185	561087	532280	542249
365	DGDG(11:0/30:1)-H	13.2104	1015.73	5.57018e+06	2.31025e+06	1.02465e+06	1.6984e+06	2.18473e+06	1.52593e+06	2.01832e+06	1.20903e+06	1.03262e+06	1.72439e+06	0	0	0	0	0	1.54558e+06	1.56894e+06	1.51157e+06	1.45575e+06	1.50257e+06	1.55523e+06	1.44658e+06	1.46254e+06
366	DGDG(12:0/30:0)-H	16.22	1031.76	1.13368e+07	3.40786e+06	1.56061e+06	2.59902e+06	3.07459e+06	3.18589e+06	5.29569e+06	2.45656e+06	2.30125e+06	3.47233e+06	0	0	0	0	0	2.5619e+06	2.30159e+06	2.30046e+06	2.18061e+06	1.91402e+06	1.83558e+06	1.82313e+06	1.57427e+06
367	DGDG(12:0/30:1)-H	14.0461	1029.75	1.26688e+07	3.71682e+06	1.88847e+06	3.05506e+06	3.86125e+06	3.20272e+06	3.85389e+06	2.54853e+06	2.19484e+06	3.55363e+06	0	0	0	0	0	1.05172e+06	1.07366e+06	1.80808e+06	1.10423e+06	1.79802e+06	1.73822e+06	1.71693e+06	1.14248e+06
368	DGDG(21:2/28:9)-H	20.809	1107.7	0	0	0	0	0	0	0	0	0	0	49786.3	27461.4	37816.8	23299.9	77012.8	13673.3	4839.9	6358.59	4137.08	6037.1	9927.44	6350.24	8669.78
369	DGDG(27:7/28:5)-H	10.615	1189.78	1.65795e+06	1.36492e+06	1.02177e+06	1.18584e+06	1.16902e+06	1.22099e+06	2.10764e+06	1.20211e+06	1.39337e+06	1.68851e+06	1210.56	1046.41	552.989	617.381	0	1.0207e+06	991896	1.02101e+06	1.0451e+06	1.16987e+06	1.22444e+06	1.08664e+06	956861
370	DGDG(26:10/29:9)+HCOO	0.802264	1221.67	2.34561e+06	1.36403e+06	965502	1.3357e+06	1.44241e+06	1.4802e+06	1.79602e+06	1.25538e+06	1.01357e+06	1.32174e+06	1.21642e+06	1.0871e+06	1.68189e+06	986142	1.63539e+06	1.73869e+06	1.63893e+06	1.54281e+06	1.6118e+06	1.63899e+06	1.6851e+06	1.55186e+06	1.46115e+06
371	GM3(d15:0/22:5)-H	7.293	1185.69	23914.3	24743.2	21780.5	13271.2	39361.7	34488.8	41256.1	15023.5	17733.1	22221.4	0	0	0	0	0	17430.1	27697.5	11468.7	25323.5	29043.6	20751.7	29634.2	44655.4
372	GM3(d18:1/32:5)-H	23.619	1365.88	701747	660195	192508	632033	642690	435710	364255	500560	374569	444582	0	0	0	0	0	642718	374455	424045	350172	431662	444216	394285	454390
373	GM3(d25:0/26:0)-H	21.38	1391.99	1.45025e+07	4.92476e+06	2.34881e+07	8.6934e+06	16544.9	9.83644e+06	7.69892e+06	7.7494e+06	1.53071e+07	1.18712e+07	1.76892e+06	1.88622e+07	1.1005e+06	1.84618e+07	1.244e+06	0	1.53037e+07	1.13809e+07	1.07277e+07	1.02378e+07	9.98551e+06	9.69519e+06	9.05137e+06
374	GM3(d24:0/28:4)-H	23.285	1397.94	345167	637201	227064	244091	388456	315549	192249	160972	658071	196712	4055.51	3181.48	2643.04	1019.65	14031	169224	223345	216223	154734	157617	165502	154330	134293
375	LPE(14:0)-H	1.64621	424.247	33559.6	20843.8	21655.3	18102.4	22920.5	12933.5	17528.4	14595.8	5026.31	17471.7	97.191	0	111.473	0	41.96	18433.2	14798.7	17181.2	13538.4	36791.4	15278.6	14601.2	16140.2
376	LPE(16:0)-H	2.3896	452.278	1.46458e+06	865439	411252	759386	829964	678247	1.13815e+06	727824	507422	878984	517392	444626	1.05354e+06	618283	1.16511e+06	1.09154e+06	998037	972717	1.01388e+06	938583	919999	870410	748863
377	LPE(16:0)-H	12.7205	452.278	0	0	0	0	0	0	0	0	0	0	15757.2	41018	46959.7	45246	131527	11378.5	21718.6	2929.69	14367.6	6978.16	3507.36	73.333	0
378	LPE(16:0)-H	13.7337	452.278	0	0	2624.03	934.088	0	0	824.752	0	0	1381.69	131083	91561.2	123817	128108	320290	95839.3	68495.1	79817.4	44380.6	92764.2	74830.9	66768.7	52192.4
379	LPE(16:0)-H	15.393	452.278	0	0	0	0	0	0	0	0	0	0	35955.8	41469.7	33440.1	39566.3	66002.5	5190.66	5122.93	7235.9	5115.65	4403.09	3165.15	2073.18	2273.88
380	LPE(16:1)-H	1.77969	450.263	151149	71254.7	44319.9	114483	84608.3	34756.8	71589.8	55872.4	26707	54449.1	292655	186589	181478	199616	435791	252113	177584	232596	311843	232446	241523	161006	215816
381	LPE(16:2)-H	1.577	448.247	0	0	0	2235.64	0	0	0	0	0	0	8950.88	6114.87	2090.81	1860.77	11910.9	7224.61	4398.48	79.941	1527.72	4137.77	4040.28	0	0
382	LPE(17:0)-H	2.90251	466.294	65428.1	63004.7	34383.2	69117.3	71210.6	49133.3	82558.8	47408	43519.1	58823.2	0	0	0	0	2383.96	53334.7	43499.5	48276.2	2882.52	46056.8	45067.8	47912.2	40434.7
383	LPE(17:1)-H	2.21152	464.278	14649.8	69461.9	48388.3	129702	87054.9	31447.1	16382	39899.6	21653.5	33737.3	5.69706e+06	4.62751e+06	4.40263e+06	4.72832e+06	1.23226e+07	3.35422e+06	3.44312e+06	3.32575e+06	3.18103e+06	2.97864e+06	3.01319e+06	2.83216e+06	2.69953e+06
384	LPE(17:2)-H	1.993	462.263	0	0	0	0	0	0	0	0	0	0	14605.7	2686.72	3070.17	3575.73	23549.1	3208.73	3520.74	0	1401.27	9956.94	1712.24	3373.84	3342.78
385	LPE(18:0)-H	3.74842	480.31	131493	252290	126927	323350	293118	187201	117914	158307	123198	202709	107616	81796.3	114372	78464.9	284968	235643	233834	212143	214816	215215	184828	189581	186745
386	LPE(18:1)-H	2.60843	478.294	32393	405738	240485	31196.9	29338.6	292321	36500.6	317876	321118	454094	901595	551396	729700	629136	2.20598e+06	491735	509539	479433	476560	447679	469285	444253	410724
387	LPE(18:1)-H	2.899	478.294	1.73065e+06	387078	236410	404041	339933	283363	793252	43129.7	303689	414957	278552	140351	246267	214157	719029	607287	618662	572560	563646	531968	585428	529471	498633
388	LPE(18:2)-H	2.32	476.278	0	1780.06	0	0	0	0	0	0	0	0	35386.5	22668.1	20962.7	20622.3	83109.7	20419.6	13712	17793.1	29380.6	14769.4	16824.3	14396.8	19174.6
389	LPE(19:0)-H	4.12028	494.325	2.64303e+06	4.18753e+06	1.88669e+06	4.19112e+06	3.43087e+06	2.98732e+06	4.42045e+06	3.0452e+06	2.32314e+06	3.95559e+06	2902.96	0	0	0	0	47836.8	2.70044e+06	2.54648e+06	2.4624e+06	2.56223e+06	2.37302e+06	2.21353e+06	2.13903e+06
390	LPE(19:0)-H	17.5006	494.325	66855.8	111239	54339.6	79646	83305.8	100303	94066.4	69605.4	60763	88618.7	0	0	0	0	0	68959.6	62809.6	71789.5	59875.4	68711.3	71514	72078.5	63592.7
391	LPE(19:1)-H	3.26641	492.31	147437	117727	61653.6	109680	102179	86927.9	186343	98257	89334.2	121086	923237	790209	703933	657247	1.49355e+06	574593	553248	552416	520944	544583	545608	497984	417588
392	LPG(16:0)-H	2.058	483.273	0	0	0	0	0	5426.18	2331.3	0	0	0	18580	6098.88	11573.7	21087	64497.4	9369.75	12527.6	16173.4	8995.23	17546.1	11736.5	17863.4	12663.4
393	LPG(17:1)-H	1.92718	495.273	0	0	0	0	1799.25	0	0	0	0	0	91991.1	51266.7	97998.5	105883	272319	52983.9	57340.5	65374.7	64156.2	66491.1	49455.2	43732.6	46962.3
394	MGDG(25:4/27:6)-H	13.4991	989.709	1.1082e+06	516389	214830	379138	527149	471766	625717	385529	296029	557432	0	0	0	0	0	405942	449199	495106	401283	375634	396058	380372	341011
395	MGDG(26:3/29:10)-H	19.734	1025.71	47295.6	97328.8	33911.9	67477.7	107358	60368.6	60060.9	56637.5	41889.5	89097.3	0	0	0	0	0	52206.9	44851.7	40756.5	36252.3	34808	37941.9	38002.7	29900.8
396	MGDG(26:4/29:10)-H	18.842	1023.69	97575.9	92887.2	27878.1	79927.7	143512	78614.9	157003	52692.5	51518.1	90968.6	0	0	0	0	0	92918.3	59069	64213.8	36529.2	30127.4	42866.1	54506.2	63367.7
397	OAHFA(22:5/21:1)-H	9.413	651.536	0	0	0	0	0	0	0	0	0	0	146450	109614	222307	127276	313263	73508.3	61985.5	82678.9	65707.5	67375	59018.9	46886.3	49538.1
398	PA(17:1/17:1)-H	10.62	671.466	17057.8	22896.7	9387.44	22649.5	21740.7	22604.9	20707.9	23844.6	18974.7	23336	53688.7	72825.9	92536.4	88313.8	152407	32723.4	52664.2	43431.5	19819.2	28984.3	25346.6	31122.7	25289.2
399	PAF(30:0)+HCOO	4.01823	778.56	0	0	0	0	0	2755.18	0	9319.6	0	4085.89	0	0	0	1163.01	2016.2	19224	44706.9	4536.04	9596.41	4015.73	3136.7	3197.26	1959.4
400	PAF(30:0)+HCOO	6.437	778.56	1917.22	0	1646.06	0	0	1678.52	0	0	0	3516.02	0	0	0	0	0	36278.9	92059.7	7556.38	20400.5	7501.64	3036.31	6818.81	2189.16
401	PAF(30:0)+HCOO	28.817	778.56	2164.78	2627.48	3577.29	0	0	1579.86	1669.21	4744.99	0	2089.61	0	0	0	0	0	4913.14	14643.9	2156.87	2277.72	7286.54	3389.27	1594	3103.09
402	PAF(32:0)+HCOO	19.885	806.592	0	0	0	0	2116.38	1951.09	1937.41	4732.68	1886.73	2138.22	3578.45	4504.94	2053.66	0	210785	152598	39619.9	28254.4	25194.5	67620.1	24241.5	5195.64	11736.5
403	PAF(32:1)+HCOO	4.811	804.576	0	1459.31	2093.78	2245.52	2850.21	0	1929.32	13630	0	0	1042.69	0	0	1483.17	0	8635.7	11612.1	4949.89	16700.9	4741.21	2183.23	1863.8	0
404	PAF(32:1)+HCOO	5.573	804.576	857.984	0	1807.29	0	0	1739.63	0	4480.93	0	0	0	0	0	1483.17	1756.66	18801.1	14838.2	5854.97	10412.4	3603.84	5147.44	2205.65	1669.45
405	PAF(32:1)+HCOO	28.267	804.576	0	2024.21	3111.5	0	2966.94	5477.29	3059.46	1909.12	2165.23	3519.73	0	1863.12	0	0	0	16358.1	9980.02	10139.5	14803.8	3152.74	1995.25	145.06	6471.71
406	PAF(32:1)+HCOO	28.654	804.576	0	1728.08	3111.5	0	2501.04	5477.29	2573.68	4731	2145.28	2667.23	0	1558.24	0	0	0	9974.48	21297.6	1897.97	1889.44	1949.59	3443.44	75.372	2151.67
407	PC(8:0e/20:3)+HCOO	6.199	702.472	38.633	2.681	0	65.842	0	0	0	0	0	38.722	129854	113773	131140	128417	588289	116866	120728	108406	96372.6	102409	91307.9	102625	87040.1
408	PC(20:0/12:0)+HCOO	4.014	778.56	0	0	0	0	0	2878.61	0	0	0	87.013	0	0	0	0	0	19224	13845.7	56.995	3645.3	0	2983.19	3336.8	952.296
409	PC(11:0/21:0)+HCOO	4.29563	778.56	0	0	0	0	0	2320.57	926.604	2763.34	0	4100.19	0	0	0	0	1706.6	21350.8	90531.3	9362.94	4241.53	4064.24	3884.87	4583.96	2059.37
410	PC(10:0/22:0)+HCOO	4.714	778.56	0	1612.25	0	0	0	2225.88	2225.39	20974.4	1501.38	1482.42	0	0	0	0	0	10258.8	18836.9	11301.6	16132.1	8111.37	5962.69	2186.61	2027.02
411	PC(18:0/14:0)+HCOO	5.60118	778.56	1617.11	1612.25	0	1727.24	0	3570.16	1875.27	4986.05	1261.53	4998.44	0	0	0	2269.9	0	138681	27178.7	76739.7	14821	16291.1	7916.98	2235.24	10067.6
412	PC(8:0/24:0)+HCOO	6.437	778.56	1917.22	0	1646.06	0	0	1678.52	0	0	0	3516.02	0	0	0	0	0	36278.9	92059.7	7556.38	20400.5	7501.64	3036.31	6818.81	2189.16
413	PC(10:0/22:0)+HCOO	6.8293	778.56	1470.1	0	1642.54	0	0	3178.88	0	2184.15	1845.76	2083.63	0	0	0	0	0	70055.1	86362	5503.59	6185.86	16587.5	2088.33	3876.62	4655.99
414	PC(10:0/24:0)+HCOO	19.885	806.592	0	0	0	0	2116.38	1951.09	1937.41	4732.68	1886.73	2138.22	3578.45	4504.94	2053.66	0	210785	152598	39619.9	28254.4	25194.5	67620.1	24241.5	5195.64	11736.5
415	PC(25:1/9:0)+HCOO	1.174	804.576	0	0	0	0	0	0	0	0	0	51.105	0	0	0	0	0	18686.3	0	0	0	0	3853.77	0	0
416	PC(16:0/18:1)+HCOO	4.005	804.576	0	1459.31	1603.9	4631.13	0	1844.77	0	849.076	0	3891.79	515.214	0	0	1977.87	0	19055.1	16558.3	3572.53	10034	3290.48	3038.86	5917.56	0
417	PC(13:0/21:1)+HCOO	4.277	804.576	0	1734.91	1603.9	4935.53	0	1572.25	0	849.076	0	3891.79	515.214	0	0	1678.89	0	32663.8	32816.7	3426.89	3232.91	4591.77	2170.29	5041.04	0
418	PC(13:0/21:1)+HCOO	4.648	804.576	0	1459.31	1937.77	2245.52	3354.7	0	1929.32	13630	0	0	1232.12	0	0	1483.17	0	11839.9	17617.7	11153.5	25960.7	2863.27	5285.98	1863.8	0
419	PC(18:0/16:1)+HCOO	4.90888	804.576	0	1459.31	2093.78	2245.52	2850.21	0	1621.62	1640.51	0	0	1042.69	0	0	1735.08	0	11262.7	8161.49	8420.96	16700.9	4741.21	2962.66	3235.09	0
420	PC(13:0/21:1)+HCOO	5.203	804.576	857.984	0	2146.34	0	0	1504.11	0	13741.2	0	0	0	0	0	1768.2	1756.66	15788.6	8368.09	2614	1855.68	3951.37	2016.7	5443.75	1982.65
421	PC(15:1/19:0)+HCOO	5.57333	804.576	2016.75	3103.67	0	0	0	1740.12	3770.73	5794.65	0	1739.38	0	0	0	0	0	22986.8	18399.3	4930.73	11044.7	13124.3	5148.52	2190.86	4595.76
422	PC(20:0/14:1)+HCOO	6.873	804.576	0	798.91	0	0	0	2462.69	0	3062.68	1137.97	6174.66	1837.92	0	0	0	0	40242.6	46666.7	7000.63	3748.75	7393.36	2946.04	5068.89	0
423	PC(25:1/9:0)+HCOO	28.958	804.576	0	0	0	37.847	0	0	0	75.916	1571.01	0	0	0	0	0	0	6230.58	1840.82	2025.33	2113.95	0	5583.16	1929.86	0
424	PC(20:0/14:1)+HCOO	29.402	804.576	904.819	1686.1	4542.74	0	0	924.512	10917.9	2949.46	1269.39	5611.17	0	0	0	0	0	9375.9	8250.39	22168.8	1688.34	2463.97	2162.03	3291.64	0
425	PE(8:0/18:3)-H	4.4	600.367	3313.92	4712.31	0	6074.48	7146.22	0	2813.99	0	0	6432.62	4517.44	9255.83	20901.3	5225.18	56253.2	19226.7	12907.1	12386.2	14906.4	12729.6	13000.2	15776.7	14048.5
426	PE(16:1/12:0)-H	7.585	632.43	5032.13	44688.1	32746.7	102081	71349.5	30732.5	2960.82	25363.9	10453.7	26832.5	39611.9	19219	32247.3	27425.2	63753.3	51381.6	55749.6	52791.8	47931.3	45599.9	43533.9	51475.7	41266.8
427	PE(17:1/12:0)-H	8.881	646.445	0	65476.8	49303.3	148268	87533.1	15665.4	64.08	24786.6	18992.3	27111.3	426397	372694	493229	403911	1.29429e+06	280604	277481	284043	272566	267613	285852	244495	244659
428	PE(16:0/14:1)-H	10.7418	660.461	65665.3	42653.9	13541.1	33970.2	31264.3	24724.7	36307.8	22298.3	15469	3875.78	68331.3	62926.9	67064	65672.8	240352	60706.1	56579	59117.4	59852	59288.7	66314.8	52554.9	49764
429	PE(15:0/16:0)-H	12.9023	676.492	522637	561770	324931	535723	512515	486600	437684	417476	358937	551675	462645	186135	205967	316237	1.04905e+06	462792	397958	104722	445763	390334	395463	128657	372594
430	PE(15:1/16:0)-H	10.708	674.477	142715	68206.3	52828.7	81926.7	77725.6	85452.1	43839.7	66435.9	62732.6	88331.3	161793	135923	152437	165731	369091	130456	118827	127366	119596	124390	114106	109552	112484
431	PE(17:1/14:1)-H	9.06555	672.461	7167.91	8652.53	3071.38	14340.4	3323.88	3089.75	1628.14	44.008	1728.03	7006.02	133595	108675	148834	115786	413172	70920.4	72890.1	77138.2	73363.8	69411.2	97441.6	65800.7	90698.5
432	PE(16:0/15:2)-H	10.2044	672.461	0	0	0	0	0	0	0	0	0	0	183397	180236	212524	182802	484706	74543	79796.9	72250.1	59561.6	81357.4	67776.4	73855.5	64480.5
433	PE(16:0/16:0)-H	27.177	690.508	11495.2	7460.62	14203.2	613.259	12188.9	14173	18553.7	12641.5	7381.32	8269.25	27006.6	19351.5	19697	16487	30451.8	14057.4	9971.99	17856.6	14385.9	18464.6	22202.5	40293.5	21465.1
434	PE(16:0/16:1)-H	12.4205	688.492	4.21895e+06	2.23071e+06	2.05889e+06	3.73113e+06	4.88989e+06	2.98099e+06	3.12262e+06	2.88376e+06	2.7638e+06	3.73412e+06	6.29425e+06	6.37401e+06	6.25298e+06	7.10293e+06	2.09096e+07	5.94448e+06	5.70759e+06	5.53956e+06	5.59242e+06	5.49197e+06	5.84582e+06	6.05331e+06	5.85546e+06
435	PE(16:0/16:1)-H	13.3924	688.492	202028	131719	27664.9	87113.5	136519	96968.2	138487	98039.4	81092.2	136525	255595	377924	447899	457526	892913	188883	141272	145193	72178.3	124627	151167	111869	122898
436	PE(16:0/16:2)-H	10.666	686.477	2.49643e+06	1.66117e+06	985722	1.81952e+06	1.57032e+06	1.10839e+06	1.43239e+06	1.23595e+06	1.05528e+06	1.50278e+06	3.92488e+06	3.63868e+06	3.06554e+06	2.92101e+06	2.07393e+06	2.75522e+06	2.65784e+06	2.66322e+06	2.62126e+06	2.61137e+06	2.51408e+06	2.43972e+06	2.33477e+06
437	PE(16:0/16:2)-H	10.9734	686.477	73503.7	64054.7	57930.2	79342.9	114127	67253.1	51784.4	77292.2	58332.5	80752.3	270689	288347	450263	298528	664977	158796	140082	134540	146747	130757	186442	190092	182552
438	PE(16:0/16:2)-H	11.3102	686.477	40673.4	45296	15679.9	31792.8	34620.5	22067.1	29028.3	23777.7	19574.6	23984.8	236631	240508	264154	204062	492232	179174	189545	159596	181895	178886	175703	162365	138662
439	PE(17:1/16:0)-H	13.284	702.508	4.74767e+06	2.23657e+06	1.10983e+06	2.03268e+06	1.83496e+06	1.61942e+06	2.57065e+06	1.81325e+06	1.48231e+06	2.19247e+06	1.55784e+06	1.42029e+06	1.62749e+06	1.40355e+06	5.2507e+06	2.48237e+06	2.35948e+06	2.35268e+06	2.48065e+06	2.08595e+06	2.08385e+06	1.73185e+06	1.89027e+06
440	PE(17:1/16:0)-H	13.9545	702.508	6.42124e+06	6.91066e+06	3.95848e+06	1.05579e+07	7.43923e+06	2.63574e+06	3.5864e+06	2.41881e+06	1.86594e+06	2.81891e+06	1.18182e+08	1.14982e+08	1.18169e+08	1.10953e+08	1.98173e+08	8.36487e+07	8.14252e+07	8.10675e+07	8.07333e+07	7.46274e+07	7.85865e+07	7.70682e+07	7.4259e+07
441	PE(17:1/16:0)-H	15.882	702.508	0	1922.22	16156.4	824.796	0	1532.06	4909.71	1370.54	0	0	190509	196665	140418	366142	359711	130175	135585	123424	89805.3	112902	98679.2	116951	153481
442	PE(16:0/17:2)-H	10.852	700.492	336805	471274	362766	763109	493183	239962	198542	269684	224601	311484	110910	95016.4	85907.9	113468	145804	90636.8	1.80928e+06	64858.6	61415.2	45756.8	70456.7	63779.4	1.64347e+06
443	PE(16:0/17:2)-H	12.1427	700.492	9895.18	2875.87	17028.2	15036.6	14527.8	9318.69	4333.53	6195.07	11496.4	13295.7	345858	348271	309735	336706	614171	223245	233784	206166	231472	211812	203221	221980	204123
444	PE(16:0/17:2)-H	12.6993	700.492	4857.35	4987.45	3387.82	8068.05	6344.31	2255.84	4232.38	2026.89	3827.14	0	1.95961e+06	1.71724e+06	1.81049e+06	1.77715e+06	5.14e+06	472976	474301	435416	441294	428135	408086	427336	406921
445	PE(17:1/16:2)-H	9.655	698.477	974.326	43.004	44.886	2228.49	0	1937.88	0	0	0	0	130082	70802.4	107218	90887.9	102.212	31315	33134.8	11379.8	44642.4	32006.2	47200.2	13818.7	17748.8
446	PE(17:1/16:2)-H	10.4274	698.477	0	0	0	0	0	0	0	0	0	0	129814	54888.3	69338.8	43662.8	149444	24499.6	22231.9	25774	39028.1	10468	2190.62	8750.41	23696.1
447	PE(16:0/18:1)-H	15.1264	716.524	1.11786e+07	4.66454e+06	2.14669e+06	4.08265e+06	4.68565e+06	3.36311e+06	3.47395e+06	3.23151e+06	3.02644e+06	4.61594e+06	1.17373e+07	7.81607e+06	8.69044e+06	8.15903e+06	2.28215e+07	8.72387e+06	8.58825e+06	7.64565e+06	7.67459e+06	7.91095e+06	8.5403e+06	7.2066e+06	8.79058e+06
448	PE(16:0/18:1)-H	15.957	716.524	137648	76148.2	65097.1	80779.2	93288.1	106243	60429.1	61884	77141.2	139538	136478	272414	129343	197700	532423	230419	147896	174177	154136	175391	127600	126254	182495
449	PE(16:0/18:2)-H	13.145	714.508	1.21407e+07	4.61767e+06	2.79517e+06	4.28256e+06	4.10157e+06	3.03782e+06	6.13124e+06	3.73059e+06	3.95715e+06	4.46814e+06	2.93819e+07	2.65528e+07	2.72976e+07	2.59607e+07	4.77266e+07	1.55185e+07	1.4793e+07	1.49565e+07	1.49071e+07	1.44096e+07	1.44514e+07	1.38116e+07	1.33301e+07
450	PE(16:0/18:2)-H	13.6306	714.508	184648	70969.2	71432	114862	83316.6	91051.5	54315	101202	98210.3	72906.9	2.12678e+06	2.02158e+06	1.90603e+06	2.06652e+06	4.12575e+06	796032	717101	752757	704050	750800	778874	812207	759033
451	PE(16:0/19:0)-H	4.348	732.555	20564.7	18237.7	40029.7	63702.9	2246.64	88821.6	29008.5	18583.1	3542.45	16795.6	3583.63	26281.4	18822.2	29744.8	7022.91	0	23061.2	24193.5	11449.5	50977.7	27486.8	46585.4	16164.6
452	PE(16:0/19:0)-H	17.4901	732.555	1.27903e+08	1.33399e+08	7.69688e+07	1.13742e+08	1.13077e+08	1.08029e+08	1.24377e+08	1.03242e+08	9.5685e+07	1.19702e+08	264526	240046	289660	269323	462496	1.07641e+08	1.02918e+08	1.03387e+08	1.01996e+08	1.00488e+08	9.92814e+07	9.69952e+07	9.36729e+07
453	PE(16:0/19:0)-H	27.1859	732.555	1.52023e+06	2.14174e+06	857956	1.469e+06	1.33222e+06	974081	1.38244e+06	1.08474e+06	981155	2.47816e+06	10736	199858	24593.1	46103.8	11524.2	951783	1.12948e+06	1.62959e+06	916046	896088	744764	982701	786979
454	PE(16:0/19:0)-H	27.634	732.555	2.21562e+06	3.03892e+06	1.06084e+06	2.1091e+06	1.70987e+06	1.4934e+06	2.06322e+06	201548	1.30926e+06	2.21269e+06	45687.1	267911	39748.3	151665	87857	1.17562e+06	116368	1.55561e+06	1.54064e+06	1.49838e+06	1.08473e+06	1.45938e+06	1.52842e+06
455	PE(16:0/19:0)-H	28.0676	732.555	464759	1.05471e+06	315248	333669	66710.2	404870	347167	507841	131163	437998	7686.91	101281	59393.3	166296	89043.5	77311	32784.3	542219	124190	405435	120077	246938	511129
456	PE(16:0/19:0)-H	28.866	732.555	66697.2	119133	50813.3	63762.9	15851.7	47964.7	244991	18197.1	16413.2	37902.4	3171.82	20681.2	4089.07	7255.11	3974.33	9627.12	43683.2	9158.18	55703.5	26228.2	27011.5	152476	21428.5
457	PE(19:1/16:0)-H	16.2922	730.539	3.04889e+06	4.51421e+06	1.75536e+06	3.94044e+06	4.01088e+06	5.0818e+06	7.50584e+06	4.94986e+06	2.18699e+06	3.37025e+06	4.16195e+07	4.13993e+07	3.9827e+07	4.18985e+07	6.37418e+07	2.7377e+07	2.54919e+07	2.51422e+07	2.62164e+07	2.53981e+07	2.45649e+07	2.44643e+07	2.31911e+07
458	PE(19:1/16:0)-H	16.561	730.539	1.13133e+06	999779	2.965e+06	6.38305e+06	6.9965e+06	5.11496e+06	1.24988e+06	4.89338e+06	4.75516e+06	7.05833e+06	4.3298e+07	4.08867e+07	3.95541e+07	4.20429e+07	6.34749e+07	3.14293e+07	2.93847e+07	2.91674e+07	3.01785e+07	2.94356e+07	2.94018e+07	2.86656e+07	2.81958e+07
459	PE(16:0/19:2)-H	15.3796	728.524	36672.7	16843.5	0	11879.7	2212.48	8003.29	9947.92	7574.96	6548.06	10794.5	2.08708e+06	1.99925e+06	1.85981e+06	2.0167e+06	4.35659e+06	493783	419017	477516	445021	475296	460272	436504	396626
460	PE(17:1/18:2)-H	11.6983	726.508	12673.3	18183.2	6966.23	25881.3	8051.51	10025.4	10438	24598.8	7142.17	6441.2	119927	108495	93018.1	86071.9	109296	41358	95084.6	37687.2	41692	41396	38759.1	28751.2	42138.4
461	PE(17:1/18:2)-H	12.9584	726.508	4122.63	0	0	0	2015.99	0	1628.76	1598.36	1848.22	0	515733	443157	401799	436049	998976	144526	132745	145572	159555	153272	128320	132522	132378
462	PE(17:1/19:1)-H	15.72	742.539	50523.4	33385.3	12973.9	42108	34552.9	24663	15436	11276.7	2789.9	18165.8	1.27906e+07	1.15612e+07	1.11019e+07	1.15209e+07	1.79991e+07	3.72015e+06	3.53686e+06	3.5421e+06	3.44153e+06	3.52099e+06	3.4772e+06	3.18974e+06	3.26337e+06
463	PE(18:0/18:2)-H	16.1113	742.539	15876.4	6532.68	2822.64	2288.49	2851.39	3663.64	16077.6	4941.97	2344.07	6376.94	347830	409580	407712	316533	824329	107413	95869.2	114955	109301	103010	93920.1	112577	88052.7
464	PE(17:1/19:2)-H	14.7997	740.524	0	0	0	0	0	0	0	0	0	0	157996	135683	132138	135339	182047	30695.6	41722.9	28014.9	33480.6	29300.5	34148.2	32238.5	29315.6
465	PE(19:1/18:2)-H	15.5457	754.539	0	0	2057.83	0	0	0	0	0	0	0	97148.7	100714	81735.3	106471	229050	31774.9	23364.4	21372.8	44299.4	26806	28522.6	25112.8	24008.5
466	PE(35:6/21:4)-H	18.457	1006.73	0	0	3421.61	17803.9	2861.7	0	0	0	0	0	341304	256220	278563	272335	802675	186388	142640	144467	149939	133667	138426	121024	116483
467	PEt(16:0/13:0)-H	11.049	633.45	0	0	0	0	0	0	0	0	0	0	38452	37607.4	66959	51936.5	102117	24122.6	22234	19815.4	17641.2	19156.2	17137.4	13232.3	16114.8
468	PEt(15:0/16:0)-H	13.573	661.481	0	19254.1	15239.4	39799.2	24319.8	2174.77	0	89.17	0	10955	918122	1.27779e+06	1.54819e+06	1.27911e+06	2.30554e+06	536545	537679	535875	508501	478744	475126	448435	380032
469	PEt(15:0/16:1)-H	11.613	659.466	0	824.297	0	2277.88	2403.66	0	0	0	0	0	89443.1	85112.3	91712.8	88820.7	83426.1	75924	98221.2	42081.1	36765.3	62648.6	62940.8	29397.5	25921.5
470	PEt(17:1/14:0)-H	12.666	659.466	0	0	0	0	41.454	0	0	0	0	0	33501.7	30830	138880	85810.5	291215	16749.7	27778.2	17051.5	29384.8	43328.4	23537.7	20159.9	18949.4
471	PEt(16:0/16:0)-H	15.892	675.497	3708.12	5698.48	46.622	3038.19	3159.66	1845.83	0	0	0	0	0	0	8955.75	0	98180.8	11900.9	72.751	60.782	2261.6	11996.9	15259.5	4757.48	3138.26
472	PEt(17:1/15:0)-H	12.897	673.481	25639.1	150208	88673.5	172317	114768	67811.3	34436	31280.2	18415.1	44875.1	6.91617e+06	9.66019e+06	1.19059e+07	9.28238e+06	1.92538e+07	4.15121e+06	4.04831e+06	3.93458e+06	3.86481e+06	3.7844e+06	3.75774e+06	3.64137e+06	3.37048e+06
473	PEt(15:1/17:1)-H	10.62	671.466	17057.8	22896.7	9387.44	22649.5	21740.7	22604.9	20707.9	23844.6	18974.7	23336	53688.7	72825.9	92536.4	88313.8	152407	32723.4	52664.2	43431.5	19819.2	28984.3	25346.6	31122.7	25289.2
474	PEt(16:0/17:0)-H	16.523	689.513	192853	401010	139713	347838	356492	249598	134158	178709	180761	210941	0	0	0	0	0	169331	182455	168778	187011	186101	175412	188455	157500
475	PEt(17:0/18:1)-H	16.09	715.528	0	0	0	0	0	0	0	0	0	0	22456.8	36801.7	42483.5	31961.7	112140	14907.5	12805.1	4316.99	12248.5	7004.02	13128.2	12670.2	4152.13
476	PEt(38:0/17:1)-H	22.805	995.841	32223	31222.2	6752.94	29993.2	55493.9	40538.6	23312.5	33585.1	20032.9	33218.5	0	0	0	0	0	61524.5	18113.3	36273.3	36192.2	30558.4	31664.8	25237.4	21530.7
477	PG(16:0/16:1)-H	11.177	719.487	0	0	0	56.005	0	0	0	0	0	0	72830.5	95302.9	89994.6	73581.5	236023	45609.3	33677.8	37662	37392.1	41994	32277.5	38915.4	38064.7
478	PG(16:0/18:2)-H	11.3802	745.503	2174.42	1955.2	0	0	0	2556.78	0	0	0	0	292428	321848	356247	290892	678779	178065	178904	183235	193158	148827	168796	156273	174763
479	PG(16:0/19:2)-H	13.0625	759.518	0	0	0	0	0	0	0	0	0	0	227295	204403	232777	224572	566946	107528	76834.1	89372.6	63331.8	72176.3	72444.3	70964.1	66196.4
480	PI(29:3/11:0)-H	6.126	915.597	7697.12	5846.28	14502.2	16259.6	5908.85	26502.9	19231.3	8921.61	27830.4	19620.5	40337.3	12791.4	38919.1	9716.06	12109.7	18371.9	19652.5	19218.8	24260.3	22322.2	14005.8	26121.6	7771.32
481	PIP(17:4/13:1)-H	4.42154	851.375	144548	77759.5	34150.5	69914.4	79083.5	58876.1	59455.7	44172.9	39658.8	72634.5	0	0	0	0	0	62015.3	57547.4	50556.2	53288.5	58468.3	60296.3	53077.6	45934.3
482	PIP(19:4/13:1)-H	5.34337	879.407	268579	197131	81813.3	158401	211432	145300	180140	93212.9	87906.7	173226	0	0	0	0	0	134880	143440	127165	125709	130567	133662	112966	115210
483	PIP(19:5/13:1)-H	4.581	877.391	14748.1	8922	2543.58	4438.42	2548.28	5169.73	16555	2766.42	0	0	0	0	0	0	0	0	5572.04	85.51	6445.6	6856.75	4253.74	4870.51	3681.82
484	PIP(21:4/13:1)-H	6.53646	907.438	97257	104447	35396.6	88196.5	115447	71353.9	94589.9	66642	53241.9	91592.5	0	874.409	0	1455.75	110.943	65814.5	66031.5	61687.3	63217.3	50423.5	52049.6	54354.5	57658
485	PIP(17:2/24:7)-H	0.896563	997.485	147531	71485	25307	51711.9	79770.9	50384.5	103183	42385.5	26323.9	66925.9	0	0	0	0	0	63805.4	61504.8	56460.2	66827.8	65588.6	61270.3	54681.2	55335.9
486	PIP(35:0/13:1)-H	20.02	1111.72	208141	232264	77308.2	131276	167532	165580	233406	127139	106320	184822	1927.17	1938.9	2548	2254.6	33856.9	167435	151759	150786	199477	122093	134272	144719	107263
487	PIP(27:1/21:2)-H	2.704	1107.69	154629	47931.3	9920.3	42668	82795.6	53785.7	90253.2	57920.7	35141.6	60180.8	21226.9	32809.3	62909.9	36307.6	36885.8	59438.4	51221.2	33081.6	65807.7	54712.9	66599.2	50969.8	50727.3
488	PIP(34:1/16:0)-H	21.2066	1139.75	815589	638524	435686	706049	217683	464172	1.20548e+06	474499	417003	688310	11497.4	5198.31	2196.97	4389.14	30421.6	477158	480910	451858	688786	683440	414430	592853	552747
489	PIP(33:1/17:1)-H	20.0607	1137.74	1.21951e+06	1.30982e+06	339313	912319	945033	972026	1.3461e+06	630641	707418	1.13632e+06	18234.4	30218	4938.55	14111.7	55683.8	752601	632147	563034	797759	787533	753021	647751	572027
490	PIP(32:1/18:1)-H	20.6722	1137.74	6530.81	1922.8	107335	174870	160916	244912	323553	192215	195541	1570.72	399270	364964	274058	358206	640407	194487	196347	237341	213746	313057	182871	150306	319236
491	PIP(31:1/19:2)-H	18.663	1135.72	661400	450882	198517	319871	376989	303673	348662	327695	281311	381198	0	0	0	0	0	287492	320318	286257	395692	274546	276587	238376	179273
492	PIP(33:1/17:3)-H	3.36008	1133.7	99774.3	188933	77902.2	152032	219822	152196	68759.8	104207	78338.4	145172	15911.6	12275.8	20021.1	4291.84	5219.24	111667	116467	87105.6	110148	88654.4	89852.9	84031.5	85557.9
493	PIP(34:1/18:1)-H	21.403	1165.77	262466	1.25436e+06	505453	786704	843605	1.02997e+06	1.51906e+06	981398	918428	910764	3740	5396.48	2777.91	10669.2	57455.2	826718	810452	760136	777897	495220	531181	647130	417475
494	PIP(33:1/19:2)-H	20.2474	1163.75	155672	563169	172614	346529	339554	443713	579518	447678	328615	475438	2490.65	5563.12	7116.4	9498.87	4219.93	236358	338726	322468	260387	240065	171737	216430	243915
495	PIP(38:1/15:0)-H	23.4995	1181.8	69158	470949	244424	319063	370131	415298	341828	352731	343447	441865	0	0	0	0	0	264258	305655	294545	230785	210960	268892	191413	196884
496	PIP(34:2/19:4)-H	8.883	1171.72	278748	155693	93800.7	135150	149030	149594	217881	141809	160064	176443	0	0	0	0	0	177372	172778	155756	148488	159818	153378	155638	139829
497	PIP(38:3/19:5)-H	9.15	1223.75	981626	630650	273674	525478	575610	571249	710480	491063	384822	611545	0	0	0	0	1684.21	475550	430707	468463	470349	486273	430429	422036	405523
498	PIP(38:4/22:4)-H	12.636	1265.8	1.47141e+07	1.4848e+07	1.07356e+07	1.43606e+07	1.35464e+07	1.21415e+07	1.22688e+07	1.13055e+07	1.07457e+07	1.27245e+07	3648.13	51.045	19621.7	17398.1	9889.36	1.24025e+07	1.21473e+07	1.2025e+07	1.19473e+07	1.18401e+07	1.13506e+07	1.13927e+07	1.1092e+07
499	PIP(38:6/23:6)-H	5.872	1271.75	152075	47909.3	30559	58011	58216.2	43759.1	60413	15081.6	28367.9	53381.3	0	0	7.707	4.842	0	69139.5	60794.1	76378.5	38414.7	71658.7	67321.2	56967	22304.9
500	PIP2(14:0e/17:2)-H	0.899797	937.425	607251	63228.7	40846.9	69185	57552.2	68113.3	207217	74563.9	82857.1	120431	0	0	0	0	0	129739	142308	139846	126380	133323	128001	118355	115667
501	PIP2(34:2/21:2)-H	5.884	1283.75	79836.9	54863.9	36677.3	38226.7	88520	19811.4	211540	19347.3	26349.6	66051.7	0	0	0	0	0	39900.1	19593.1	64876.1	25805.8	21386.7	33376.4	44645.3	11692.6
502	PIP2(38:0/22:4)-H	3.128	1353.83	26668.9	54604.5	34494.5	55706.3	91573	37221.2	21621.1	33286.9	22479.4	55809.6	5690.56	7539.26	6238.88	1309.58	6535.24	32333.1	27909.7	45331.8	32798.9	28629.1	43541.4	24334.4	27144.6
503	PMe(16:0/14:0)-H	11.0527	633.45	0	0	0	0	0	0	0	0	0	0	40397.8	46426.8	67090.3	55898.1	103587	24109.6	22756.7	41675.9	17633.9	28118.8	15125.2	13061.4	15996
504	PMe(16:0/14:1)-H	9.081	631.434	0	0	0	67.456	0	0	0	0	0	0	6223.32	10239	24082.1	14120.4	32400.2	0	13331	12460	4810.52	0	63.068	5985.5	2311.41
505	PMe(17:1/14:0)-H	10.4831	645.45	0	0	0	0	0	0	0	0	0	0	138848	178242	255650	188128	465693	70439	63812.8	72406.3	60077	57710	65537.9	60170.6	60832.2
506	PMe(16:0/16:0)-H	13.5886	661.481	0	21251	14276.1	32804.8	24239.2	2169.7	0	3874.07	0	10456.1	918259	1.27884e+06	1.54819e+06	1.28045e+06	2.33999e+06	536585	537678	535950	510052	479936	475161	448483	386803
507	PMe(16:0/16:1)-H	11.2054	659.466	0	59695.9	53072.7	131401	77984.6	23433.5	1702.05	20276.9	10838.1	24621.8	297523	412007	618823	535059	654228	216324	220708	204358	200704	212244	204451	179107	186685
508	PMe(16:0/16:1)-H	11.6138	659.466	0	824.297	0	2198.85	3454.66	0	0	0	0	0	95590.8	81901.2	92110.7	90385.1	176404	64236.8	95625.9	41771.5	37890.7	63388.4	37729.6	28825	26672.8
509	PMe(16:0/16:1)-H	12.6639	659.466	902.252	0	0	0	1900.94	0	0	0	0	0	37810.9	29221.6	144904	77914.8	289911	17645.3	27916.1	18476	29513.4	25086.5	23955.2	20706.6	18220.1
510	PMe(16:0/17:0)-H	15.892	675.497	3708.12	5698.48	46.622	3038.19	3159.66	1845.83	0	0	0	0	0	0	8955.75	0	98180.8	11900.9	72.751	60.782	2261.6	11996.9	15259.5	4757.48	3138.26
511	PMe(17:1/16:0)-H	12.8915	673.481	0	70874.6	72095.4	187611	126744	28829.6	0	31305.7	18481.4	43110.3	6.86641e+06	9.60882e+06	1.1751e+07	9.73703e+06	1.90291e+07	4.13456e+06	4.05256e+06	3.98582e+06	3.84095e+06	3.75586e+06	3.75223e+06	3.64187e+06	3.4098e+06
512	PMe(17:1/16:0)-H	13.345	673.481	144614	247434	139603	2790.28	3420.94	178909	136021	3550.4	136635	127801	56633	9.77439e+06	1.19293e+07	87552.3	1.92891e+07	4.27042e+06	4.18983e+06	4.11071e+06	3.98174e+06	3.92223e+06	3.94683e+06	3.7312e+06	119201
513	PMe(17:1/16:1)-H	10.6302	671.466	0	0	1229.94	0	0	1345.88	0	1589.93	2159.92	1829.99	53688.7	68762	117586	80580.1	130201	38033.5	20678.1	40781.2	29018.8	37321.2	25887	31317	26619.9
514	PMe(18:0/16:0)-H	15.9855	689.513	0	0	0	0	0	2.221	0	0	0	0	57534.1	82436.2	90357.7	92459.6	244924	24008.7	20135.1	28070	31066.2	25776.6	18745.3	28472.2	23626
515	PMe(16:0/18:1)-H	13.7407	687.497	0	3191.33	9199.24	24983.4	9773.78	3652.73	0	37.459	0	0	235105	378339	438715	386776	909834	196839	200817	198022	182147	177968	171249	162287	148047
516	PMe(16:0/18:1)-H	14.2186	687.497	65.029	26504.6	24035.4	24077.5	13655.7	17143.2	4000.36	10430	26700.1	18018.7	67014.1	112826	123873	105041	142066	41720.1	55273.9	55783.4	50019.3	45453.4	48345.3	37623.8	37229.9
517	PMe(17:1/17:1)-H	12.2675	685.481	0	0	0	0	0	0	0	0	0	0	190450	291852	306076	226505	371552	109105	100234	98502.2	109446	96337.3	89754.7	105020	97190.3
518	PMe(19:1/16:0)-H	15.4411	701.513	2791.9	3857.63	2420.77	3389.08	8359.75	2970.26	1865.32	4981.52	109.707	5107.47	1.04895e+06	1.61456e+06	1.64226e+06	1.50819e+06	2.70288e+06	359624	366033	370850	349998	394499	346962	327813	350971
519	PMe(17:1/18:1)-H	12.9908	699.497	0	0	0	0	0	0	0	0	0	0	71136.8	104449	133925	118141	260484	58634.7	61599.1	56454.2	53026.5	46001.5	50577.4	54971.2	56105.6
520	PMe(17:1/19:1)-H	14.8444	713.513	0	0	0	0	0	0	0	0	0	0	113087	179498	194177	175668	171073	28815.8	29367.9	33749.4	36475.5	21009.7	35003.6	33339.6	38103.1
521	PMe(33:3/13:1)-H	18.43	849.638	60553.5	165608	64430.9	126682	124039	122579	145402	126011	70483.7	178880	0	0	0	0	0	99654.5	103792	86071.8	88555.8	94788.7	85497.5	77213.1	86150.4
522	PMe(23:2/23:2)-H	18.733	849.638	272238	431310	151915	293126	302967	274881	342871	245650	155552	347060	0	0	0	0	0	215843	248762	226376	237262	214002	197663	192772	190028
523	SM(d16:1/16:0)+Cl	23.1645	709.506	380906	104969	227361	331988	5201.71	484505	253779	199467	239873	543171	0	36105.9	0	27313.7	0	0	333799	370740	316603	303912	284604	233073	246870
524	SM(d16:1/16:0)+Cl	23.488	709.506	60847.6	150180	99966.4	161373	0	211945	92603	74727.9	89348.3	191459	0	36105.9	0	30371.3	0	0	138945	101888	130070	125313	100746	90932.5	99039.3
525	SM(d16:1/21:1)+CH3COO	12.221	801.613	1.16008e+06	761028	608029	664837	818516	995900	1.26009e+06	909478	862345	945388	0	0	0	0	0	514246	510857	509048	532945	505172	498417	517778	526500
526	SM(d13:0/26:2)+HCOO	12.4971	815.628	3.8572e+07	2.35694e+07	1.60369e+07	2.16748e+07	2.46991e+07	2.70541e+07	3.26142e+07	2.41074e+07	2.0487e+07	2.76952e+07	5622.15	8682.17	2794.75	13678.6	15219.7	2.24365e+07	2.14519e+07	2.1747e+07	2.25766e+07	2.19134e+07	2.178e+07	2.02594e+07	2.02007e+07
527	SM(d17:1/26:2)+HCOO	15.434	869.675	1.47224e+06	836312	535514	757357	914108	1.00708e+06	1.13516e+06	820422	719492	1.0031e+06	0	0	0	0	0	881868	838186	880455	848374	856381	813105	775017	795657
528	dMePE(8:0e/8:0)-H	3.71229	480.31	129274	265072	125153	41800.7	284134	186803	52296.3	158307	126742	40508.5	105453	84517.9	115160	74783.7	291820	247193	235756	213498	223599	218189	193830	191704	192970
529	dMePE(8:0p/8:0)-H	2.59263	478.294	31211.7	26844.4	17672.2	435678	29243.7	20308.7	36500.6	21252.4	16922.8	28791.2	801671	551396	729625	629136	2.28367e+06	482939	509539	468603	476560	447679	453564	452903	403226
530	dMePE(6:0/18:3)-H	4.398	600.367	3313.92	4309.53	0	5576.47	7043.08	0	2737.12	0	0	5849.66	4142.22	8849.75	19775.8	4895.17	54638.4	19513.1	10646.7	11638	13935.7	12497.4	12792.7	14116.3	13309.1
531	dMePE(12:0/14:0)-H	9.3888	634.445	274256	281053	160798	268637	250388	166555	160997	168599	149979	213028	88682	76022.6	106048	78540.3	271264	238583	214146	237637	216218	228265	217546	193159	187992
532	dMePE(16:1/10:0)-H	7.58761	632.43	5615.47	51395	34957.2	103803	65901.6	30625.2	2987.61	25360.3	10367.8	27273.9	38288.4	17599	28146.9	27524.9	87481.2	50645.6	55749.6	53821.2	47356.4	45539.1	44170.5	41377.8	41478.8
533	dMePE(17:1/10:0)-H	8.86808	646.445	0	65476.8	49303.3	146941	84000.9	15665.4	64.08	24786.6	18992.3	27111.3	426179	372362	493030	403673	1.29429e+06	280423	277404	283781	269499	267025	284842	244249	244514
534	dMePE(14:0/14:0)-H	11.7637	662.477	8.46823e+06	9.19353e+06	4.49284e+06	7.90149e+06	7.64901e+06	6.38089e+06	5.05077e+06	5.93624e+06	4.98082e+06	7.56798e+06	2.41652e+06	2.08925e+06	2.44996e+06	2.14984e+06	5.583e+06	7.00116e+06	6.49915e+06	6.25503e+06	6.20347e+06	6.13862e+06	6.02614e+06	5.67833e+06	5.56214e+06
535	dMePE(14:0/14:1)-H	9.57084	660.461	946729	1.00474e+06	259388	994432	1.12476e+06	784470	436216	757186	613167	971214	728297	611407	833970	706479	1.26701e+06	992763	907965	1.02252e+06	1.06225e+06	1.0077e+06	881300	835776	894491
536	dMePE(14:0/14:1)-H	9.8776	660.461	1.40886e+06	1.03782e+06	605823	1.08176e+06	990369	695626	436216	727239	626140	893766	169707	785520	162761	918234	760666	1.29819e+06	1.24274e+06	1.24128e+06	1.2376e+06	1.20657e+06	1.20137e+06	1.15285e+06	1.11218e+06
537	dMePE(14:0/14:1)-H	10.7346	660.461	57246.4	33153.4	13757.7	35161.5	36327.2	23046.1	35334.4	21417.6	14904.9	37620.1	68536.6	62665.9	66557.8	65672.8	191545	52511	34888.9	56053.6	59604.4	57918.3	60152	49588.2	47511.3
538	dMePE(14:1/14:1)-H	8.359	658.445	120821	123749	52021.5	107506	125297	111016	63389.1	105861	39641.8	108017	20939.2	21433.8	25072.5	17541.4	22429.1	153376	118309	108916	124719	127947	116156	120335	78167.2
539	dMePE(16:0/13:0)-H	12.899	676.492	522637	561770	324931	535723	512515	486600	437684	417476	358937	551675	92126.8	186135	205967	316237	1.04905e+06	462792	397958	104722	445763	390334	395463	128657	372594
540	dMePE(15:1/14:0)-H	10.7054	674.477	142715	68206.3	52828.7	81926.7	77725.6	85452.1	43839.7	66435.9	62732.6	88331.3	163337	135923	170698	165731	369091	130456	118827	127366	119596	124390	114106	109552	112484
541	dMePE(15:1/14:0)-H	11.1421	674.477	32976.6	200172	106152	215878	179172	127023	7403.01	126724	91896.1	121092	9.43165e+06	8.54931e+06	1.05275e+07	9.18798e+06	2.12907e+07	4.33771e+06	4.32553e+06	4.16767e+06	4.06881e+06	4.13691e+06	3.94476e+06	3.89918e+06	3.68297e+06
542	dMePE(20:0/10:0)-H	14.5037	690.508	2.13989e+07	2.43523e+07	1.74725e+07	2.41539e+07	2.21133e+07	1.96225e+07	1.7086e+07	1.82516e+07	1.64874e+07	2.14914e+07	3.56005e+07	3.34467e+07	3.5e+07	3.46555e+07	5.59398e+07	3.1417e+07	2.77966e+07	2.72495e+07	2.65898e+07	2.62758e+07	2.56844e+07	2.50658e+07	2.40682e+07
543	dMePE(20:0/10:0)-H	27.794	690.508	4324.89	8488.16	2224.43	3398.26	5808.08	3727.36	3064.86	10386.1	5317.8	16615.6	21734.1	7574.23	4406.68	3250.23	9032.32	0	11647.3	130.906	5367.57	54.112	3662.4	5544.55	7214.19
544	dMePE(16:1/14:0)-H	11.9267	688.492	1.71719e+07	1.07665e+07	6.93145e+06	1.2874e+07	1.05223e+07	6.23121e+06	6.96435e+06	6.88412e+06	5.64901e+06	8.18454e+06	2.8962e+07	2.17011e+07	2.4086e+07	2.37128e+07	3.49206e+07	1.72137e+07	1.78264e+07	1.63125e+07	1.81656e+07	2.29522e+07	2.34528e+07	1.51264e+07	1.62408e+07
545	dMePE(16:1/14:0)-H	12.4283	688.492	4.21176e+06	2.20541e+06	2.13122e+06	1.71565e+06	1.61391e+06	3.06292e+06	3.10951e+06	3.00181e+06	2.70644e+06	3.77983e+06	6.62024e+06	6.01709e+06	6.18733e+06	7.10293e+06	2.09096e+07	5.02699e+06	4.7991e+06	5.55571e+06	5.69298e+06	5.49841e+06	5.90039e+06	6.10394e+06	5.92328e+06
546	dMePE(16:1/14:0)-H	13.3855	688.492	212592	140266	29643.5	91971.6	150863	104178	161456	105738	86685.6	149546	255595	377924	447899	136865	709329	201499	150265	156506	80004.4	133097	163599	133539	142183
547	dMePE(16:2/14:0)-H	9.216	686.477	0	0	0	0	0	0	0	0	0	0	7179.28	13482.2	16616.2	14178.3	48699.8	7298.04	10054.6	8891.78	6488.36	5154.61	5832.1	8904.19	0
548	dMePE(16:1/14:1)-H	9.74911	686.477	2.35291e+06	1.66117e+06	986511	677876	1.569e+06	1.10839e+06	1.43239e+06	1.23498e+06	1.05528e+06	1.50278e+06	436463	297795	375038	376380	714216	2.74805e+06	2.64784e+06	913086	2.61565e+06	2.60689e+06	2.50842e+06	2.43205e+06	2.33375e+06
549	dMePE(16:2/14:0)-H	10.3577	686.477	2.49643e+06	1.66117e+06	985722	1.81952e+06	1.57032e+06	1.10839e+06	1.43239e+06	1.23595e+06	1.05528e+06	1.50278e+06	1.76131e+06	3.72186e+06	4.0457e+06	2.56381e+06	1.74688e+06	5.20385e+06	4.56135e+06	3.73609e+06	3.86621e+06	3.90663e+06	4.20303e+06	4.02073e+06	2.49212e+06
550	dMePE(16:2/14:0)-H	10.651	686.477	2.49643e+06	1.66117e+06	985722	1.81952e+06	1.57032e+06	1.10839e+06	1.43239e+06	1.23595e+06	1.05528e+06	1.50278e+06	3.92488e+06	3.63868e+06	3.06554e+06	2.92101e+06	2.07393e+06	1.18647e+06	2.65784e+06	2.11519e+06	830998	2.61137e+06	2.51408e+06	2.43972e+06	2.33477e+06
551	dMePE(16:2/14:0)-H	11.3068	686.477	40673.4	45296	15679.9	31792.8	34620.5	22067.1	29028.3	23777.7	19574.6	23984.8	236631	256912	271477	204062	602655	180232	179972	169332	201956	182813	183025	156078	135595
552	dMePE(17:0/14:0)-H	15.3007	704.524	1.48303e+07	1.48298e+07	7.24921e+06	1.17701e+07	1.21599e+07	1.02893e+07	1.23227e+07	1.03546e+07	9.23025e+06	1.27859e+07	475302	525241	540671	558775	1.34481e+06	1.07605e+07	1.01528e+07	1.0124e+07	9.97544e+06	9.94831e+06	9.76629e+06	9.6974e+06	9.23997e+06
553	dMePE(15:0/16:0)-H	15.7429	704.524	600370	834480	482173	748105	708722	642830	404136	513439	509506	718668	203182	169801	206085	199635	645063	798926	579667	589998	585575	573873	498139	510510	515131
554	dMePE(17:1/14:0)-H	5.7743	702.508	0	0	0	0	18324.8	1643.76	12099	5637.56	0	0	13047.4	0	7608.16	2998.77	6229.56	1274.95	0	0	1934.65	4141.74	0	3519.62	5771.15
555	dMePE(17:1/14:0)-H	13.2432	702.508	5.46798e+06	2.23657e+06	1.10983e+06	2.03268e+06	1.83496e+06	1.61942e+06	2.54707e+06	1.81325e+06	1.48231e+06	2.19247e+06	1.55784e+06	1.5232e+06	1.62749e+06	1.40355e+06	4.38901e+06	2.48237e+06	2.35948e+06	2.35268e+06	2.48065e+06	2.08595e+06	2.08385e+06	1.73185e+06	1.89027e+06
556	dMePE(17:1/14:0)-H	13.8847	702.508	6.42124e+06	6.28916e+06	3.83535e+06	1.01137e+07	7.08449e+06	2.28595e+06	3.5864e+06	2.27947e+06	1.61567e+06	2.41789e+06	1.18182e+08	1.1317e+08	1.18169e+08	1.19544e+08	1.98173e+08	7.84922e+07	7.7291e+07	7.73048e+07	7.54937e+07	7.32832e+07	7.38393e+07	7.02732e+07	6.97229e+07
557	dMePE(17:1/14:0)-H	16.439	702.508	955.105	1233.05	3446.69	2015.67	675.524	0	1695.92	0	1400.46	0	206555	48930.2	56609.3	198068	161767	107454	159869	95153.8	142708	140939	312809	57540.9	227607
558	dMePE(17:1/14:0)-H	21.377	702.508	4974.03	0	0	1006.27	0	0	572.821	0	1154.97	0	3175.9	9859.58	3678.41	6682.86	12579.2	21682.5	10156	12175.2	5662.65	2273.91	2254.18	4739.32	4070.5
559	dMePE(17:1/14:0)-H	22.519	702.508	19417	6786.72	10584.3	10016.2	1749.46	14787	21114.6	3940.56	8227.28	18690	91508.4	70256.6	82371.7	20680.7	126027	82040.8	52614.6	112928	18290	29296.3	52979.2	13754.3	8658.72
560	dMePE(17:1/14:0)-H	27.2237	702.508	7757.57	11010.3	3239.94	10482.4	31507.7	0	41538.7	12953.9	1877.21	11546.4	73482.2	91415.7	150139	145710	143915	47018.2	87872	160355	132511	62661.7	112417	177976	127725
561	dMePE(10:0/21:1)-H	28.202	702.508	0	3139.24	3593.82	2140.77	6551.18	0	8232.87	2196.75	2049.68	2044.35	15467	5999.87	9445.24	19384.6	25573.7	6318.47	11978.1	32509.9	15517.6	115085	3941.8	21776.5	36028.5
562	dMePE(14:0/17:2)-H	10.7993	700.492	356200	129076	29756.2	59464.8	2423.37	14647.9	55311.4	171402	19736.5	189732	104821	97488.5	102854	124850	171009	58117.2	1.07137e+06	49862.3	76116.4	66498.4	64768.6	59651.5	82219.9
563	dMePE(17:1/14:1)-H	11.2883	700.492	766745	655127	472453	873490	526829	311300	447050	349588	306009	443489	4.29195e+06	4.30307e+06	4.18043e+06	3.66629e+06	5.88182e+06	1.68348e+06	1.5853e+06	1.53923e+06	1.54677e+06	1.55552e+06	1.58763e+06	1.43149e+06	1.40545e+06
564	dMePE(15:1/16:1)-H	11.6739	700.492	170934	151026	79960.7	192611	195452	98620.9	110809	139434	89215.6	123159	726736	970380	1.07492e+06	817430	2.18614e+06	350904	371416	484187	506304	492577	665167	671141	643433
565	dMePE(14:0/17:2)-H	12.1626	700.492	9094.57	4985.44	3487.99	9272.26	9140.07	6317.93	2371.35	7986.71	9689.5	8941.95	345858	353773	309735	336706	613832	261457	245829	252955	259962	234279	237591	241313	230022
566	dMePE(14:0/17:2)-H	12.6955	700.492	4857.35	11645.6	8967.75	8068.05	6344.31	2255.84	4232.38	2026.89	3827.14	0	1.95961e+06	1.71724e+06	1.81049e+06	1.77715e+06	5.54763e+06	472976	474301	435416	441294	428135	408086	427336	406921
567	dMePE(15:1/16:2)-H	10.4782	698.477	0	0	0	0	0	0	0	0	0	0	129814	54888.3	69338.8	43662.8	149444	24499.6	32630.8	25774	39028.1	10468	2190.62	8750.41	23696.1
568	dMePE(16:0/16:0)-H	16.4321	718.539	4.60035e+06	5.1753e+06	2.28825e+06	4.04304e+06	3.93093e+06	3.7496e+06	5.33929e+06	3.68169e+06	3.09018e+06	4.46234e+06	34634.2	51614.4	89746.7	77692	257410	3.22741e+06	2.95717e+06	2.95529e+06	2.89532e+06	2.84479e+06	2.80547e+06	2.69928e+06	2.64944e+06
569	dMePE(16:0/16:0)-H	16.8167	718.539	7.56358e+06	1.09633e+07	6.91173e+06	1.19614e+07	9.92897e+06	8.28613e+06	4.46654e+06	6.93816e+06	6.43193e+06	8.73505e+06	3.4627e+06	3.45162e+06	3.21544e+06	3.33469e+06	9.7068e+06	1.12351e+07	9.06715e+06	8.94217e+06	8.56998e+06	8.60205e+06	8.22117e+06	7.83239e+06	7.69727e+06
570	dMePE(16:0/16:1)-H	14.6942	716.524	7.93861e+07	2.30053e+07	1.31335e+07	1.90014e+07	1.93888e+07	1.65869e+07	2.68846e+07	1.82522e+07	1.70291e+07	2.11446e+07	3.3867e+07	3.03671e+07	3.2066e+07	3.00371e+07	5.60232e+07	3.29335e+07	3.89268e+07	3.91514e+07	3.95641e+07	3.91006e+07	3.76476e+07	3.68308e+07	3.62703e+07
571	dMePE(18:1/14:0)-H	15.1246	716.524	1.11786e+07	4.66454e+06	2.14669e+06	4.08265e+06	4.68565e+06	3.36311e+06	3.47395e+06	3.23151e+06	3.02644e+06	4.61594e+06	1.17373e+07	7.33509e+06	8.69044e+06	8.15903e+06	1.78218e+07	6.21539e+06	8.58825e+06	7.64565e+06	7.67459e+06	7.91095e+06	8.5403e+06	7.2066e+06	8.79058e+06
572	dMePE(18:1/14:0)-H	27.167	716.524	96.66	15761.7	20446.2	8244.47	49875.4	34083.5	29324.4	12673.8	42.151	11959	44007.4	32837.4	67254	25139.1	28056	24132.7	38608.4	47859.3	50405.7	47724.5	47745.1	84794.5	48741
573	dMePE(16:1/16:1)-H	12.0389	714.508	3.73676e+06	922920	767968	1.23908e+06	984433	1.86557e+06	2.90317e+06	2.13633e+06	2.5165e+06	2.55354e+06	469240	458075	443193	492643	823694	1.00052e+06	1.01276e+06	1.0029e+06	978742	975593	969135	943094	904740
574	dMePE(16:1/16:1)-H	12.3221	714.508	1.03335e+07	3.19235e+06	1.97914e+06	5.03783e+06	2.95245e+06	2.37719e+06	5.26502e+06	2.98978e+06	3.081e+06	3.73134e+06	1.64911e+06	1.51679e+06	1.57759e+06	692188	2.61576e+06	3.29649e+06	3.99971e+06	3.22542e+06	3.1023e+06	3.11225e+06	3.06464e+06	3.02578e+06	2.89616e+06
575	dMePE(16:1/16:1)-H	12.6998	714.508	2.91292e+06	566248	349062	483465	471519	981160	1.64374e+06	1.0726e+06	1.07511e+06	1.37368e+06	908761	938906	1.04613e+06	1.06914e+06	4.20221e+06	297003	1.46978e+06	324106	249801	205542	270426	233600	215759
576	dMePE(14:0/18:2)-H	13.1159	714.508	1.68222e+07	6.34924e+06	4.14958e+06	6.33876e+06	5.98373e+06	4.36778e+06	7.98957e+06	5.26052e+06	5.22531e+06	6.24108e+06	2.99983e+07	2.71964e+07	2.17855e+07	2.65968e+07	4.77266e+07	9.95149e+06	9.62739e+06	9.74731e+06	9.71985e+06	9.33533e+06	9.15117e+06	8.96656e+06	8.59046e+06
577	dMePE(14:0/18:2)-H	13.632	714.508	181340	61324.4	49023.9	114862	56531.7	91051.5	53061.1	101202	98210.3	73109.3	2.12678e+06	2.02158e+06	1.90603e+06	2.06652e+06	3.89943e+06	801004	672149	747135	719384	706309	739840	808551	819584
578	dMePE(16:0/17:0)-H	0.003	732.555	87136.7	45473.7	93092.6	37767	4802.83	30667.5	14149.1	18250.6	16067.1	26988	0	29039.4	6007.87	27008.2	14290	0	9480.08	24496	26634.4	13691.3	2056.3	4296.75	9202.05
579	dMePE(16:0/17:0)-H	4.003	732.555	16378.4	78669	47472.3	37073.1	1810.95	58585.8	9896.08	10173.1	17404.2	14147	4282.96	33082.4	38939.4	24376.9	30130.4	0	22959.6	9157.03	3895.79	10513.5	8957.48	26437.6	14093.9
580	dMePE(16:0/17:0)-H	4.988	732.555	18006.5	15989.6	12110.1	46823.9	1842.43	32397.5	33750.8	23339	4024.19	14596.1	2088.57	20738.7	10686.7	202071	4298.81	0	18927.8	15514.8	5594.66	14197.2	25357	20566.3	5568.18
581	dMePE(16:0/17:0)-H	5.668	732.555	58770.1	47577.5	35871.8	21976.1	3753.27	19472.2	22390.7	45734.6	8069.56	18083.2	3386.53	15152	10751.5	56726.3	1729.47	0	11277.5	7159.38	8190.47	7751.79	10463.6	11955.5	15844.9
582	dMePE(16:0/17:0)-H	5.96249	732.555	30907.2	20817.3	29897.9	166633	2823.89	35624.9	11771.1	46350.4	19750.4	16935.9	9756.84	14165.6	12980.2	155186	8458.02	0	8181.11	8467.93	13029.9	11318.5	23417	15803.3	25408
583	dMePE(16:0/17:0)-H	6.443	732.555	38362.8	18372.5	23001.7	16191.4	4043.87	32376.6	23770.7	33890	16056.1	41558.5	12132.8	15095.9	12340.3	20841.2	7282.93	0	19351.3	7720.96	10115.3	8500.69	12828.6	17227.2	8087.51
584	dMePE(16:0/17:0)-H	7.301	732.555	18903.7	17769.4	36959.4	83712.1	10047.3	54903.3	22309	17624.8	26833.1	14923.4	1912.53	20703.2	19477.2	24399	0	0	4111.1	4863.07	29204.8	19002.3	2766.31	4655.27	2642.92
585	dMePE(16:0/17:0)-H	7.846	732.555	55769.5	12482.8	34534.7	23217	4947.24	16899.7	26310	47148	15979.6	65044.9	9169.64	27618.4	27294.8	9349.31	2258.28	0	3525.74	20939.4	26679.8	5884.34	3146.91	6794.08	10845.2
586	dMePE(16:0/17:0)-H	17.4865	732.555	1.28642e+08	1.3284e+08	7.63929e+07	1.0849e+08	1.1176e+08	1.08029e+08	1.24801e+08	1.03292e+08	9.53905e+07	1.19702e+08	258430	201707	269926	236831	382461	1.07181e+08	1.02877e+08	9.78115e+07	9.93993e+07	9.93898e+07	9.32846e+07	9.50085e+07	9.17195e+07
587	dMePE(16:0/17:0)-H	18.755	732.555	1.05934e+06	1.60161e+06	358655	353866	2.10211e+06	958649	1.25386e+06	898780	701181	1.15184e+06	942.139	2103.28	11726.8	4165.85	4239.12	984651	784543	814935	818629	628050	675032	642929	617381
588	dMePE(16:0/17:0)-H	19.068	732.555	570110	569175	231809	289217	1.35276e+06	470502	665704	277866	286105	565900	0	2103.28	5583.99	2700.3	4239.12	390320	513772	493168	467168	520431	406142	487923	525563
589	dMePE(16:0/17:0)-H	19.717	732.555	109203	105188	46464.4	120851	40934.5	18820.3	148921	88905.1	104869	133078	942.139	0	2124.82	2966.01	2865.03	143081	93209.6	124037	117233	52419	84742.1	97624.2	47831.6
590	dMePE(16:0/17:0)-H	22.2147	732.555	156823	136557	115976	42430.5	267510	353190	460708	34775.1	223918	361674	0	1471.93	1757.23	2224.39	0	269259	174065	281631	210769	298775	182665	68545.9	39409.2
591	dMePE(16:0/17:0)-H	22.8035	732.555	44140	38170.9	24334.4	66962.5	97900.3	32754	44434.6	62062.8	31853.3	17034	0	1850.67	0	1723.91	0	29283.9	84709.5	111553	96214.1	84860.9	47908.8	102637	5381.82
592	dMePE(11:0/22:0)-H	24.004	732.555	132073	18260.7	29331.8	19295.9	6472.07	22604.9	49044.2	82172.7	13576.1	98763.5	0	0	1811.26	2271.57	0	37398.9	38273.7	10293.7	7572.88	44155.1	38997.9	85811.4	23695.5
593	dMePE(16:0/17:0)-H	25.536	732.555	18180.9	14658.3	3252.39	17743	9760.59	47466.4	10456.9	15323.3	5605.53	2985.36	0	0	0	0	0	15621.5	12549	9899.27	31564.5	12000.3	19159.9	18676.8	89499.5
594	dMePE(16:0/17:0)-H	27.1841	732.555	2.21388e+06	2.01222e+06	680568	1.17372e+06	1.21782e+06	828911	1.29931e+06	959743	981155	938636	9687.8	199858	24609.8	238973	11298.2	864526	1.03066e+06	1.60073e+06	836518	755781	707074	997925	786979
595	dMePE(19:0/14:0)-H	27.6004	732.555	2.21562e+06	3.03892e+06	1.06084e+06	327011	1.70987e+06	1.4934e+06	2.06322e+06	1.65795e+06	1.30926e+06	2.21269e+06	45687.1	267911	39748.3	151665	87857	1.17562e+06	1.39386e+06	1.55561e+06	1.54064e+06	1.49838e+06	1.08473e+06	1.45938e+06	1.52842e+06
596	dMePE(16:0/17:0)-H	27.9718	732.555	134183	343344	19286.3	358163	304976	466896	483564	135607	131163	504109	38360.8	87570.3	39748.3	150855	89043.5	59763.6	116368	467443	291075	246886	408843	307894	283954
597	dMePE(16:0/17:0)-H	28.251	732.555	464759	1.05471e+06	315248	316335	66710.2	191872	347167	507841	156043	437998	86815.2	101281	7628.59	166296	89043.5	77311	32784.3	542219	291075	405435	120077	48929.5	511129
598	dMePE(16:0/17:0)-H	28.5007	732.555	820410	221448	506643	84892.9	67141.7	52056.7	489330	115922	65210.8	332627	9236.69	13341.8	24377.5	33581.8	10903.7	79361.5	136641	126750	83582.5	406937	154963	228433	97720.9
599	dMePE(16:0/17:0)-H	28.8986	732.555	54909.4	107281	19211.3	75811.8	15916.2	58856.3	261984	13056.5	54700.4	130632	3168.82	20538.2	3826.81	2251.44	4551.69	6220.51	69528.6	8819.5	90371.8	82018.6	26851.7	147613	21310.8
600	dMePE(16:0/17:0)-H	29.174	732.555	43992.9	81811.8	59946.7	36574.9	29118.8	20089.5	77616.7	63708.7	13418.6	131399	7908.68	6281.93	3370.41	10758.3	4089.36	8702.57	23252.1	5774.74	48720.6	46255.1	18206.4	17349.9	22463.1
601	dMePE(10:0/23:0)-H	29.47	732.555	10793.3	131968	23053.5	86737.5	67178.1	16799.1	7300.88	36792.3	17819	56389.7	7866.66	4453.65	8407.85	5129.53	4608.22	24117.6	77937	60594	7284.13	18352.3	9791.91	9308.79	14852.6
602	dMePE(11:0/22:0)-H	29.926	732.555	116026	23461	18584.1	47965.9	18681	29280	17115.3	21781.7	14288.2	55161.7	2197.88	13876.1	1954.04	7111.37	4444.5	5528.44	13935.9	6169.53	21503.2	11848.6	9220.02	21927.6	28462.5
603	dMePE(16:1/17:0)-H	15.6763	730.539	3.36827e+07	2.67847e+07	1.90293e+07	2.24006e+07	2.29797e+07	3.03698e+07	3.10603e+07	3.06401e+07	1.82509e+07	2.55618e+07	675849	628560	594959	403001	1.4376e+06	2.26114e+07	2.09312e+07	2.15111e+07	2.10782e+07	2.06158e+07	1.98501e+07	1.99198e+07	1.90363e+07
604	dMePE(17:1/16:0)-H	16.2959	730.539	2.77004e+06	7.24101e+06	3.04549e+06	3.74431e+06	4.05332e+06	5.17183e+06	3.41002e+06	5.04897e+06	2.10315e+06	3.20519e+06	4.17012e+07	4.0696e+07	3.9706e+07	4.21654e+07	6.34222e+07	2.7377e+07	2.54919e+07	2.51422e+07	2.62164e+07	2.53981e+07	2.45649e+07	2.44643e+07	2.31911e+07
605	dMePE(16:1/17:0)-H	16.5699	730.539	1.12643e+06	999779	2.97246e+06	684987	6.51541e+06	5.11506e+06	1.00344e+06	5.01689e+06	4.74455e+06	7.01767e+06	4.32051e+07	4.11729e+07	4.04406e+07	4.22308e+07	6.3646e+07	3.15413e+07	2.96477e+07	2.91167e+07	3.03104e+07	2.95276e+07	2.92413e+07	2.86591e+07	2.82195e+07
606	dMePE(17:1/16:0)-H	27.173	730.539	131831	66853.8	18686.5	89037.2	101200	40041.2	117184	69644.5	31107.2	95351.1	141762	119491	122240	143321	128213	99530.6	151902	127242	135037	122481	117851	139894	96548.1
607	dMePE(17:1/16:1)-H	14.0374	728.524	1.02135e+06	1.13584e+06	595351	1.19542e+06	946294	898731	947886	914382	1.49892e+06	1.17304e+06	3.20667e+06	3.02903e+06	2.94997e+06	2.94794e+06	4.51184e+06	2.14122e+06	2.05745e+06	2.01727e+06	2.07465e+06	2.0665e+06	1.98155e+06	2.00302e+06	1.84168e+06
608	dMePE(19:2/14:0)-H	14.905	728.524	60517.3	64919.2	29987.9	51489.5	60145.5	51854.2	72165.6	46610.7	41917.1	53185.6	75644.1	116609	127247	101396	149268	77559.1	84361.4	71366.3	84021.2	68447.3	75388.2	66874.2	66262.1
609	dMePE(19:2/14:0)-H	15.3796	728.524	36672.7	16843.5	0	11879.7	2212.48	8003.29	9947.92	7574.96	6548.06	10794.5	2.08708e+06	1.99925e+06	1.85981e+06	2.0167e+06	4.35659e+06	493783	419017	477516	445021	475296	460272	436504	396626
610	dMePE(15:1/18:2)-H	11.7056	726.508	15183.4	18183.2	6961.86	25883.9	82499	10025.4	10438	24602.5	7142.17	35282	116495	107497	93018.1	86071.9	109296	35651.3	34048.5	37124.2	41112.6	40532.7	38759.1	28751.2	42138.4
611	dMePE(15:1/18:2)-H	12.964	726.508	4122.63	0	0	0	2015.99	0	1628.76	1598.36	1848.22	0	479067	401287	383957	436049	998572	144526	132745	145572	159555	153272	128320	132522	132378
612	dMePE(17:0/17:0)-H	17.9558	746.571	2.33154e+06	4.4929e+06	1.62905e+06	3.44007e+06	3.68689e+06	2.93959e+06	3.48734e+06	2.75717e+06	2.44288e+06	3.83723e+06	0	0	1928.81	0	0	2.56332e+06	2.1861e+06	2.33885e+06	2.30661e+06	2.29212e+06	2.2822e+06	2.17227e+06	2.1234e+06
613	dMePE(17:0/17:0)-H	18.2738	746.571	1.70925e+06	3.69888e+06	1.22485e+06	2.81256e+06	2.83838e+06	2.40664e+06	2.56482e+06	2.08791e+06	1.79781e+06	2.97257e+06	1345.57	0	3298.58	1470.38	8610.78	2.29613e+06	1.78636e+06	1.87452e+06	1.82251e+06	1.82146e+06	1.77411e+06	1.77503e+06	1.6759e+06
614	dMePE(18:0/16:0)-H	18.5808	746.571	134438	239323	126397	280974	215754	179867	6.45552e+06	128580	4.53079e+06	170595	48629.2	44872.3	37780.3	40098.7	263249	271790	189018	159866	176421	174869	195071	165129	165099
615	dMePE(16:0/18:1)-H	16.4967	744.555	1.11409e+06	1.85909e+06	713730	1.42541e+06	1.54503e+06	1.29822e+06	1.5646e+06	1.35161e+06	1.04664e+06	1.65655e+06	91358	63606.7	80233.3	84423.2	229601	1.01154e+06	1.04455e+06	953740	1.01916e+06	972539	993250	871252	896649
616	dMePE(16:0/18:1)-H	16.8997	744.555	4.39437e+06	2.38555e+06	1.00174e+06	1.9766e+06	1.94844e+06	1.78194e+06	3.41639e+06	1.78601e+06	1.51184e+06	2.08909e+06	3.64141e+06	3.4938e+06	3.16846e+06	3.38306e+06	9.08767e+06	3.69116e+06	3.35812e+06	3.56309e+06	3.5802e+06	3.5116e+06	3.40259e+06	3.42434e+06	3.13581e+06
617	dMePE(16:0/18:1)-H	17.2798	744.555	319386	257026	98798.1	195682	402430	172462	288827	256773	160105	386862	408206	421900	384852	442908	1.11267e+06	611204	155763	139808	154509	167332	138567	140349	115245
618	dMePE(16:1/18:1)-H	14.8229	742.539	1.88425e+06	430706	304725	425117	419176	282372	955089	343923	383907	397218	480886	453236	457854	479562	881394	940506	840767	690744	915171	909065	922844	831797	852419
619	dMePE(17:1/17:1)-H	15.2739	742.539	152667	69284.4	24417.1	52032.8	21724.4	44160.1	38015.6	32550.6	90076.2	75070.1	137043	4.85751e+06	175797	3.42298e+06	440910	1.7395e+06	1.52055e+06	1.83386e+06	1.75791e+06	1.75253e+06	1.4564e+06	1.74439e+06	1.76811e+06
620	dMePE(15:1/19:1)-H	15.7192	742.539	50523.4	33385.3	12973.9	42108	34552.9	24663	15436	11276.7	2789.9	18165.8	1.27906e+07	1.15612e+07	1.11019e+07	1.15209e+07	1.79991e+07	3.72015e+06	3.53686e+06	3.5421e+06	3.44153e+06	3.52099e+06	3.4772e+06	3.18974e+06	3.26337e+06
621	dMePE(17:1/17:1)-H	16.1108	742.539	16432.9	2050.59	2841.78	2290.4	2840.41	2870.5	16303.3	4829.92	2331.46	7294.77	305851	433933	383275	346007	860696	111914	80756	101940	85604.5	100505	67400.8	98742.3	104146
622	dMePE(15:1/19:2)-H	14.8017	740.524	0	0	0	0	0	0	0	0	0	0	158371	135683	132138	135339	182047	30695.6	41722.9	28014.9	33480.6	29300.5	34148.2	32238.5	29315.6
623	dMePE(18:0/17:0)-H	18.748	760.586	154868	504979	215677	471084	434635	325124	317498	289179	273676	427813	0	0	0	0	0	302212	250294	239441	258334	197341	214495	198447	198439
624	dMePE(18:0/17:0)-H	19.0379	760.586	3.60536e+06	1.2695e+07	3.77666e+06	8.45266e+06	8.35457e+06	7.06989e+06	5.50269e+06	6.16263e+06	4.64649e+06	8.91693e+06	0	0	0	0	0	5.39029e+06	4.89912e+06	5.18456e+06	5.03331e+06	4.78698e+06	4.56052e+06	4.40661e+06	3.95951e+06
625	dMePE(17:0/18:1)-H	17.5426	758.571	5.19019e+06	3.29524e+06	2.10136e+06	2.96401e+06	3.01176e+06	2.68702e+06	4.34014e+06	2.68649e+06	2.49971e+06	3.0869e+06	2478.64	5311.47	6405.99	2050.38	10399.6	3.23694e+06	3.12778e+06	3.20703e+06	3.12572e+06	3.25673e+06	3.16045e+06	3.12461e+06	2.97518e+06
626	dMePE(19:1/16:0)-H	18.157	758.571	156017	261446	87952	50367.6	56838.2	46794.5	208383	47429.6	37809.8	183123	2.18394e+06	2.04738e+06	1.95332e+06	1.96606e+06	4.20717e+06	1.26452e+06	991881	1.03969e+06	1.10435e+06	1.04263e+06	1.05799e+06	971112	961458
627	dMePE(19:1/16:1)-H	15.837	756.555	602435	288039	198671	243415	216535	223571	400494	236899	199946	238427	2040.98	3377.47	783.418	2201.26	25795	260563	257129	286945	246786	272101	234917	247214	244482
628	dMePE(17:1/18:1)-H	16.4018	756.555	81428.3	58256.6	41015.3	216725	58774.5	39001	86261.1	63113.9	34004.1	51496.3	1.09167e+06	1.08519e+06	1.00949e+06	1.04564e+06	1.83136e+06	618032	548772	572089	591830	543111	555351	532882	500782
629	dMePE(17:1/18:1)-H	16.7669	756.555	39645.5	15091.7	5689.01	30514.7	21623.9	15673.2	57074.9	17126.3	12949.6	27188.1	156958	169296	132541	145194	228013	69884.6	84725.4	78073	74151.7	84354.3	66048.4	70960.2	83553.1
630	dMePE(16:0/19:2)-H	17.4379	756.555	0	0	0	0	0	0	0	0	0	0	52774	43464.1	39573.7	44867.1	103597	1610.31	0	1795.66	0	73.422	40.608	0	0
631	dMePE(17:1/18:2)-H	15.5431	754.539	0	0	2057.83	0	0	0	0	0	0	0	97148.7	100714	81296.8	106353	229050	31774.9	23364.4	21372.8	44299.4	26806	28522.6	25112.8	24008.5
632	dMePE(28:0/8:0)-H	19.4727	774.602	1.04305e+07	2.83622e+07	1.36084e+07	2.51152e+07	2.57116e+07	1.95773e+07	1.70966e+07	1.83579e+07	1.57732e+07	2.40638e+07	0	2004.52	8144.4	4254.07	4166.27	1.83575e+07	1.52997e+07	1.5139e+07	1.52099e+07	1.50354e+07	1.48338e+07	1.38711e+07	1.33459e+07
633	dMePE(19:1/17:0)-H	18.2145	772.586	1.61452e+06	2.46229e+06	854733	2.00616e+06	2.06163e+06	1.67587e+06	1.84235e+06	1.47994e+06	1.23378e+06	2.08418e+06	7426.45	5018.75	5972.84	5864.9	2048.79	1.42592e+06	1.22774e+06	1.48724e+06	1.51312e+06	1.24209e+06	1.19265e+06	1.32246e+06	1.1002e+06
634	dMePE(19:1/17:0)-H	18.6292	772.586	121612	345422	124135	145822	287034	223302	182401	208989	172736	281855	11830.7	5365.86	6411.11	1818.5	27849.3	179323	170045	184133	203332	173156	160811	145603	142931
635	dMePE(17:1/19:1)-H	17.703	770.571	68.663	0	36.587	0	75.679	43.315	47.903	0	0	0	1.14756e+06	1.10167e+06	1.02494e+06	1.02827e+06	1.77083e+06	358503	330300	345239	316661	327875	318167	311183	270902
636	dMePE(16:0/22:3)-H	17.155	796.586	14724.8	401454	124649	277712	245635	263560	66135.7	232523	151834	274247	0	0	0	0	0	108330	100091	96472.5	84941.2	92536.2	95322.4	92102.5	65678.6
